# Supplementary material for: Identification and Analysis of Potential Key Genes Associated With Hepatocellular Carcinoma Based on Integrated Bioinformatics Methods
Source: Front Genet. 2021 Mar 9;12:571231. doi: 10.3389/fgene.2021.571231 (PMC7985067; doi:10.3389/fgene.2021.571231)
Supplement: Supplementary Table 1 — List of differentially expressed genes in GSE121248. [file Table_1.XLSX]

## Sheet: Cancer - Normal
ID_REF
