# Supplementary material for: Identification and Analysis of Potential Key Genes Associated With Hepatocellular Carcinoma Based on Integrated Bioinformatics Methods
Source: Front Genet. 2021 Mar 9;12:571231. doi: 10.3389/fgene.2021.571231 (PMC7985067; doi:10.3389/fgene.2021.571231)
Supplement: Supplementary Table 2 — List of differentially expressed genes between HCC tissue and normal liver tissue in the TCGA dataset. [file Table_2.XLSX]

## Sheet: Sheet1
gene symbol	logFC	AveExpr	t	P.Value	adj.P.Val	B
CLEC4G	-8.14417	-1.07331	-43.9458	2.33926e-160	3.44362e-156	355.262
CYP1A2	-7.70478	2.04005	-16.9852	8.78977e-50	1.77252e-47	102.463
FCN2	-7.34456	-0.570883	-33.4754	2.40454e-121	7.07945e-118	266.327
MARCO	-7.03781	0.136275	-32.5115	1.85913e-117	4.56137e-114	257.464
MT1H	-6.8298	0.406903	-23.557	3.57995e-79	2.50955e-76	169.805
HAMP	-6.68469	2.72229	-18.169	4.9014e-55	1.22294e-52	114.488
CXCL14	-6.44991	-0.312985	-29.8699	1.50307e-106	2.76585e-103	232.493
CRHBP	-6.31579	0.616567	-33.7915	1.3079e-122	4.8134e-119	269.279
STAB2	-6.17489	-0.544809	-40.1756	5.54358e-147	4.08035e-143	324.802
MT1G	-6.14238	4.14896	-11.8009	5.28418e-28	2.45389e-26	52.626
BMPER	-5.99106	-1.65035	-37.1164	1.40451e-135	6.89193e-132	298.355
CNDP1	-5.73106	0.624048	-20.6901	2.45603e-66	1.1663e-63	140.383
ZIC2	5.71719	0.287382	10.0573	1.71215e-21	3.83048e-20	38.0794
COLEC10	-5.7031	-0.0998074	-31.9351	4.15342e-115	8.73465e-112	252.059
MT1M	-5.67739	1.3278	-21.7125	6.30992e-71	3.44031e-68	150.907
FCN3	-5.63276	2.06772	-28.6801	1.60477e-101	2.14762e-98	221.04
CCBE1	-5.29875	-1.25248	-28.9854	8.09739e-103	1.32446e-99	223.678
TTC36	-5.29666	1.86292	-17.8274	1.62808e-53	3.86565e-51	110.979
PZP	-5.28106	0.670599	-22.0528	1.87961e-72	1.10679e-69	154.404
HSD17B13	-5.23327	4.33976	-8.81675	3.03737e-17	4.01238e-16	28.0592
CD5L	-5.18653	1.7162	-17.6357	1.15888e-52	2.66561e-50	109.025
MT1F	-5.15362	2.84329	-19.1418	2.19046e-59	6.86081e-57	124.439
C9	-5.14684	5.64701	-6.7464	4.96041e-11	2.83032e-10	14.0722
CYP3A4	-5.10488	6.41085	-5.78148	1.43339e-08	5.67536e-08	8.60695
SLC25A47	-5.01244	4.69647	-8.9371	1.2193e-17	1.67751e-16	28.9632
CYP26A1	-5.00902	-0.693436	-19.7906	2.69343e-62	1.04342e-59	131.118
MUC6	-5.00317	-0.685848	-16.2581	1.37708e-46	2.44241e-44	95.1694
NAT2	-4.84666	1.37298	-18.5274	1.23156e-56	3.42071e-54	118.139
GPC3	4.84089	7.07441	8.3188	1.21271e-15	1.30882e-14	24.5782
EPS8L3	4.78475	1.80289	6.5726	1.44737e-10	7.70308e-10	13.4893
EBF2	4.74832	-0.911691	17.2167	8.33807e-51	1.80507e-48	104.29
ADRA1A	-4.73865	1.18515	-19.8629	1.27564e-62	5.07532e-60	131.863
THRSP	-4.69642	2.84957	-10.9309	1.10347e-24	3.43428e-23	44.9446
IGFALS	-4.66786	3.13659	-15.2915	2.16525e-42	3.00705e-40	85.4694
KCNN2	-4.66566	-0.322108	-24.8591	6.05484e-85	4.95185e-82	182.95
GPM6A	-4.63895	-0.671079	-24.1332	9.86063e-82	7.25792e-79	175.547
UROC1	-4.62886	3.47201	-10.9963	6.27517e-25	2.02398e-23	45.5059
CYP2A7	-4.61556	2.10477	-11.3347	3.30017e-26	1.23618e-24	48.4347
MT1E	-4.58365	4.97121	-10.257	3.29514e-22	8.00457e-21	39.3609
GABRD	4.58167	1.00121	16.2646	1.28999e-46	2.31584e-44	94.888
VIPR1	-4.56484	1.04139	-27.8064	8.72987e-98	1.07094e-94	212.46
FAM180A	-4.56006	-0.84049	-19.5418	3.52512e-61	1.20682e-58	128.537
SKA1	4.48379	1.15649	12.561	5.26747e-31	3.4929e-29	59.5853
HAO2	-4.47444	3.84525	-10.6388	1.33767e-23	3.72951e-22	42.4768
CDC25C	4.46953	1.0606	12.9071	2.12246e-32	1.69808e-30	62.7371
TIMD4	-4.46202	-1.62736	-18.946	1.6517e-58	4.96216e-56	122.36
MFSD2A	-4.40961	3.53169	-12.1068	3.35714e-29	1.81693e-27	55.2629
GPR182	-4.40357	-1.36993	-20.9923	1.07821e-67	5.29079e-65	143.346
THBS4	4.40203	2.08321	7.571	2.31689e-13	1.83272e-12	19.7366
NTF3	-4.36876	-1.31613	-26.0183	4.90655e-90	4.51433e-87	194.307
AVPR1A	-4.31697	2.13705	-13.8964	1.79899e-36	1.83909e-34	71.9116
BCO2	-4.30358	1.71702	-21.4799	6.97148e-70	3.66525e-67	148.513
SLC22A1	-4.29856	5.72072	-7.35431	9.9246e-13	7.18643e-12	17.8555
FOSB	-4.2683	3.15057	-17.1145	2.36063e-50	4.9644e-48	103.713
ASPG	-4.26171	3.03129	-11.1127	2.29128e-25	7.88083e-24	46.4911
ESM1	4.25308	2.03451	9.56822	8.9272e-20	1.60265e-18	34.1947
APOF	-4.25038	4.8415	-9.45763	2.14587e-19	3.71203e-18	32.921
HGFAC	-4.22661	4.13605	-8.36126	8.90608e-16	9.71158e-15	24.6543
NEK2	4.20272	1.93451	11.6389	2.2446e-27	9.52239e-26	51.3929
CYP39A1	-4.18607	2.6064	-15.3053	1.88741e-42	2.64615e-40	85.5976
IQGAP3	4.1809	3.13963	10.9044	1.38578e-24	4.25887e-23	45.0675
MOGAT2	-4.17792	3.27192	-11.3088	4.14135e-26	1.53564e-24	48.1852
GLS2	-4.17312	0.975754	-15.594	1.0694e-43	1.71116e-41	88.5093
NUF2	4.16356	1.5647	12.0881	3.97705e-29	2.11452e-27	55.3542
MELK	4.15186	1.7707	12.6737	1.85831e-31	1.33445e-29	60.6397
CDC20	4.13095	2.97594	9.39228	3.5922e-19	6.02286e-18	32.8042
TROAP	4.12477	2.04117	10.9941	6.40023e-25	2.05716e-23	45.8331
DPT	-4.11696	0.670322	-16.0085	1.69364e-45	2.8332e-43	92.6489
DEPDC1	4.10249	1.16005	11.8801	2.59852e-28	1.25419e-26	53.5006
GCGR	-4.09768	3.016	-10.1497	8.00535e-22	1.86762e-20	38.398
NCAPG	4.0805	2.24512	11.5616	4.45716e-27	1.84828e-25	50.7216
CFP	-4.05663	1.74876	-28.7719	6.53059e-102	9.61368e-99	221.941
FAM83F	-4.05492	-1.7138	-14.4418	9.18483e-39	1.08168e-36	77.3116
HJURP	4.05473	1.95894	11.821	4.416e-28	2.07693e-26	52.9946
COL6A6	-4.05281	-2.8175	-23.2907	5.49751e-78	3.67859e-75	166.397
PTH1R	-4.04506	1.19649	-27.6797	3.05846e-97	3.46335e-94	211.206
SFRP1	-4.02647	-0.772946	-19.7591	3.73038e-62	1.37287e-59	130.739
UBE2C	4.01973	2.72155	9.69238	3.30971e-20	6.28673e-19	35.1522
KIF18B	4.01362	1.49064	11.5487	4.99888e-27	2.06709e-25	50.6014
DIRAS3	-4.00796	-0.695314	-18.6408	3.83238e-57	1.12833e-54	119.297
NEIL3	4.00255	-0.4031	12.7612	8.25524e-32	6.0926e-30	61.3747
GLYAT	-3.99037	4.46454	-7.66789	1.19692e-13	9.84349e-13	19.8266
MYBL2	3.98926	2.99994	8.13314	4.61634e-15	4.61039e-14	23.5144
DBH	-3.97044	1.69424	-22.6342	4.69142e-75	3.00271e-72	160.374
ESR1	-3.96902	1.90629	-19.1699	1.64047e-59	5.24986e-57	124.727
CENPA	3.96385	0.484383	12.1654	1.97224e-29	1.11239e-27	56.0176
CDHR2	-3.95172	2.90037	-11.6436	2.15189e-27	9.18204e-26	51.1222
MT1X	-3.94406	5.79194	-9.30997	6.85169e-19	1.10839e-17	31.8191
E2F8	3.93936	0.556398	12.0934	3.78787e-29	2.03508e-27	55.3797
BIRC5	3.92966	3.46126	9.31878	6.39543e-19	1.04145e-17	32.218
KIF20A	3.91995	2.32396	11.0711	3.28646e-25	1.10457e-23	46.4886
CYP2C19	-3.91712	-1.41618	-15.3184	1.65697e-42	2.36817e-40	85.8508
TGM3	3.90647	1.81913	6.16686	1.6195e-09	7.40621e-09	11.1201
TTK	3.90468	1.24489	11.8301	4.0703e-28	1.92048e-26	53.0643
IL13RA2	-3.89926	-1.5125	-16.4893	1.33792e-47	2.52507e-45	97.4583
TOP2A	3.89765	4.36688	9.17252	1.99785e-18	3.08285e-17	31.0576
CYP2A6	-3.88696	6.6193	-5.06771	6.01244e-07	1.89503e-06	4.91978
FBXO43	3.88258	-0.552059	13.8038	4.37684e-36	4.29543e-34	71.0359
PBK	3.8615	1.5129	12.0395	6.17332e-29	3.24562e-27	54.9256
ANLN	3.85545	2.49573	10.6194	1.57643e-23	4.34581e-22	42.677
NXPH4	3.853	-0.0883447	8.72464	6.07335e-17	7.66117e-16	27.8277
SRD5A2	-3.85166	2.80655	-12.8336	4.21049e-32	3.22826e-30	61.8891
CDKN2A	3.8497	2.69116	8.22235	2.43478e-15	2.52206e-14	24.1517
KIF4A	3.84089	2.42341	10.6464	1.25378e-23	3.50893e-22	42.9034
CDKN3	3.83741	2.15289	11.4343	1.37414e-26	5.42326e-25	49.6136
ASPM	3.83093	3.29975	9.81582	1.22449e-20	2.44914e-19	36.1112
DNASE1L3	-3.82975	3.41537	-17.0108	6.77702e-50	1.38562e-47	102.654
CLRN3	-3.82097	1.49472	-12.3766	2.86851e-30	1.74493e-28	57.7534
SLCO4C1	-3.81973	-0.137688	-12.5422	6.26357e-31	4.07991e-29	59.3928
C7	-3.81898	4.48649	-8.86982	2.03302e-17	2.72073e-16	28.3887
LYVE1	-3.81386	1.5941	-24.1505	8.25905e-82	6.39903e-79	175.858
NRG1	-3.80702	0.384624	-12.8345	4.17497e-32	3.21779e-30	62.0449
CENPF	3.79879	3.57427	9.77581	1.69155e-20	3.33351e-19	35.7836
CCNB2	3.79631	2.35366	10.9142	1.27344e-24	3.92182e-23	45.1548
EXO1	3.7905	1.26559	12.4571	1.37083e-30	8.77394e-29	58.6661
APLN	3.78425	1.83547	10.2442	3.66279e-22	8.82486e-21	39.5903
GYS2	-3.77707	4.12105	-9.12159	2.96237e-18	4.49116e-17	30.2678
RETREG1	-3.77387	2.61805	-14.5904	2.15487e-39	2.71127e-37	78.5884
TICRR	3.77378	0.289686	12.7861	6.55439e-32	4.92281e-30	61.6204
ST6GAL2	-3.76318	-1.26904	-15.9596	2.76521e-45	4.57378e-43	92.1852
ADGRG7	-3.75633	1.01306	-19.0607	5.05889e-59	1.5515e-56	123.625
DLGAP5	3.75593	1.55719	11.7527	8.1389e-28	3.664e-26	52.3904
HOXD9	3.7481	-1.00694	8.20732	2.71282e-15	2.78296e-14	24.1207
KIF2C	3.74525	2.23257	10.451	6.5239e-23	1.68784e-21	41.282
HAND2	-3.74303	-0.598668	-14.4386	9.47877e-39	1.10744e-36	77.278
PITPNM3	-3.7329	-0.834049	-21.3925	1.72079e-69	8.73511e-67	147.454
CLTRN	-3.72329	1.2997	-19.3918	1.65997e-60	5.55372e-58	127.021
E2F1	3.71915	3.31307	9.69742	3.17836e-20	6.05287e-19	35.17
RAB3B	3.70701	1.90974	6.39554	4.21384e-10	2.10706e-09	12.4111
OTX1	3.70352	-1.18565	9.66743	4.04256e-20	7.59063e-19	34.983
FXYD1	-3.70139	2.81261	-12.6573	2.16418e-31	1.53168e-29	60.2603
SKA3	3.70135	1.09938	12.427	1.80672e-30	1.11751e-28	58.3914
GREM2	-3.69136	1.94398	-10.818	2.90659e-24	8.62659e-23	44.0082
BUB1B	3.68246	1.58996	11.4738	9.69427e-27	3.90985e-25	49.9543
HOXA10	3.68071	-1.48537	7.06603	6.54776e-12	4.20548e-11	16.538
BCAN	3.67818	-0.260491	8.50509	3.10545e-16	3.56594e-15	26.2341
COL15A1	3.6663	3.61024	9.94257	4.37603e-21	9.34972e-20	37.1114
SFN	3.66006	2.71167	5.35912	1.37261e-07	4.73214e-07	6.76527
KIFC1	3.64986	2.95081	9.91824	5.33494e-21	1.12839e-19	36.9341
DCN	-3.64692	4.81682	-9.0127	6.84433e-18	9.69734e-17	29.4733
KBTBD11	-3.64479	1.41676	-18.3096	1.15604e-55	3.03895e-53	115.92
IDO2	-3.64478	-1.30558	-12.4121	2.07241e-30	1.27648e-28	58.2807
ADH4	-3.64358	7.51263	-5.62645	3.338e-08	1.26451e-07	7.77634
KCND3	-3.64072	2.3853	-13.4044	1.97323e-34	1.71882e-32	67.2332
TSLP	-3.638	-0.169483	-15.4995	2.74134e-43	4.24792e-41	87.6384
BUB1	3.63698	2.05899	11.4474	1.22351e-26	4.86792e-25	49.7282
MUC13	3.62217	3.47884	3.78688	0.000174464	0.000377466	-0.101845
OIT3	-3.61855	3.32983	-20.2949	1.46367e-64	6.15619e-62	136.294
FOXM1	3.61266	3.08252	9.82095	1.1747e-20	2.36174e-19	36.1521
SLC7A11	3.60992	0.774005	7.6155	1.71199e-13	1.37717e-12	20.0537
CYP2B6	-3.59529	5.58165	-8.59775	1.56509e-16	1.85804e-15	26.4204
CYP1A1	-3.58188	2.02666	-9.23799	1.20161e-18	1.89592e-17	31.2001
ANGPTL6	-3.57235	1.49819	-25.302	6.77611e-87	5.86771e-84	187.506
CDK1	3.56482	2.98381	10.3227	1.90781e-22	4.73606e-21	40.2111
AADAT	-3.56411	2.45669	-20.5454	1.09668e-65	5.04506e-63	138.882
CYP2C8	-3.55929	7.01711	-7.13764	4.11961e-12	2.72438e-11	16.5141
GNAO1	-3.55824	1.89771	-15.5143	2.36575e-43	3.70491e-41	87.689
ECM1	-3.53571	2.86022	-26.1438	1.38776e-90	1.36195e-87	195.999
CTNNA3	-3.53346	-0.810213	-14.3142	3.17775e-38	3.59843e-36	76.0844
FAM151A	-3.53221	-0.427999	-10.9298	1.11371e-24	3.45884e-23	45.1816
LRCOL1	-3.53221	0.677704	-12.0193	7.40823e-29	3.79988e-27	54.6187
RANBP3L	-3.50624	-0.596958	-14.1018	2.48726e-37	2.65326e-35	74.0427
LRAT	-3.49623	0.431473	-22.058	1.78179e-72	1.09291e-69	154.41
CAMK2B	-3.49296	0.226354	-12.6641	2.03161e-31	1.4448e-29	60.5032
PLAC8	-3.49125	0.191587	-20.4584	2.69777e-65	1.20345e-62	137.963
NPY1R	-3.48546	0.574485	-19.8659	1.23651e-62	5.05628e-60	131.894
CENPM	3.45823	1.71729	10.4976	4.40967e-23	1.15919e-21	41.6702
GTSE1	3.45742	1.33321	11.3997	1.86403e-26	7.18336e-25	49.3102
CLIC6	-3.45287	-1.27816	-12.1947	1.5106e-29	8.5859e-28	56.32
FSTL4	3.45139	-0.881696	8.10759	5.53937e-15	5.47283e-14	23.4241
MME	-3.44608	2.24815	-8.63857	1.15543e-16	1.40223e-15	26.6734
PTTG1	3.44305	3.05375	9.1583	2.2304e-18	3.42375e-17	30.991
JCHAIN	-3.44249	2.41119	-12.6104	3.33957e-31	2.28659e-29	59.8447
CYP2E1	-3.44028	8.85711	-4.52349	7.89788e-06	2.1013e-05	2.60885
PLK1	3.43782	2.51669	9.91108	5.65458e-21	1.18916e-19	36.883
LPA	-3.42951	3.81843	-11.0941	2.69263e-25	9.19681e-24	46.3094
HHIPL2	3.42849	-1.63569	7.02225	8.67722e-12	5.46821e-11	16.265
IL1RL1	-3.42836	-1.48429	-13.5992	3.09484e-35	2.84745e-33	69.2731
MND1	3.42303	0.568286	13.8043	4.35563e-36	4.29543e-34	71.096
CDC45	3.4208	1.71714	11.781	6.31475e-28	2.89593e-26	52.6452
E2F7	3.42063	-0.283119	11.0679	3.37892e-25	1.12792e-23	46.4424
DTL	3.41983	2.5586	10.5437	2.98935e-23	8.04502e-22	42.0421
HMMR	3.41393	2.25971	11.1308	1.95787e-25	6.81367e-24	46.9973
INMT	-3.41072	2.38098	-17.6537	9.64104e-53	2.25279e-50	109.196
CDT1	3.40508	2.67123	10.006	2.60751e-21	5.72058e-20	37.641
RAD54L	3.40401	0.153764	11.5111	6.97098e-27	2.84265e-25	50.2583
CKAP2L	3.40279	1.31024	11.4101	1.70075e-26	6.60601e-25	49.4005
PRSS8	-3.39426	1.80759	-9.48791	1.68881e-19	2.97736e-18	33.1602
BBOX1	-3.38845	2.20524	-12.122	2.92343e-29	1.60581e-27	55.4149
HIGD1B	3.38663	-0.497981	15.3836	8.6779e-43	1.27747e-40	86.1913
AKR1D1	-3.38052	4.5815	-7.90526	2.31303e-14	2.09153e-13	21.4246
LIFR	-3.37901	3.1063	-19.771	3.29789e-62	1.24482e-59	130.896
RET	-3.37691	-1.04124	-13.2201	1.12686e-33	9.4791e-32	65.7144
CDCA5	3.37079	2.80587	10.7756	4.17671e-24	1.21995e-22	43.9762
MKI67	3.36967	4.03573	8.98581	8.40803e-18	1.17322e-16	29.6349
SPC25	3.35253	0.814809	12.5553	5.55193e-31	3.63244e-29	59.5509
CCNA2	3.35227	2.60195	9.93041	4.83173e-21	1.03084e-19	37.0345
DIAPH3	3.35168	0.707388	11.6629	1.81273e-27	7.80267e-26	51.5932
KIF18A	3.35153	0.375626	11.9578	1.29128e-28	6.40032e-27	54.1819
NDC80	3.34604	2.12474	11.611	2.8757e-27	1.21298e-25	51.155
HGF	-3.34443	2.11118	-18.5642	8.43164e-57	2.38697e-54	118.51
SPC24	3.33109	2.62549	10.1678	6.89511e-22	1.61629e-20	38.9509
FAM111B	3.33033	1.96567	10.9566	8.83905e-25	2.78629e-23	45.5144
UHRF1	3.32916	1.54655	10.5131	3.87009e-23	1.02283e-21	41.7987
OR51E1	3.32596	-1.57493	16.5586	6.63736e-48	1.30278e-45	97.7285
SRPX	-3.32398	0.829465	-18.1988	3.61045e-55	9.1637e-53	114.805
RIPOR3	-3.31642	0.505278	-20.3464	8.59464e-65	3.72122e-62	136.824
IGF2	-3.31624	7.06498	-4.6493	4.44927e-06	1.22609e-05	2.98884
CDC6	3.31511	2.82776	10.0836	1.37969e-21	3.12468e-20	38.2615
RDM1	3.31346	-1.31	10.7817	3.9658e-24	1.16296e-22	44.0226
UBE2T	3.31118	2.41688	12.3725	2.97973e-30	1.80513e-28	57.9305
PLCXD3	-3.30903	-0.762587	-12.428	1.79137e-30	1.11269e-28	58.417
LYPD1	3.30446	0.47783	7.11282	4.83908e-12	3.16605e-11	16.8001
COL9A1	3.30158	-1.96256	12.2216	1.18186e-29	6.82282e-28	56.4966
TMEM82	-3.29844	2.8077	-11.7637	7.3728e-28	3.3293e-26	52.1814
AURKB	3.29595	2.01881	10.0663	1.59091e-21	3.58648e-20	38.1393
SLC22A10	-3.29023	3.31904	-11.3347	3.29926e-26	1.23618e-24	48.3924
CETP	-3.28998	2.1481	-21.7428	4.61257e-71	2.6116e-68	151.218
CTHRC1	3.28876	1.19705	8.38107	7.70909e-16	8.45644e-15	25.3123
KIF23	3.27767	1.7072	10.7449	5.42871e-24	1.57315e-22	43.7293
TRIP13	3.27331	1.47443	11.314	3.95519e-26	1.47778e-24	48.5721
UGT1A4	-3.27291	3.85421	-7.22051	2.39918e-12	1.64119e-11	16.8329
SULT1C2	3.27221	1.94732	5.16304	3.73608e-07	1.2125e-06	5.82812
CYP8B1	-3.26789	6.44336	-5.30552	1.81019e-07	6.13863e-07	6.0197
AKR1B10	3.26605	6.13929	4.34444	1.74745e-05	4.4071e-05	1.70107
MDK	3.2656	6.07887	9.43894	2.48708e-19	4.25725e-18	32.8955
CXCL12	-3.26355	4.93964	-12.0304	6.69975e-29	3.49741e-27	54.5802
FCGR2B	-3.25449	1.17881	-17.2423	6.4252e-51	1.41172e-48	105.065
CHRNA4	-3.24947	0.762597	-7.95113	1.67661e-14	1.55033e-13	21.9445
SLC10A1	-3.24923	5.47307	-6.02343	3.69397e-09	1.60174e-08	9.71948
FOS	-3.24399	5.44572	-11.485	8.7837e-27	3.57196e-25	49.7642
SPP2	-3.2385	4.93625	-6.60344	1.19877e-10	6.4594e-10	13.032
LRRN3	-3.23604	-2.49127	-18.244	2.26904e-55	5.8601e-53	115.002
CDCA2	3.2357	0.212084	11.3049	4.28323e-26	1.57634e-24	48.479
MMP11	3.23269	2.78715	7.71744	8.5178e-14	7.17006e-13	20.6429
DUSP9	3.22956	2.29521	5.77524	1.48359e-08	5.86466e-08	8.91729
MCM10	3.22485	0.890337	10.8605	2.01929e-24	6.06652e-23	44.7021
ZG16	-3.222	2.31416	-11.0117	5.49524e-25	1.78972e-23	45.6488
LRRC55	-3.22054	-2.36363	-16.2327	1.77829e-46	3.07979e-44	94.8033
DACH1	-3.22028	-1.39386	-19.6462	1.19842e-61	4.20045e-59	129.424
TP73	3.21274	0.363358	9.10763	3.29924e-18	4.95088e-17	30.6685
LY6H	3.20784	-2.29378	10.3729	1.25415e-22	3.16135e-21	40.637
NNMT	-3.20683	7.33653	-6.83327	2.8813e-11	1.70893e-10	14.6083
SHBG	-3.20575	3.64703	-10.9602	8.56819e-25	2.71252e-23	45.1551
RRM2	3.20363	4.02348	9.34115	5.36737e-19	8.78899e-18	32.3352
MFAP4	-3.20207	2.48547	-11.4433	1.26956e-26	5.02397e-25	49.372
ANXA10	-3.19703	2.94112	-12.1357	2.5825e-29	1.4346e-27	55.5048
CENPE	3.19623	1.52207	11.7907	5.79437e-28	2.66559e-26	52.7297
FOXP2	-3.19373	-0.352426	-9.56954	8.83398e-20	1.58785e-18	34.0604
SHCBP1	3.19347	0.937666	11.1194	2.16243e-25	7.47255e-24	46.8982
C20orf204	3.19296	0.0323291	7.20134	2.71992e-12	1.84771e-11	17.373
PRC1	3.18892	3.42398	10.4525	6.43786e-23	1.67146e-21	41.2607
GNG4	3.18644	-0.681397	4.91466	1.27107e-06	3.82334e-06	4.78571
MTFR2	3.18565	-0.228957	12.8012	5.69162e-32	4.31888e-30	61.7548
LCAT	-3.17917	5.05749	-11.9772	1.08344e-28	5.4621e-27	54.1011
KIF15	3.17808	0.792745	10.5475	2.89669e-23	7.80993e-22	42.0852
GASK1A	-3.17746	0.531897	-13.5774	3.80972e-35	3.48341e-33	69.0094
PCDH9	-3.17622	-0.57371	-14.8271	2.11792e-40	2.73491e-38	81.0494
CDCA3	3.17211	2.04324	10.808	3.16624e-24	9.37832e-23	44.2571
SAA2	-3.171	4.99928	-5.61119	3.62402e-08	1.36618e-07	7.45921
EME1	3.16867	0.36897	12.3908	2.51983e-30	1.5456e-28	58.0537
TACSTD2	-3.15567	0.419322	-12.6772	1.79908e-31	1.29825e-29	60.6297
CELSR3	3.1546	1.72169	9.4785	1.81945e-19	3.18858e-18	33.486
PKMYT1	3.15375	1.77913	11.66	1.86053e-27	7.97065e-26	51.5832
CNTFR	-3.15159	0.451959	-9.39821	3.4285e-19	5.75495e-18	32.6346
CDCA8	3.14856	2.24972	10.8847	1.64064e-24	4.97976e-23	44.9018
MT2A	-3.14235	7.75616	-8.809	3.22043e-17	4.24042e-16	28.1139
POLQ	3.13988	0.558905	11.5963	3.27732e-27	1.37061e-25	51.0117
ORC1	3.13181	1.10007	12.0212	7.2849e-29	3.74969e-27	54.7651
HPGD	-3.12386	4.46319	-6.50627	2.16571e-10	1.12895e-09	12.4284
PDGFRA	-3.12295	2.21422	-12.4409	1.59116e-30	1.001e-28	58.311
SCX	3.1198	-0.967539	11.6064	2.99678e-27	1.25686e-25	51.0715
CENPI	3.11412	0.183353	12.5603	5.30187e-31	3.49995e-29	59.5809
KRT19	-3.1129	0.973111	-8.23092	2.28915e-15	2.38152e-14	23.8777
ADAMTS13	-3.10348	2.69462	-27.2732	1.72715e-95	1.8161e-92	207.246
ELFN2	3.10124	0.530146	5.35132	1.42918e-07	4.9122e-07	6.83003
CYS1	-3.09935	-0.940952	-10.9811	7.15671e-25	2.27546e-23	45.6789
NCAM1	-3.09271	-0.21743	-14.2845	4.23826e-38	4.76271e-36	75.7961
NGFR	-3.08777	2.59867	-15.2019	5.25608e-42	7.23128e-40	84.579
B3GAT1	-3.08721	-0.0158299	-10.2044	5.09537e-22	1.20787e-20	39.1211
TPPP2	-3.08623	-0.317509	-13.4165	1.75815e-34	1.5498e-32	67.5441
CCNB1	3.08417	3.61852	9.44597	2.35294e-19	4.05118e-18	33.165
B4GALNT1	3.08402	1.17168	7.13096	4.30226e-12	2.83498e-11	16.883
SAA2-SAA4	-3.08397	2.20391	-7.8992	2.41329e-14	2.17818e-13	21.4287
PCK1	-3.0797	8.12235	-5.8621	9.1685e-09	3.75123e-08	9.04367
KIF14	3.07724	1.2795	11.1672	1.42685e-25	5.02503e-24	47.3095
RDH16	-3.07297	6.17764	-6.92879	1.57574e-11	9.63707e-11	15.0969
RIC3	-3.06586	-2.0842	-11.3372	3.22816e-26	1.21539e-24	48.7697
MRAP2	3.06367	-0.0320633	6.23612	1.08154e-09	5.07698e-09	11.5631
FAM72D	3.06003	-2.33053	11.4149	1.63055e-26	6.36692e-25	49.4055
CCL23	-3.05772	-1.88188	-18.4966	1.69013e-56	4.60747e-54	117.622
ERCC6L	3.05413	-0.311853	11.7215	1.07509e-27	4.75266e-26	52.0887
SAMD5	-3.05288	1.5377	-12.6802	1.74994e-31	1.26901e-29	60.563
ACADL	-3.04714	2.12381	-10.3912	1.07633e-22	2.73184e-21	40.4393
PTGS2	-3.04585	-0.78081	-16.2855	1.04547e-46	1.90005e-44	95.4244
PTGIS	-3.04131	1.36452	-13.4097	1.87559e-34	1.64348e-32	67.3708
OLFML2B	3.04081	2.40749	11.0722	3.25696e-25	1.09715e-23	46.4924
MESP2	3.04049	-0.72043	10.24	3.79312e-22	9.10906e-21	39.5557
SMIM24	-3.03885	0.792787	-8.11618	5.21032e-15	5.16506e-14	23.1032
F9	-3.02785	6.39661	-5.76081	1.60611e-08	6.32348e-08	8.34801
E2F2	3.02219	0.522631	11.402	1.82635e-26	7.05662e-25	49.3239
CYP4A22	-3.0105	5.48754	-7.62926	1.55859e-13	1.26135e-12	19.5766
SLC3A1	-2.99793	0.810065	-9.56976	8.81819e-20	1.58695e-18	33.9414
BCHE	-2.98843	4.35424	-8.75408	4.8695e-17	6.23881e-16	27.4803
KDM8	-2.988	3.70392	-15.8196	1.12466e-44	1.81936e-42	90.6718
XRCC2	2.98727	0.410706	11.7023	1.27571e-27	5.5726e-26	51.9381
IGF2BP3	2.98236	-0.859111	5.8191	1.16434e-08	4.68313e-08	9.28837
MFAP3L	-2.98178	3.38708	-11.6599	1.86258e-27	7.97065e-26	51.2419
COX4I2	2.98165	0.246556	11.1905	1.1641e-25	4.10954e-24	47.4998
HOXD8	2.97646	-1.1472	9.06525	4.57254e-18	6.64485e-17	30.3576
CLSPN	2.97626	-0.201952	10.6224	1.53693e-23	4.25284e-22	42.7028
CYP3A43	-2.97598	0.56598	-11.0065	5.74771e-25	1.86781e-23	45.7918
STC2	2.96679	2.26305	8.95292	1.08087e-17	1.49404e-16	29.4543
TCTEX1D1	-2.961	-1.12304	-12.6327	2.71555e-31	1.86802e-29	60.2964
MYOM2	-2.95935	-0.0561332	-14.5657	2.7411e-39	3.41964e-37	78.5097
SGO1	2.95816	0.682622	11.1005	2.54674e-25	8.73905e-24	46.7367
ACAN	2.95807	-1.07513	7.82963	3.92041e-14	3.4414e-13	21.516
NCAPH	2.95772	1.69896	11.0335	4.55049e-25	1.49193e-23	46.1679
GNAZ	2.94399	2.16366	6.76716	4.35848e-11	2.5112e-10	14.572
CEP55	2.94326	0.991984	10.6389	1.33676e-23	3.72951e-22	42.845
CCNE1	2.94113	1.14276	9.21127	1.47906e-18	2.31384e-17	31.4379
ARHGEF39	2.93842	1.69716	12.8721	2.94258e-32	2.30413e-30	62.4762
EEF1A2	2.93056	2.84664	3.06041	0.00235011	0.00422366	-2.49934
CRYBG2	2.92647	0.694298	9.50848	1.43485e-19	2.54181e-18	33.7344
NQO1	2.92548	4.4091	4.02436	6.76096e-05	0.000156368	0.634851
COCH	2.92278	0.211607	5.59508	3.95183e-08	1.4799e-07	8.07406
EPO	-2.92274	-1.10678	-7.78105	5.49156e-14	4.73309e-13	21.0174
AC007906.2	-2.92098	-2.07401	-15.3442	1.28337e-42	1.85221e-40	86.0363
ORC6	2.91572	0.825323	11.8447	3.56864e-28	1.70013e-26	53.1996
KIF19	-2.91167	-1.88044	-16.4593	1.81057e-47	3.37384e-45	97.0764
NOX4	2.91059	-0.221259	14.8781	1.28337e-40	1.70203e-38	81.3242
GLYATL1	-2.90762	5.57024	-7.78241	5.44006e-14	4.69421e-13	20.6129
MPPED1	-2.90695	1.9938	-9.8225	1.16005e-20	2.33613e-19	35.8276
STEAP4	-2.89796	3.03275	-13.11	3.17392e-33	2.62491e-31	64.4508
SIX4	2.89197	-1.04682	7.78055	5.5104e-14	4.74378e-13	21.1839
TBX15	-2.86141	2.90842	-11.2738	5.62316e-26	2.03387e-24	47.8775
LY6E	-2.86089	6.13467	-8.63305	1.20381e-16	1.45376e-15	26.6741
TMEM145	2.86012	-1.65194	7.88177	2.726e-14	2.44096e-13	21.8722
SPOCK1	2.85582	-0.558449	6.43987	3.23167e-10	1.64785e-09	12.7434
LHX2	-2.85402	-0.814605	-14.9862	4.42455e-41	5.97557e-39	82.5916
HBB	-2.85042	3.18283	-14.0947	2.66256e-37	2.79968e-35	73.7798
ASF1B	2.84971	2.35528	9.60399	6.71312e-20	1.22763e-18	34.4422
DEPDC1B	2.8436	1.22885	8.24025	2.14031e-15	2.23457e-14	24.3008
HSD11B1	-2.84262	6.33517	-5.31777	1.69959e-07	5.7822e-07	6.04074
TFPI2	-2.8394	0.224006	-14.8766	1.30217e-40	1.71153e-38	81.5277
MT1A	-2.83741	1.91693	-10.1497	8.00479e-22	1.86762e-20	38.4841
SERPINA11	-2.83301	6.29555	-6.91345	1.73683e-11	1.05567e-10	14.9961
GHR	-2.83019	5.19808	-10.521	3.62049e-23	9.60311e-22	41.4742
RTKN2	2.82523	-0.477934	8.80594	3.29567e-17	4.33174e-16	28.4226
MRO	-2.82308	0.6485	-16.5536	6.98371e-48	1.35273e-45	98.1373
KMO	-2.82204	3.70284	-11.5411	5.34652e-27	2.20465e-25	50.1879
PLVAP	2.8057	6.12837	17.2468	6.13662e-51	1.36874e-48	105.101
ANKRD55	-2.80102	-1.40621	-13.8044	4.35188e-36	4.29543e-34	71.2055
ASPDH	-2.8006	4.45293	-7.93571	1.86849e-14	1.70952e-13	21.602
EFNB3	-2.80019	-1.17933	-15.3133	1.7428e-42	2.4669e-40	85.7762
EGR2	-2.79757	1.02755	-16.9823	9.05875e-50	1.80208e-47	102.448
BHMT	-2.79618	6.91583	-5.71373	2.07877e-08	8.0658e-08	8.12405
FOXS1	2.79385	0.271233	10.5684	2.42687e-23	6.56728e-22	42.2583
ADH1C	-2.79181	7.35471	-5.21368	2.8932e-07	9.53666e-07	5.61198
CABYR	2.79043	0.247171	6.1354	1.9431e-09	8.77974e-09	10.9757
ANGPTL1	-2.78652	1.43613	-12.5942	3.87745e-31	2.61835e-29	59.8032
CPED1	-2.78609	3.07756	-14.1581	1.44277e-37	1.56169e-35	74.3934
KCNK17	-2.78315	-1.68138	-12.1269	2.79729e-29	1.54228e-27	55.7232
TEDC2	2.78117	1.48534	10.6967	8.18183e-24	2.34328e-22	43.325
TDO2	-2.78055	6.51915	-6.4536	2.97574e-10	1.52474e-09	12.2288
GNMT	-2.7721	4.86979	-7.19093	2.91132e-12	1.96685e-11	16.6504
PLGLB2	-2.77007	0.940026	-13.0701	4.61909e-33	3.77764e-31	64.2457
PLXDC1	2.76584	2.04601	11.3063	4.23156e-26	1.56489e-24	48.5049
SAA1	-2.75682	6.81748	-4.44392	1.12776e-05	2.92645e-05	2.03665
TRAIP	2.74833	1.20173	11.6427	2.17084e-27	9.23612e-26	51.4292
ATOH8	-2.74755	2.92687	-11.7649	7.29745e-28	3.30541e-26	52.1925
SAA4	-2.74136	5.60201	-6.89467	1.95628e-11	1.17978e-10	14.8221
RFX8	2.73838	-1.90179	12.8942	2.39391e-32	1.9049e-30	62.5807
CYP4A11	-2.7375	7.46334	-6.62504	1.05012e-10	5.70017e-10	13.3233
SAPCD1	2.73739	-1.95979	10.7439	5.47561e-24	1.58362e-22	43.7052
ACSM5	-2.73738	5.51042	-7.25295	1.9391e-12	1.34521e-11	17.0859
CENPK	2.7349	0.597236	11.2626	6.20568e-26	2.23059e-24	48.1254
APOA4	-2.73483	2.74445	-5.81019	1.2232e-08	4.89713e-08	8.51513
IGLL5	-2.73215	0.763751	-8.12839	4.77534e-15	4.75307e-14	23.2349
HASPIN	2.73101	-1.14526	11.4703	1.00008e-26	4.02246e-25	49.8902
CCL19	-2.72878	0.976038	-8.25535	1.91937e-15	2.01822e-14	24.1123
SLAIN1	-2.72801	0.227963	-11.4668	1.03168e-26	4.13824e-25	49.8143
SIGLEC11	-2.72356	-0.938261	-14.6091	1.79516e-39	2.27815e-37	78.9205
GSTM5	-2.71991	-1.25679	-9.34848	5.06769e-19	8.32606e-18	32.4315
PRKAR2B	-2.7192	-0.0974396	-16.2489	1.51179e-46	2.6494e-44	95.0776
TCF19	2.71671	3.43079	9.40498	3.2507e-19	5.47523e-18	32.8397
HBA2	-2.7165	1.84233	-14.0658	3.51999e-37	3.67502e-35	73.5913
MBL2	-2.70859	5.35772	-6.81461	3.23941e-11	1.90065e-10	14.3111
PARPBP	2.70673	1.00912	11.8417	3.66786e-28	1.73616e-26	53.1779
EXPH5	-2.70634	1.32939	-11.0371	4.41255e-25	1.44994e-23	45.9865
SVEP1	-2.70433	1.51783	-12.8659	3.11675e-32	2.4276e-30	62.3009
ACSM3	-2.70292	4.13732	-11.9605	1.25934e-28	6.28434e-27	53.9091
AGXT2	-2.701	4.51877	-8.10837	5.50851e-15	5.44599e-14	22.8062
MYCN	2.69794	-0.971522	6.39695	4.17862e-10	2.09087e-09	12.5019
GINS1	2.69789	2.32577	9.30873	6.91837e-19	1.11795e-17	32.1448
SDS	-2.69671	6.50591	-4.68466	3.77776e-06	1.05187e-05	3.05371
CCL25	2.69449	-0.83867	4.66872	4.06748e-06	1.12763e-05	3.67439
CDCA7	2.69123	-0.0696467	6.45698	2.9158e-10	1.49611e-09	12.8222
LECT2	-2.68635	4.8697	-5.64276	3.05663e-08	1.1621e-07	7.59472
RASD2	2.68605	-0.145463	13.0072	8.32254e-33	6.76884e-31	63.6624
ABCA8	-2.68169	3.66296	-9.36715	4.37688e-19	7.27225e-18	32.1257
WNK4	2.68017	0.612042	5.68945	2.37289e-08	9.12281e-08	8.53767
PAMR1	-2.6787	1.31775	-19.7027	6.68559e-62	2.40045e-59	130.22
ALG1L	2.67376	1.12847	5.76741	1.54888e-08	6.11126e-08	8.92277
GSTA2	-2.67005	5.1098	-5.03554	7.04798e-07	2.19584e-06	4.56747
DTX1	-2.66802	3.2916	-10.983	7.04006e-25	2.24322e-23	45.3546
DKK1	2.66344	-0.6899	4.1689	3.70916e-05	8.89947e-05	1.57344
CA12	2.66326	1.8473	4.39462	1.40254e-05	3.59074e-05	2.33951
NPC1L1	-2.65892	3.54074	-6.37677	4.71293e-10	2.34626e-09	11.6482
TAT	-2.6509	7.99179	-4.79735	2.22727e-06	6.44883e-06	3.69175
GBP7	-2.65055	3.54417	-7.99851	1.20086e-14	1.1383e-13	22.0358
P2RY12	-2.64886	-2.63738	-13.6369	2.16111e-35	2.00086e-33	69.5857
MAPT	2.64768	1.88233	8.26916	1.73719e-15	1.84378e-14	24.477
EGR1	-2.64701	6.23864	-10.0672	1.57878e-21	3.56461e-20	37.7852
CPEB3	-2.64516	3.23674	-18.5958	6.09121e-57	1.75821e-54	118.811
SPINK1	2.6408	4.88013	2.95781	0.00327082	0.00573404	-3.08741
HOGA1	-2.63996	3.71003	-10.394	1.05178e-22	2.67413e-21	40.3777
FITM1	-2.63475	0.395435	-13.8152	3.92533e-36	3.93094e-34	71.2982
IYD	-2.63257	3.50907	-9.41994	2.88916e-19	4.89992e-18	32.5405
ADCY1	-2.62845	2.42902	-10.1341	9.10244e-22	2.11352e-20	38.3135
AURKA	2.62441	3.56524	9.77226	1.74069e-20	3.41663e-19	35.7119
NR4A3	-2.62075	1.10809	-13.7706	6.01995e-36	5.86886e-34	70.8352
SULT1E1	-2.61785	1.36941	-8.57074	1.91213e-16	2.25007e-15	26.3272
CYP2C9	-2.61547	7.50569	-5.90763	7.10778e-09	2.95742e-08	9.20707
NR1I2	-2.60877	3.98089	-7.14494	3.92877e-12	2.60637e-11	16.331
OSR2	2.60751	-1.72547	5.99959	4.23022e-09	1.81554e-08	10.2726
THY1	2.60495	5.02581	10.8497	2.21591e-24	6.63015e-23	44.4515
GPRIN1	2.60167	1.13422	9.39916	3.40303e-19	5.71872e-18	32.8746
ADGRE1	-2.59751	-1.19242	-13.3662	2.83358e-34	2.45371e-32	67.0805
PXDNL	2.59422	-1.69731	9.88012	7.27238e-21	1.5121e-19	36.6618
MXD3	2.59116	2.76906	11.3132	3.9835e-26	1.48459e-24	48.5543
PIF1	2.58664	0.639203	10.2534	3.39509e-22	8.23379e-21	39.667
AFM	-2.57302	6.38082	-6.32402	6.44656e-10	3.14134e-09	11.4495
RNF165	-2.57239	-0.273037	-12.3029	5.62964e-30	3.36886e-28	57.2858
VNN1	-2.56891	5.72481	-6.02928	3.57296e-09	1.55201e-08	9.72951
FETUB	-2.56846	5.20567	-5.89788	7.50703e-09	3.11299e-08	8.97283
RELN	-2.56615	3.78415	-5.67855	2.51771e-08	9.64184e-08	7.76346
ALPL	-2.56596	4.66974	-8.8031	3.36701e-17	4.41369e-16	27.8369
PROZ	-2.56464	3.70531	-9.33877	5.46831e-19	8.94434e-18	31.9037
ASPA	-2.5636	1.03274	-14.512	4.63041e-39	5.58724e-37	77.958
UBD	2.56255	5.09554	6.13387	1.9603e-09	8.85203e-09	10.5615
SOCS2	-2.56253	3.60783	-13.7178	9.97326e-36	9.47202e-34	70.1644
DSG1	-2.56214	1.4564	-7.97723	1.39525e-14	1.31075e-13	22.1002
LRRC19	-2.55913	-2.46713	-9.10647	3.3291e-18	4.99059e-17	30.6288
C1QTNF1	-2.55864	3.98731	-11.0534	3.83249e-25	1.26782e-23	45.9435
UGT2B7	-2.55775	7.17162	-6.54586	1.70333e-10	8.98734e-10	12.8134
TENM1	-2.55381	0.405468	-7.41353	6.68954e-13	4.95302e-12	18.444
TNFRSF4	2.5535	1.2613	12.4355	1.67239e-30	1.04763e-28	58.4911
LEF1	2.55338	1.41968	6.80405	3.46095e-11	2.02257e-10	14.823
ABCB11	-2.54567	3.64632	-6.70922	6.24864e-11	3.52302e-10	13.622
C5orf34	2.54479	0.100676	14.1169	2.1484e-37	2.30851e-35	74.068
ERFE	2.54371	-0.399392	11.0665	3.41923e-25	1.13879e-23	46.4382
CR1	-2.54336	-0.981679	-11.7452	8.69991e-28	3.90462e-26	52.3251
PGLYRP2	-2.54289	6.07792	-6.13507	1.94684e-09	8.79394e-09	10.345
AKR7A3	-2.53787	5.09823	-7.04722	7.39086e-12	4.70999e-11	15.7371
SLC28A1	-2.53757	4.06462	-7.22665	2.3045e-12	1.58304e-11	16.8537
GFRA1	-2.53358	3.68932	-6.77738	4.0891e-11	2.36525e-10	14.0362
TCIM	-2.53177	4.85302	-12.4938	9.78223e-31	6.31598e-29	58.7468
ITGB8	-2.53132	-0.866553	-7.94265	1.77955e-14	1.63627e-13	22.1301
TRPM8	-2.53091	3.50602	-8.56829	1.94701e-16	2.28929e-15	26.1034
CCL21	-2.53072	2.5704	-7.6451	1.39882e-13	1.14083e-12	19.6889
UGT3A1	-2.5281	3.96923	-5.2739	2.129e-07	7.14082e-07	5.68953
CFHR3	-2.5279	5.27211	-5.93304	6.16239e-09	2.58452e-08	9.16644
GPR158	2.52458	-0.147509	4.87254	1.55661e-06	4.62273e-06	4.55229
WDR72	-2.52418	3.44131	-8.70421	7.07787e-17	8.85245e-16	27.1045
SYTL5	-2.52082	0.0293702	-11.4517	1.1788e-26	4.7155e-25	49.7108
ARHGAP11A	2.51835	2.33928	9.99043	2.9609e-21	6.43833e-20	37.5061
MAPK8IP2	2.5181	1.86606	5.9803	4.71944e-09	2.01201e-08	10.0212
UGT1A1	-2.51732	4.89737	-6.11173	2.22752e-09	9.97304e-09	10.1421
TTC39A	2.51159	2.09852	6.02791	3.60082e-09	1.56319e-08	10.2649
CXCR1	-2.50425	-2.41214	-11.1471	1.69936e-25	5.93661e-24	47.1378
LHX4	2.50239	-0.95727	10.1931	5.59227e-22	1.31718e-20	39.1761
S100P	2.49985	1.62406	3.40516	0.000723936	0.00141265	-1.35328
SPINK5	2.49717	-0.852339	6.49658	2.29646e-10	1.19372e-09	13.0759
PHYHD1	-2.4922	3.3633	-9.46486	2.02671e-19	3.51416e-18	32.8988
CXCR2	-2.48989	-2.40151	-11.9824	1.03437e-28	5.23263e-27	54.43
IGLON5	-2.48953	-1.46847	-10.1219	1.00658e-21	2.3262e-20	38.5704
MATN3	2.48591	-1.60184	6.2099	1.26066e-09	5.858e-09	11.4404
C6	-2.48213	7.21578	-6.73934	5.18315e-11	2.94941e-10	13.9765
SELP	-2.47873	0.201451	-12.1098	3.26558e-29	1.78047e-27	55.5293
RIBC2	2.47831	-1.04978	7.60468	1.84287e-13	1.47922e-12	20.0047
SP6	2.47781	-0.839971	9.35184	4.93586e-19	8.15497e-18	32.5334
S100A8	-2.47468	0.808608	-11.723	1.06046e-27	4.71632e-26	52.0385
SLC2A5	2.4703	0.405983	5.09937	5.13771e-07	1.63317e-06	5.58134
LILRA5	-2.46291	-0.100902	-15.1844	6.2538e-42	8.52428e-40	84.5374
RND3	-2.46274	4.90771	-14.4135	1.2097e-38	1.40221e-36	76.8526
CDH13	2.46009	2.70561	11.7737	6.74464e-28	3.07393e-26	52.5786
ADRA2B	-2.45474	0.74773	-16.4023	3.2202e-47	5.92558e-45	96.621
MROH2A	-2.45101	-0.159766	-6.56751	1.49298e-10	7.93147e-10	13.2277
ZWINT	2.44812	3.42392	8.86903	2.04535e-17	2.73227e-16	28.7474
CSMD2	2.44744	-0.864154	7.24804	2.0027e-12	1.38672e-11	17.6785
CES5A	-2.44244	0.0295001	-8.17098	3.52142e-15	3.57509e-14	23.648
FAM13A	-2.44128	3.72449	-12.9854	1.02129e-32	8.26069e-31	63.2689
SSUH2	2.43998	0.236952	5.28223	2.04013e-07	6.85837e-07	6.47672
ENO3	-2.43988	3.995	-10.988	6.74452e-25	2.15839e-23	45.3801
TMEM26	-2.43932	-0.752586	-17.9645	3.99825e-54	9.64888e-52	112.294
GPR19	2.43722	-1.8688	9.79626	1.43411e-20	2.8414e-19	35.997
TMEM45A	-2.43697	4.08553	-8.61678	1.35876e-16	1.63018e-15	26.4481
UGT2B10	-2.43621	6.52703	-5.71257	2.09198e-08	8.11064e-08	8.06107
CYP4F2	-2.4361	5.73631	-6.10781	2.27835e-09	1.01913e-08	10.1614
PIMREG	2.43546	-0.715	7.68521	1.06292e-13	8.81035e-13	20.5337
FPR1	-2.43236	0.510424	-12.8809	2.71098e-32	2.13414e-30	62.5387
DNAJC12	-2.42883	3.07982	-10.7463	5.36098e-24	1.55659e-22	43.3574
FBP1	-2.42842	7.31592	-7.73225	7.69236e-14	6.51925e-13	20.3728
PIK3C2G	-2.42807	2.22035	-8.7328	5.71301e-17	7.21899e-16	27.4264
CLSTN2	-2.42308	-0.0629747	-10.2497	3.49872e-22	8.45724e-21	39.5457
SLC26A6	2.42152	4.01234	10.997	6.23877e-25	2.01848e-23	45.7796
TRPV4	-2.42125	1.77406	-11.306	4.24151e-26	1.56489e-24	48.2775
ADAMTSL2	-2.42099	3.68978	-9.7481	2.11482e-20	4.10175e-19	35.1232
EGR3	-2.41825	-0.208817	-14.177	1.20175e-37	1.31044e-35	74.7681
SGO2	2.41665	1.44603	11.0701	3.31406e-25	1.11131e-23	46.4794
DNAJC6	2.41532	1.34639	8.40307	6.56506e-16	7.23385e-15	25.4437
FAM83D	2.41481	2.9284	8.67496	8.80788e-17	1.08867e-15	27.3427
KAZN	-2.41409	0.623828	-15.9198	4.12199e-45	6.7422e-43	91.8056
CILP	-2.40414	-0.70254	-11.268	5.91872e-26	2.13553e-24	48.1537
CD1D	-2.39681	2.03194	-15.4554	4.25346e-43	6.45517e-41	87.1392
EDIL3	2.39479	1.6152	8.63426	1.19304e-16	1.44193e-15	27.1051
CTSV	2.39361	-0.517273	5.36729	1.31568e-07	4.55291e-07	6.93111
GLOD5	-2.39271	-0.0491562	-10.0353	2.05043e-21	4.55957e-20	37.8026
STIL	2.39075	1.52796	11.5211	6.38052e-27	2.61637e-25	50.3699
CBX2	2.38976	1.46311	8.96186	1.0096e-17	1.39815e-16	29.5335
ALDH8A1	-2.38923	5.82765	-7.69216	1.01339e-13	8.41408e-13	19.9887
UGT2B17	-2.38708	0.468671	-5.18729	3.30637e-07	1.08018e-06	5.66862
CFHR4	-2.38389	3.99548	-6.45861	2.88741e-10	1.48309e-09	12.1151
UGT1A3	-2.38275	1.28401	-7.32543	1.20203e-12	8.59405e-12	17.7595
GPD1	-2.38063	5.40317	-7.54011	2.85617e-13	2.22699e-12	18.9429
HELLS	2.37993	2.1649	9.15335	2.31765e-18	3.55027e-17	30.9538
SKAP1	-2.37803	2.4298	-13.6546	1.82409e-35	1.69952e-33	69.636
S100A3	2.37752	-2.2775	9.09395	3.66619e-18	5.45152e-17	30.5743
CENPW	2.37729	1.8815	9.42637	2.74639e-19	4.67935e-18	33.0615
BLM	2.37692	0.945392	9.81888	1.19454e-20	2.39575e-19	36.1642
RACGAP1	2.37416	3.36004	10.4334	7.5587e-23	1.94531e-21	41.0758
SLC16A4	-2.37064	1.04662	-12.2462	9.44482e-30	5.49554e-28	56.6985
RNF125	-2.37003	2.96695	-14.5323	3.7983e-39	4.65956e-37	78.0262
SPATA18	-2.3684	0.996467	-9.96949	3.51335e-21	7.61709e-20	37.1686
SLC30A3	2.36531	-2.17834	5.79743	1.31261e-08	5.23516e-08	9.18281
RNFT2	2.36463	0.00153052	8.91851	1.40473e-17	1.91651e-16	29.2456
PRELP	-2.36396	3.14424	-9.43192	2.62886e-19	4.48429e-18	32.6543
HAS2	-2.36328	-1.58278	-8.44056	4.98991e-16	5.59455e-15	25.6877
PMFBP1	2.36201	-0.986	9.40308	3.29964e-19	5.55132e-18	32.9278
RCAN1	-2.36176	5.47967	-14.531	3.84864e-39	4.6823e-37	78.008
LGSN	-2.36151	-0.500766	-7.20835	2.59795e-12	1.76812e-11	17.2292
KCNJ10	-2.36037	-1.16978	-9.17254	1.99764e-18	3.08285e-17	31.0927
GSTZ1	-2.35964	4.98995	-12.2385	1.01387e-29	5.87605e-28	56.42
WDR62	2.35905	2.07077	9.47372	1.8896e-19	3.29584e-18	33.4215
SPATC1L	2.35868	1.37177	6.91812	1.68614e-11	1.02739e-10	15.5169
CNGA1	-2.35854	2.7127	-9.9249	5.05329e-21	1.07655e-19	36.6067
TMEM132E	-2.35678	-1.56915	-10.4165	8.71305e-23	2.22296e-21	40.9854
RECQL4	2.35663	3.65913	8.54576	2.30032e-16	2.68328e-15	26.3424
NDUFA4L2	2.35233	3.85417	7.85002	3.40175e-14	3.00764e-13	21.4117
SLC1A1	-2.35174	4.31086	-7.40825	6.92952e-13	5.11326e-12	18.0328
OLFML2A	2.35105	2.79092	8.98675	8.34783e-18	1.16814e-16	29.6661
CHAF1B	2.34938	1.85152	8.68073	8.43632e-17	1.04714e-15	27.4346
SMC1B	2.34746	-1.9697	6.36442	5.07272e-10	2.5101e-09	12.3229
FAP	2.34467	-0.0722924	7.28672	1.55248e-12	1.09664e-11	17.901
ADH1B	-2.34449	9.43193	-5.37716	1.24991e-07	4.33857e-07	6.56951
BAIAP2L2	2.34424	2.29986	5.96258	5.21689e-09	2.21065e-08	9.88708
EZH2	2.34392	3.05811	10.4385	7.2407e-23	1.86673e-21	41.1333
CENPL	2.34227	1.58098	12.2876	6.47479e-30	3.85892e-28	57.1643
RASL12	2.3412	1.25572	12.6345	2.67121e-31	1.85485e-29	60.302
NR4A1	-2.34084	4.06464	-11.7749	6.67121e-28	3.0499e-26	52.2474
NUGGC	-2.34041	3.05247	-8.66182	9.71527e-17	1.19581e-15	26.8221
LILRB5	-2.33983	2.26418	-15.4895	3.02851e-43	4.64402e-41	87.4661
FADS6	-2.3379	0.717323	-6.22953	1.1241e-09	5.26167e-09	11.1628
PHLDA1	-2.33714	5.70742	-10.9962	6.28326e-25	2.02398e-23	45.4974
DPF3	-2.33536	0.178165	-11.7986	5.39579e-28	2.49784e-26	52.7588
SIGLEC7	-2.33363	-0.0809163	-16.5005	1.19422e-47	2.28313e-45	97.5812
PRG4	-2.33276	6.01699	-5.50503	6.38836e-08	2.31919e-07	6.93051
TCF21	-2.32971	-0.641382	-13.276	6.64553e-34	5.65485e-32	66.2406
CROCC2	-2.32707	-2.67174	-8.66107	9.76985e-17	1.20052e-15	27.3252
CCL14	-2.32699	1.23255	-14.2492	5.97188e-38	6.66e-36	75.4217
SAMD11	-2.32697	-0.131051	-9.66699	4.05663e-20	7.60734e-19	34.8679
ECT2	2.32613	3.0094	8.75819	4.72143e-17	6.06493e-16	27.9438
LCN2	2.32449	4.5164	3.3409	0.00090867	0.00174242	-1.89258
GNA14	-2.32432	0.663505	-14.8676	1.4226e-40	1.85328e-38	81.4394
PRR11	2.32415	1.79812	8.81455	3.08835e-17	4.0738e-16	28.4225
CBFA2T3	-2.32125	1.26487	-16.1187	5.59917e-46	9.47419e-44	93.7766
PRRG3	2.31976	-2.43691	9.74407	2.18452e-20	4.23135e-19	35.5849
ESRRG	-2.31904	-1.63604	-7.13946	4.07119e-12	2.69599e-11	16.8759
TMEM154	-2.31749	0.584155	-10.9836	7.00753e-25	2.2377e-23	45.6404
COLEC11	-2.31588	4.51275	-8.83222	2.70249e-17	3.59055e-16	28.0441
PKHD1	-2.31461	1.18653	-8.18222	3.24862e-15	3.30955e-14	23.5905
PLPPR4	2.31183	-2.23445	7.38922	7.86773e-13	5.75364e-12	18.6
GJC1	2.31038	1.5663	11.0457	4.09658e-25	1.35215e-23	46.2693
EPHX4	2.31029	-2.69575	10.423	8.24962e-23	2.11205e-21	41.0466
VSIG4	-2.30875	2.54966	-13.3321	3.9128e-34	3.36844e-32	66.5796
MMRN1	-2.30809	1.0518	-13.5373	5.58207e-35	5.07245e-33	68.6453
MCM2	2.30728	4.36651	8.51631	2.85906e-16	3.30104e-15	26.0489
SAPCD2	2.30678	0.48706	7.88207	2.72031e-14	2.43735e-13	21.8267
IL33	-2.30328	2.64753	-13.454	1.2322e-34	1.10605e-32	67.7206
TRPC6	2.30074	-0.726527	12.6462	2.39814e-31	1.68914e-29	60.3484
SMPD3	-2.29884	0.504246	-15.3937	7.84741e-43	1.16689e-40	86.5989
MAN1C1	-2.29834	3.70111	-12.1642	1.99322e-29	1.11993e-27	55.7397
PCLAF	2.29534	2.47259	8.49348	3.38259e-16	3.86308e-15	26.0425
RAD51AP1	2.29514	1.25633	9.85362	9.01634e-21	1.84603e-19	36.4335
LTK	-2.29191	-0.397612	-11.842	3.65862e-28	1.73616e-26	53.1712
TCF15	2.29036	-1.23287	9.49918	1.54458e-19	2.72963e-18	33.6711
CSPG4	2.29022	2.97968	9.99761	2.79212e-21	6.09833e-20	37.5326
ADRA1B	-2.28905	1.214	-11.7056	1.23872e-27	5.42713e-26	51.8557
LPL	2.28699	1.1274	8.99927	7.58514e-18	1.06648e-16	29.8233
NIPAL1	-2.28664	2.25142	-12.5572	5.45635e-31	3.58584e-29	59.4128
OLFML3	-2.28089	2.69312	-13.7241	9.39319e-36	8.97904e-34	70.2736
IGF1	-2.28027	2.0713	-9.77632	1.68454e-20	3.32414e-19	35.492
DIPK2B	2.27969	2.89935	12.5726	4.73073e-31	3.15118e-29	59.7484
PRRX1	2.27676	0.488449	8.09469	6.07263e-15	5.97162e-14	23.2923
CXCL2	-2.27612	4.43592	-8.73676	5.54574e-17	7.01968e-16	27.3306
C21orf58	2.27609	1.37703	10.928	1.13105e-24	3.50531e-23	45.2706
DNAH6	-2.27472	0.592566	-9.22193	1.3615e-18	2.13674e-17	31.3369
CEMIP	2.27321	0.907529	6.30599	7.17184e-10	3.46721e-09	11.8899
SAMD12	-2.26929	0.144607	-8.73194	5.75021e-17	7.25976e-16	27.6927
SFRP4	2.26869	0.70943	5.98052	4.71344e-09	2.01004e-08	10.077
FANCB	2.26613	-1.85672	10.3122	2.08217e-22	5.13427e-21	40.1411
EHD3	-2.26432	2.36076	-19.2056	1.13392e-59	3.70945e-57	125.104
CDA	-2.2638	3.40973	-9.85054	9.24428e-21	1.88745e-19	35.9563
CAPN11	2.25725	-1.1772	12.6361	2.63203e-31	1.83631e-29	60.2419
TNFSF11	-2.2566	-0.964815	-7.64641	1.38639e-13	1.13195e-12	20.1434
TNFRSF11B	-2.25431	1.78171	-9.41938	2.90196e-19	4.91597e-18	32.7088
RNF150	-2.25323	-0.628172	-9.79295	1.473e-20	2.91451e-19	35.9009
SLC39A5	-2.25148	5.65214	-5.4082	1.06323e-07	3.73639e-07	6.4074
MCC	-2.25114	3.37608	-12.642	2.49331e-31	1.74781e-29	60.106
RAD51	2.24979	1.02319	10.0171	2.37988e-21	5.26039e-20	37.7466
ARID3C	-2.24906	1.16931	-10.2805	2.71037e-22	6.6168e-21	39.692
HIST1H4H	2.24879	-0.967688	6.96048	1.288e-11	7.94664e-11	15.8684
DYDC2	2.24811	-0.979052	5.02859	7.2932e-07	2.2686e-06	5.30605
GABRE	2.24344	3.04999	5.14418	4.10727e-07	1.32304e-06	5.60006
SULT1B1	-2.24074	3.06661	-8.49271	3.40194e-16	3.87916e-15	25.5864
HAGHL	2.24037	-0.0543367	8.36568	8.62402e-16	9.42496e-15	25.2161
ABCC9	-2.23943	3.96869	-9.45662	2.16313e-19	3.7375e-18	32.8152
CPXM1	2.23884	0.500086	7.77615	5.68082e-14	4.88192e-13	21.1063
BLK	-2.23763	-2.02253	-9.28822	8.12189e-19	1.30242e-17	32.0092
HP	-2.23512	11.865	-5.45389	8.3684e-08	2.98284e-07	7.14433
CCN5	-2.23033	-0.867046	-7.18129	3.10044e-12	2.08599e-11	17.1005
RDH5	-2.22988	2.43888	-12.3542	3.52257e-30	2.11656e-28	57.5503
PTPRD	-2.22936	1.78687	-8.08417	6.54462e-15	6.39731e-14	22.8188
ID1	-2.22825	4.15858	-11.5309	5.85085e-27	2.40587e-25	50.0888
CSRNP1	-2.22546	4.86041	-17.1481	1.67717e-50	3.57821e-48	104.031
PTPN13	-2.22471	0.0355672	-11.0891	2.81074e-25	9.57798e-24	46.5865
DGKI	2.21849	-1.68032	11.7921	5.71792e-28	2.63867e-26	52.6942
SEPTIN3	2.21799	-0.915357	6.82938	2.95248e-11	1.74903e-10	15.0607
SLC46A3	-2.21692	4.71226	-8.26338	1.81129e-15	1.9114e-14	23.8934
EMX1	2.21588	-1.47079	4.82072	1.99355e-06	5.81871e-06	4.35987
PLA2G2A	-2.21401	4.71235	-3.62163	0.000328015	0.000678953	-1.32823
CAND2	-2.2101	-0.170142	-11.2842	5.13381e-26	1.8753e-24	48.277
FANCI	2.20829	3.09701	9.38512	3.80035e-19	6.35016e-18	32.6799
OGDHL	-2.20734	5.69016	-6.36936	4.92567e-10	2.44308e-09	11.6413
FUT2	2.20515	-0.286823	6.50674	2.15954e-10	1.12613e-09	13.1085
CLDN2	-2.20191	4.4485	-5.57159	4.48208e-08	1.6645e-07	7.19456
SEMA5B	2.20011	1.56062	10.4816	5.04392e-23	1.3212e-21	41.5287
PODN	-2.19919	2.08873	-9.34968	5.02023e-19	8.26653e-18	32.1349
MIP	-2.19893	-1.99547	-10.0921	1.28622e-21	2.9265e-20	38.3468
PROM2	-2.19637	-1.55054	-7.8827	2.70836e-14	2.42812e-13	21.7767
SERPINE1	-2.19058	6.40639	-7.44484	5.42501e-13	4.06627e-12	18.3657
PAIP2B	-2.19009	3.17429	-9.46923	1.95783e-19	3.40273e-18	32.9504
ITGA9	-2.18816	3.24805	-15.5745	1.29877e-43	2.05582e-41	88.2491
ASIC1	2.18687	-0.193007	5.70009	2.23933e-08	8.63856e-08	8.61359
ADH1A	-2.18342	7.85107	-5.52313	5.80335e-08	2.11935e-07	7.1656
C8A	-2.17969	7.17427	-6.62367	1.05903e-10	5.74642e-10	13.2537
PPP1R1A	-2.17954	4.95973	-5.61864	3.48161e-08	1.31586e-07	7.45174
IRF4	-2.17919	-0.656419	-8.77084	4.29299e-17	5.55824e-16	28.0553
SELE	-2.17904	0.272158	-9.04408	5.38049e-18	7.71991e-17	30.0246
VAX2	2.17893	-2.79673	7.39086	7.78206e-13	5.69665e-12	18.6121
ANO3	-2.17855	-1.69271	-6.79755	3.60477e-11	2.10245e-10	14.7595
FCAMR	-2.17677	0.771807	-5.81964	1.16087e-08	4.67044e-08	8.90911
MSH5	2.17349	0.378889	9.41261	3.06111e-19	5.16774e-18	32.9867
TRIM31	2.17245	1.63335	4.56905	6.42577e-06	1.73058e-05	3.07784
TESMIN	2.17082	0.515113	7.86058	3.16037e-14	2.80771e-13	21.6773
IQCD	2.16819	-0.586101	7.96263	1.54632e-14	1.44164e-13	22.4067
MRC1	-2.16621	3.8185	-10.196	5.46163e-22	1.29054e-20	38.7421
CSPG5	2.16394	-0.440664	7.71327	8.76597e-14	7.37393e-13	20.7103
GSPT2	-2.16374	1.94046	-9.61364	6.21537e-20	1.14085e-18	34.2185
GGT5	-2.16341	4.07841	-10.0542	1.7558e-21	3.91624e-20	37.5798
EPHB1	-2.15926	-0.785918	-12.0225	7.19689e-29	3.71738e-27	54.7867
IGFBP3	-2.15851	7.10963	-9.44252	2.41787e-19	4.15327e-18	32.8377
ROBO1	2.1585	5.0504	6.0907	2.51402e-09	1.11574e-08	10.2617
PRR18	-2.15777	1.21644	-9.77338	1.72498e-20	3.39485e-19	35.5914
TRIM50	2.15771	-1.23797	3.82722	0.000149016	0.000326147	0.275373
CHST9	-2.15758	2.3373	-6.56009	1.56209e-10	8.28072e-10	12.8486
TRIM45	2.15686	1.31067	9.81822	1.2009e-20	2.40524e-19	36.1487
AQP8	2.1553	-1.12983	3.96558	8.58691e-05	0.000195708	0.789091
TNXB	-2.15368	2.34635	-12.2008	1.4288e-29	8.15245e-28	56.1706
ZDBF2	-2.15367	0.37671	-9.89032	6.69422e-21	1.39781e-19	36.6114
CENPU	2.15231	2.6521	8.66148	9.74058e-17	1.19792e-15	27.2493
ACAD11	-2.15224	0.506315	-11.9725	1.13056e-28	5.6609e-27	54.295
HRCT1	2.15207	1.5776	5.37058	1.29339e-07	4.48106e-07	6.82613
WNT11	-2.1514	0.889857	-8.14817	4.14587e-15	4.17166e-14	23.414
CCNF	2.15031	2.54704	9.85431	8.96631e-21	1.84017e-19	36.3977
IL1B	-2.14852	-0.377072	-11.2976	4.56893e-26	1.67729e-24	48.4057
PPP1R1C	-2.14617	0.453083	-7.68467	1.06686e-13	8.83806e-13	20.2769
ACOT12	-2.14467	4.33361	-6.64291	9.40954e-11	5.14982e-10	13.2082
APOA5	-2.14349	6.92482	-5.43632	9.1772e-08	3.25536e-07	6.63872
GCNT3	2.14265	0.585998	4.52202	7.9505e-06	2.11415e-05	2.93888
SGCA	-2.14204	-0.411273	-9.11584	3.09677e-18	4.68044e-17	30.6274
KRT7	-2.14074	3.13648	-5.48699	7.02846e-08	2.52788e-07	6.80482
OIP5	2.13923	0.390162	9.44735	2.32745e-19	4.01199e-18	33.2549
TK1	2.13842	4.47242	8.34046	1.03612e-15	1.12317e-14	24.7483
GCK	-2.13797	-1.06104	-4.38502	1.46303e-05	3.73588e-05	2.24935
COLCA2	2.13718	0.3194	6.88118	2.13043e-11	1.28113e-10	15.3302
BICDL1	2.13566	2.79043	6.36803	4.96487e-10	2.46087e-09	12.1206
PLK4	2.13529	0.821598	10.8629	1.97907e-24	5.95784e-23	44.7224
SOCS3	-2.13433	4.57597	-9.64822	4.71446e-20	8.75178e-19	34.3223
HCN2	2.13357	-0.936044	6.10335	2.33757e-09	1.04214e-08	10.8245
FANCD2	2.13277	2.30351	9.42467	2.7835e-19	4.73163e-18	33.0254
CBSL	-2.13085	-1.14645	-5.5581	4.81721e-08	1.77685e-07	7.74196
STRIP2	2.12984	0.0754859	7.86361	3.09445e-14	2.75247e-13	21.71
SLC19A3	-2.12924	3.36499	-10.5327	3.27935e-23	8.76139e-22	41.5515
GLDN	2.12894	-0.307327	4.74656	2.82976e-06	8.04497e-06	3.97473
FCGR3B	-2.12835	-1.29684	-7.58242	2.1441e-13	1.70797e-12	19.7432
SPATA21	2.12785	-1.10042	4.62455	4.98626e-06	1.36386e-05	3.47569
FAM72B	2.12621	-1.93742	8.78928	3.73646e-17	4.87196e-16	28.3053
P2RY13	-2.12606	0.49745	-13.3284	4.04935e-34	3.46573e-32	66.7173
TEX22	2.12531	-1.88094	9.20129	1.59827e-18	2.49768e-17	31.3857
TCHH	-2.12501	-2.62773	-11.0012	6.01518e-25	1.95043e-23	45.8942
CD244	-2.12493	-0.469778	-12.4519	1.43763e-30	9.12212e-29	58.6499
MAD2L1	2.12274	2.42603	9.21751	1.40905e-18	2.20666e-17	31.4233
LRRC1	2.12059	2.38644	5.74174	1.78337e-08	6.97846e-08	8.67506
UNC13A	2.11826	-2.22527	6.40683	3.93895e-10	1.98095e-09	12.5686
IL1RAP	-2.11771	4.73853	-12.1074	3.33765e-29	1.81304e-27	55.224
SLC51B	2.11683	1.42538	5.08274	5.58049e-07	1.76667e-06	5.43019
OTC	-2.11659	5.6192	-4.91972	1.24033e-06	3.73698e-06	4.02454
NEU4	-2.11605	3.20344	-5.2898	1.96244e-07	6.61076e-07	5.80814
NR4A2	-2.11513	2.39395	-11.8846	2.49475e-28	1.20807e-26	53.3303
RASGEF1B	-2.11458	3.91753	-13.4507	1.27192e-34	1.13478e-32	67.6261
LILRA2	-2.11219	-0.254183	-14.4539	8.16587e-39	9.77315e-37	77.4266
HPDL	2.11047	-2.40527	7.1969	2.80001e-12	1.89774e-11	17.3664
HS3ST3B1	-2.10906	4.45195	-9.10223	3.43966e-18	5.13541e-17	30.075
GLT1D1	-2.10883	3.56627	-6.3581	5.26673e-10	2.59998e-09	11.545
ACVR1C	-2.10811	0.0829868	-10.3273	1.83496e-22	4.5629e-21	40.1887
WDR76	2.10756	2.02142	8.8788	1.8993e-17	2.55106e-16	28.8847
KCNJ15	-2.10674	-0.088698	-9.99526	2.84622e-21	6.20729e-20	37.4942
NT5DC2	2.10554	3.76348	6.69661	6.7561e-11	3.79027e-10	13.9581
ANK3	-2.10444	2.08868	-10.9569	8.81823e-25	2.78569e-23	45.2571
EYA2	-2.10407	-1.09311	-8.25383	1.94058e-15	2.03907e-14	24.3404
ACE2	-2.1036	0.338954	-5.67696	2.53959e-08	9.71805e-08	8.20769
SLC27A5	-2.1016	7.845	-5.87287	8.63395e-09	3.54831e-08	9.01181
CDKN2C	2.10061	3.53452	8.21424	2.58109e-15	2.65708e-14	23.9557
AOC1	-2.10023	-0.782912	-5.87818	8.38166e-09	3.45234e-08	9.40289
DOCK3	2.09876	-1.905	8.82536	2.84626e-17	3.7776e-16	28.5711
CDC7	2.0987	1.50572	10.4769	5.2471e-23	1.36955e-21	41.4895
SLC4A4	-2.09869	4.01883	-7.95078	1.68076e-14	1.5532e-13	21.6921
FNDC5	-2.09819	2.70651	-6.02459	3.66965e-09	1.59166e-08	9.73378
GPC2	2.09804	-2.27306	10.1265	9.69709e-22	2.24805e-20	38.6339
CDH24	2.09745	1.14878	11.082	2.9894e-25	1.01398e-23	46.5814
KIF11	2.09744	2.43577	8.92689	1.31796e-17	1.80145e-16	29.2234
RXFP1	-2.097	-1.77853	-11.6789	1.57204e-27	6.82653e-26	51.7503
ACSL4	2.09468	6.67197	6.03853	3.3892e-09	1.47742e-08	9.74148
F2RL3	2.09335	0.899524	6.73113	5.45458e-11	3.09787e-10	14.3886
PLXNA4	-2.09272	-1.57241	-7.05074	7.22548e-12	4.60859e-11	16.3226
RFLNA	2.09168	-1.84546	5.4077	1.06601e-07	3.74351e-07	7.166
KCP	2.09118	-1.02318	7.41906	6.44672e-13	4.78097e-12	18.7793
GSTM1	-2.09091	1.34193	-3.71647	0.000228968	0.000486242	-0.650125
GRAMD1C	-2.08979	2.89342	-12.8289	4.39813e-32	3.35465e-30	61.8676
ASB16	2.08913	-0.764118	10.5396	3.09485e-23	8.29858e-22	42.0169
DCST1	2.08859	-1.90779	8.91371	1.4569e-17	1.97851e-16	29.2255
COL7A1	2.08761	2.17475	5.06769	6.01296e-07	1.89503e-06	5.30074
PDE7B	-2.08711	1.10894	-14.3817	1.64792e-38	1.89523e-36	76.7146
HSF2BP	2.08694	-1.97425	9.6544	4.48716e-20	8.37205e-19	34.8807
ATRNL1	-2.08369	-0.477959	-6.06317	2.94404e-09	1.29525e-08	10.3919
USH2A	-2.08345	2.06767	-8.13658	4.504e-15	4.51658e-14	23.1659
CRP	-2.08294	8.1752	-3.15943	0.00169345	0.00311305	-2.61109
IGSF3	2.08268	2.79924	5.39668	1.1291e-07	3.94902e-07	6.85052
PLSCR4	-2.08126	3.98594	-14.348	2.28844e-38	2.61148e-36	76.2033
HS3ST3A1	-2.08098	-2.32309	-9.80123	1.37772e-20	2.73703e-19	36.0223
TREH	-2.08047	0.628042	-6.97229	1.19455e-11	7.39799e-11	15.6374
DCAF4L1	2.08018	-2.16196	8.35194	9.53173e-16	1.03674e-14	25.1433
XDH	-2.07895	5.12858	-6.63949	9.60988e-11	5.25314e-10	13.2054
TBXA2R	-2.07785	1.55313	-18.3402	8.4433e-56	2.25989e-53	116.25
ADRB1	-2.07742	-2.07236	-7.50052	3.73153e-13	2.85212e-12	19.2408
VSIG1	2.0769	-1.83138	4.65957	4.24314e-06	1.17302e-05	3.64571
BDKRB1	2.07489	-1.83098	7.0688	6.43179e-12	4.13641e-11	16.5556
EPPK1	2.07348	1.45149	4.28015	2.30899e-05	5.71176e-05	1.86739
NUSAP1	2.07112	3.89373	8.22217	2.43794e-15	2.52206e-14	23.9721
IL1RN	-2.07053	5.23468	-8.66388	9.56725e-17	1.17857e-15	26.8084
ANXA3	-2.06948	-0.145672	-8.48718	3.5433e-16	4.02787e-15	25.9478
C11orf96	-2.06863	3.39432	-10.9742	7.59483e-25	2.40956e-23	45.2863
PELI2	-2.06815	0.402416	-13.1715	1.78028e-33	1.48907e-31	65.2527
CD163	-2.0673	4.40736	-10.518	3.71242e-23	9.82924e-22	41.4001
MYO1A	2.06687	0.0653828	5.32076	1.67368e-07	5.69934e-07	6.6605
REEP2	2.06596	-1.27951	6.81842	3.16273e-11	1.8616e-10	15.0008
BEST4	2.06591	-2.19453	7.57985	2.18176e-13	1.73422e-12	19.8479
HAL	-2.06257	5.52548	-4.5197	8.03423e-06	2.13372e-05	2.22091
TENM2	-2.06056	0.0158037	-4.95541	1.04328e-06	3.17366e-06	4.65913
TMC7	2.06044	0.518851	9.70995	2.87413e-20	5.50197e-19	35.3051
PLIN1	-2.05992	2.28043	-9.00749	7.12288e-18	1.00533e-16	29.4989
TMEM150B	2.05983	2.28166	5.23645	2.57729e-07	8.5528e-07	6.10763
N4BP3	2.05871	0.316494	10.1407	8.62446e-22	2.00887e-20	38.7508
FLVCR1	2.05696	3.40149	9.63678	5.16647e-20	9.56674e-19	34.6198
DIO2	2.05453	-1.58927	4.51445	8.22643e-06	2.17808e-05	3.01257
SLC1A2	-2.05296	4.32548	-4.90733	1.31683e-06	3.94726e-06	3.91983
CD200	2.05181	1.12744	10.7972	3.4723e-24	1.02232e-22	44.1671
HPD	-2.05118	8.52278	-3.77627	0.000181811	0.000392096	-0.493135
CNTN4	-2.05077	0.0762971	-11.9905	9.61139e-29	4.89582e-27	54.482
C1QL1	2.04988	0.386578	4.1611	3.8331e-05	9.16619e-05	1.45701
DSCC1	2.04937	1.45948	11.3642	2.54716e-26	9.73941e-25	49.0055
NTRK2	-2.04935	-0.573058	-6.77559	4.13528e-11	2.39102e-10	14.5553
NKX3-1	-2.04845	0.531052	-10.8801	1.70773e-24	5.17273e-23	44.7805
PHGDH	-2.04749	5.55918	-6.97129	1.20224e-11	7.44244e-11	15.261
HES2	2.04548	-2.24265	6.54676	1.69405e-10	8.94159e-10	13.3855
TMEM100	-2.04381	0.17837	-7.1682	3.37677e-12	2.26363e-11	16.9328
ANO1	-2.04364	5.01308	-6.78521	3.89401e-11	2.25951e-10	14.0845
CIP2A	2.04286	0.972473	9.07677	4.18487e-18	6.14213e-17	30.4044
ECRG4	-2.04075	-2.50654	-9.32107	6.28178e-19	1.02408e-17	32.2758
PHEX	2.04071	-2.09771	6.06584	2.89927e-09	1.27669e-08	10.6385
TIGD3	2.04044	-0.976509	7.67562	1.13513e-13	9.35622e-13	20.4696
CCNO	2.04043	-1.28975	4.49747	8.87865e-06	2.33857e-05	2.93097
AASS	-2.03956	3.21251	-7.99983	1.18969e-14	1.12917e-13	22.0763
OR2I1P	2.03953	4.60827	4.52334	7.90342e-06	2.10239e-05	2.53813
DMGDH	-2.03656	5.9169	-7.33901	1.09855e-12	7.90407e-12	17.632
CLEC12A	-2.03626	-0.793687	-11.986	1.00134e-28	5.08301e-27	54.4629
TLX1	2.03464	0.410043	4.98966	8.82816e-07	2.70974e-06	5.04659
ITPKA	2.03449	2.0361	5.85276	9.65797e-09	3.93727e-08	9.29216
NEB	2.03165	2.57163	4.36324	1.60967e-05	4.082e-05	2.11347
HIST1H2AM	2.03127	-2.97996	7.87955	2.76862e-14	2.47461e-13	21.8599
FAM110C	-2.02795	3.20548	-7.47496	4.43211e-13	3.34762e-12	18.5153
CCN1	-2.02689	5.31936	-10.3514	1.50106e-22	3.75164e-21	40.037
EBF1	2.02684	1.22905	10.0349	2.05701e-21	4.56732e-20	37.8839
TLDC2	2.02479	0.527742	7.78378	5.38855e-14	4.65522e-13	21.1511
ELFN1	-2.02397	3.01118	-7.55497	2.58296e-13	2.02902e-12	19.0684
CPS1	-2.02172	9.07357	-3.81206	0.000158141	0.000344735	-0.316982
ACTN2	2.02096	-0.211424	4.00966	7.17954e-05	0.000165529	0.903357
TUBE1	-2.02001	3.1815	-18.0279	2.0859e-54	5.11776e-52	113.007
ATAD3C	-2.01989	0.390328	-8.08496	6.50786e-15	6.36559e-14	23.0412
CAMK4	-2.01979	-0.00921918	-15.3641	1.05266e-42	1.53428e-40	86.2962
TRIM7	2.01671	-0.784702	7.54651	2.73513e-13	2.13942e-12	19.6073
SLC7A2	-2.01561	6.93366	-7.8519	3.35751e-14	2.97031e-13	21.1309
EBF3	2.01389	-0.930687	8.23167	2.27682e-15	2.37037e-14	24.2821
KRTCAP3	-2.01336	1.00329	-7.16725	3.39778e-12	2.27358e-11	16.8223
CD4	-2.0132	5.3532	-11.4097	1.70699e-26	6.61279e-25	49.0452
MS4A6A	-2.01283	4.11272	-12.262	8.17813e-30	4.81561e-28	56.6165
SGCD	-2.01214	0.0353469	-7.95153	1.67188e-14	1.54791e-13	22.1523
NANOS1	2.01198	-0.626205	6.51424	2.06366e-10	1.07919e-09	13.1593
CCDC78	2.01178	-1.31503	7.83839	3.68868e-14	3.24767e-13	21.5712
VASH2	2.00969	0.112458	7.07206	6.29799e-12	4.05745e-11	16.5221
SLC13A5	-2.00718	6.95591	-4.53151	7.61725e-06	2.03177e-05	2.37409
IGDCC4	2.00663	-1.71984	5.65771	2.81917e-08	1.07516e-07	8.44148
EPHA2	-2.00583	4.34233	-12.4757	1.15575e-30	7.42963e-29	58.5594
RND2	-2.00534	0.893941	-6.20823	1.27305e-09	5.90997e-09	11.0455
IL18R1	-2.00391	1.69351	-12.7703	7.59067e-32	5.64355e-30	61.4499
CTH	-2.00333	5.03578	-6.56191	1.54488e-10	8.19833e-10	12.7337
MSI1	2.00247	0.45594	3.86959	0.00012609	0.000279417	0.332727
C1QTNF7	-2.00209	-1.35566	-10.2498	3.49786e-22	8.45724e-21	39.618
ATP6V1FNB	2.0011	-1.47056	8.70308	7.13815e-17	8.92027e-16	27.6707
CNKSR1	-2.00003	-0.794429	-6.32138	6.54836e-10	3.18877e-09	11.8858
CLCNKA	1.99954	-1.95892	5.66249	2.74709e-08	1.04821e-07	8.46982
ARHGAP20	-1.9992	-0.543937	-9.7086	2.90553e-20	5.55485e-19	35.2364
P3H2	-1.99779	1.42791	-13.7531	7.1165e-36	6.84719e-34	70.6768
DNASE1L2	1.99776	-1.3969	6.6755	7.69765e-11	4.2745e-10	14.1397
CD34	1.99741	5.03315	11.8138	4.70931e-28	2.20783e-26	52.7675
KCNK3	-1.996	-1.86311	-7.7341	7.59492e-14	6.44409e-13	20.7897
CYP2C18	-1.99597	4.85329	-6.28808	7.97117e-10	3.81853e-09	11.123
DES	-1.99319	-1.34315	-6.49095	2.37582e-10	1.23193e-09	12.912
MXRA5	-1.9927	2.16155	-10.1891	5.78095e-22	1.35867e-20	38.8333
INHBC	-1.99233	4.78418	-6.66796	8.06421e-11	4.46458e-10	13.3639
SLC6A12	-1.99155	4.89507	-6.78363	3.93261e-11	2.28011e-10	14.0687
WDHD1	1.98962	1.54055	10.4414	7.06811e-23	1.82543e-21	41.1938
PTPRS	-1.9895	2.42222	-7.89193	2.53913e-14	2.28755e-13	21.4149
GRIA3	-1.9885	-0.0935577	-5.60017	3.84539e-08	1.44322e-07	7.87028
LUM	-1.98711	3.61942	-5.39101	1.163e-07	4.05604e-07	6.28476
NETO2	1.98689	0.764575	8.74117	5.3654e-17	6.80897e-16	27.9084
OLFM1	-1.98627	0.530958	-9.05478	4.95567e-18	7.18743e-17	30.0963
PTP4A3	1.98306	3.85914	6.45848	2.88958e-10	1.48369e-09	12.5186
FLRT2	-1.98139	0.775682	-8.17942	3.31468e-15	3.37217e-14	23.665
FBN3	1.98026	-1.26123	4.36305	1.61103e-05	4.08403e-05	2.36464
RMI2	1.98013	2.03663	7.70928	9.00966e-14	7.55733e-13	20.5773
IGSF10	-1.97994	-2.03812	-7.81094	4.46381e-14	3.90213e-13	21.3167
L1CAM	-1.97739	-2.34653	-8.1673	3.61545e-15	3.6655e-14	23.787
NAALADL2	-1.97714	0.975824	-9.85471	8.93702e-21	1.83746e-19	36.2806
KCNH4	1.97356	-2.09703	7.63213	1.52844e-13	1.23831e-12	20.1938
KLRF1	-1.97276	-1.93703	-11.3857	2.10805e-26	8.08143e-25	49.1928
SOX6	-1.97249	2.24162	-9.10492	3.36897e-18	5.04196e-17	30.249
APOBEC3A	-1.96951	-2.56623	-9.49141	1.64269e-19	2.89953e-18	33.5945
TMEM92	-1.96888	1.41192	-5.09379	5.28235e-07	1.67626e-06	5.13182
SLC6A13	-1.96405	2.0327	-7.7327	7.66821e-14	6.50252e-13	20.4043
GMNN	1.96212	4.77343	9.57121	8.71671e-20	1.57253e-18	33.9478
TEK	-1.96164	2.07983	-11.3414	3.10936e-26	1.17366e-24	48.5922
IP6K3	-1.96125	0.366106	-4.77837	2.43634e-06	7.00359e-06	3.80871
C2CD4B	-1.95979	-1.188	-8.96926	9.54123e-18	1.32506e-16	29.5688
STEAP3	-1.95728	6.37462	-8.51947	2.79322e-16	3.23009e-15	25.8089
PBLD	-1.95709	6.14588	-8.43377	5.24428e-16	5.8708e-15	25.1728
CAP2	1.95475	4.29913	7.94583	1.74032e-14	1.60321e-13	21.9814
RNF157	1.95454	3.00429	5.09624	5.21844e-07	1.6574e-06	5.34631
VNN3	-1.95446	3.06496	-7.16089	3.54149e-12	2.36544e-11	16.4963
MACC1	-1.95387	-1.49927	-6.90184	1.86938e-11	1.13015e-10	15.3965
HIST2H4A	1.95166	-2.17822	7.41382	6.67645e-13	4.94635e-12	18.7595
UGT1A9	-1.95117	3.59294	-4.98794	8.90266e-07	2.7292e-06	4.32122
RGMA	1.94884	-0.664032	8.97015	9.47637e-18	1.31802e-16	29.6363
GMNC	-1.94867	-0.0539566	-6.19179	1.40103e-09	6.4735e-09	11.0858
ALDOB	-1.94738	10.8103	-4.69088	3.67013e-06	1.02423e-05	3.40365
KLKB1	-1.94567	6.04159	-8.25333	1.94756e-15	2.04494e-14	23.8718
AMN	-1.94508	3.69471	-5.32658	1.62416e-07	5.54355e-07	5.96032
SPTBN2	-1.94442	4.36467	-7.91526	2.15652e-14	1.95602e-13	21.4416
CDC25A	1.94346	1.24783	7.70383	9.35334e-14	7.81888e-13	20.5785
WDR66	-1.94079	-0.435282	-13.7649	6.3578e-36	6.15745e-34	70.8368
FOLH1	-1.93936	3.04257	-10.5013	4.27265e-23	1.12518e-21	41.3236
A1BG	-1.93569	5.84024	-5.56531	4.63524e-08	1.71446e-07	7.20885
CACNB4	1.93371	-1.79696	6.14623	1.82513e-09	8.29506e-09	11.0817
SYN3	1.93254	-1.84874	6.27184	8.77094e-10	4.17449e-09	11.7906
MZB1	-1.9315	0.259589	-6.14119	1.87912e-09	8.51418e-09	10.7682
SCN4A	1.92832	0.109218	7.30682	1.35951e-12	9.67926e-12	18.0146
PDE2A	-1.92516	2.8203	-12.7869	6.50551e-32	4.91116e-30	61.4975
PEG3	-1.92481	1.24938	-5.48985	6.9229e-08	2.49478e-07	7.12295
TRIM16	1.92372	2.76416	5.33864	1.5261e-07	5.22337e-07	6.55678
SSC5D	-1.92351	0.732887	-9.87372	7.66034e-21	1.5816e-19	36.4628
CEL	1.92298	-1.53273	5.81542	1.18832e-08	4.76916e-08	9.26867
PLEK2	-1.9219	1.98939	-7.10169	5.20077e-12	3.38464e-11	16.2522
SCIMP	-1.92095	0.946696	-13.9242	1.37699e-36	1.41753e-34	72.3386
TMEM132A	1.9202	2.52322	5.87307	8.62414e-09	3.54527e-08	9.35394
CAVIN4	1.91786	-2.11069	9.82082	1.17598e-20	2.36174e-19	36.1912
AR	-1.91784	5.56223	-5.61335	3.5822e-08	1.35214e-07	7.44129
NOCT	-1.91651	2.09212	-12.0233	7.14386e-29	3.70298e-27	54.6176
NTRK3	-1.91371	-2.25442	-8.58023	1.78222e-16	2.10731e-15	26.733
FGFR2	-1.91108	4.31236	-4.42204	1.24265e-05	3.19866e-05	1.76522
LAMA2	-1.91093	2.18593	-7.62009	1.6592e-13	1.3391e-12	19.6158
PDE1C	1.90928	-1.48753	7.78976	5.17024e-14	4.48231e-13	21.2436
MCF2L2	1.90916	-1.72289	5.95801	5.35315e-09	2.26253e-08	10.0412
G0S2	-1.90869	5.32591	-6.29018	7.87306e-10	3.77522e-09	11.1494
PGR	-1.9084	-1.70352	-7.34463	1.05837e-12	7.64112e-12	18.2111
DHODH	-1.90839	5.39081	-10.3611	1.38424e-22	3.48332e-21	40.114
MMP1	1.90822	-1.08968	4.67698	3.91477e-06	1.08776e-05	3.69594
AOX1	-1.90804	8.56141	-5.00436	8.21493e-07	2.53579e-06	4.64486
CPNE7	1.90781	-0.220615	5.13918	4.21157e-07	1.35309e-06	5.78462
LRRC4	-1.90662	-0.795849	-12.89	2.48935e-32	1.9702e-30	62.6581
SFTPD	-1.90615	-1.77033	-7.37524	8.63567e-13	6.29647e-12	18.4129
DCDC1	-1.90465	-0.915631	-5.60883	3.67044e-08	1.38297e-07	7.99943
VSIG2	-1.90393	0.0329889	-7.06571	6.56108e-12	4.21219e-11	16.3093
BACH2	-1.9038	0.934112	-10.2439	3.67064e-22	8.82932e-21	39.4444
TPX2	1.9024	4.20091	6.90568	1.82454e-11	1.10577e-10	15.1549
DAO	-1.902	4.88655	-5.60013	3.84604e-08	1.44322e-07	7.34338
CEND1	1.90125	-2.95945	8.65939	9.89306e-17	1.21461e-15	27.3555
TGFA	-1.9006	1.33844	-8.53295	2.52867e-16	2.93568e-15	26.1246
GIPC2	-1.90051	3.23684	-9.21924	1.39023e-18	2.17951e-17	31.0199
CCL3	-1.90045	1.47562	-11.3562	2.73088e-26	1.03879e-24	48.8026
CCNE2	1.90014	0.376993	8.74759	5.11297e-17	6.51671e-16	27.9636
PON1	-1.89995	7.39072	-4.8716	1.56369e-06	4.64187e-06	3.92356
ANO2	1.89714	-1.56736	6.20019	1.33414e-09	6.17944e-09	11.3801
PSORS1C1	1.89582	-1.87344	6.5774	1.40563e-10	7.49721e-10	13.5628
HK3	-1.89446	1.28607	-11.7224	1.06631e-27	4.72807e-26	52.0307
PFKFB1	-1.89376	3.19655	-6.66053	8.44255e-11	4.65805e-10	13.3813
KCNQ3	1.89283	-1.89476	7.94904	1.70149e-14	1.57137e-13	22.3309
PDE11A	-1.89272	1.58619	-7.80527	4.64323e-14	4.04935e-13	20.9618
CD109	1.89257	2.61473	5.47244	7.58928e-08	2.72094e-07	7.23797
P2RX3	-1.89236	-1.91781	-7.27431	1.68485e-12	1.18277e-11	17.7671
LPAR1	-1.89173	-0.416132	-7.37821	8.46675e-13	6.17943e-12	18.3527
GAS1	-1.89015	-0.240741	-8.9139	1.45483e-17	1.97752e-16	29.1072
MTBP	1.88997	0.880958	11.2272	8.45185e-26	3.01989e-24	47.8254
CLVS1	1.88873	-2.09525	6.04485	3.26925e-09	1.42936e-08	10.5222
SPP1	1.88809	6.37587	3.58044	0.000382529	0.000782765	-1.43061
TM6SF2	-1.88707	3.25715	-8.03425	9.32699e-15	8.94479e-14	22.3247
CD302	-1.88598	4.47191	-11.7063	1.23182e-27	5.41302e-26	51.6317
DUSP5	-1.88485	3.8131	-10.7422	5.55516e-24	1.60348e-22	43.2938
FAM72A	1.88446	-1.48914	9.346	5.16705e-19	8.47039e-18	32.4893
GADD45B	-1.88158	6.57794	-9.07264	4.31995e-18	6.30893e-17	29.9358
PSRC1	1.88156	1.75548	8.22198	2.44141e-15	2.52388e-14	24.1233
HRG	-1.88088	9.73763	-3.74368	0.000206232	0.000441206	-0.517248
SCGB3A1	-1.88052	-2.02801	-9.06724	4.50315e-18	6.556e-17	30.3346
PDZRN3	-1.87827	-0.545627	-7.53807	2.89599e-13	2.25327e-12	19.4128
FAM160A1	-1.87716	-1.93568	-7.74396	7.09551e-14	6.05876e-13	20.8618
RBM24	1.87685	1.31333	5.33604	1.54671e-07	5.28901e-07	6.65602
STMN1	1.87658	5.76846	10.7072	7.48576e-24	2.1523e-22	43.0788
TRMT9B	-1.87442	0.156461	-7.00544	9.66422e-12	6.06424e-11	15.9174
ESPL1	1.87287	2.68286	6.27985	8.36692e-10	3.99382e-09	11.5985
ZFP1	-1.87042	2.68788	-17.52	3.77969e-52	8.56012e-50	107.857
SIK1	-1.87026	-0.381476	-4.41883	1.26043e-05	3.24158e-05	2.34893
CCDC28B	1.87014	1.63123	7.74004	7.28982e-14	6.20309e-13	20.804
ATF5	-1.86877	8.13159	-5.21301	2.90306e-07	9.56061e-07	5.60519
NCKAP5	-1.86848	0.75886	-10.0245	2.24001e-21	4.95867e-20	37.6766
RBMS3	-1.86846	1.6319	-14.8977	1.05823e-40	1.4162e-38	81.7072
ZNF385B	-1.86827	2.17845	-7.01055	9.35331e-12	5.87415e-11	15.6672
SPOCD1	1.86724	-2.03742	6.61247	1.13428e-10	6.13436e-10	13.7721
ESCO2	1.86673	0.371907	7.6753	1.13761e-13	9.37145e-13	20.4216
HIST1H3D	1.86491	-1.61233	6.38945	4.36981e-10	2.18283e-09	12.46
ZNF296	1.86434	-0.522044	7.45201	5.17056e-13	3.88346e-12	18.9759
BRSK1	1.86371	0.762719	9.15167	2.34788e-18	3.59284e-17	30.9754
ADRA2C	1.86255	0.573646	4.54264	7.24355e-06	1.93807e-05	3.01784
MSH5-SAPCD1	1.86198	-0.716113	9.11128	3.20782e-18	4.83835e-17	30.6967
SLC22A7	-1.86146	6.91048	-4.06163	5.80112e-05	0.000135488	0.424358
NAAA	-1.86086	4.08193	-14.2346	6.87944e-38	7.61445e-36	75.1068
HAO1	-1.86036	6.90281	-5.56763	4.57812e-08	1.69546e-07	7.29266
ZFP36	-1.859	6.76525	-11.2086	9.94434e-26	3.53227e-24	47.363
RUNDC3B	-1.85822	2.27693	-8.79618	3.54725e-17	4.6417e-16	27.9423
AMDHD1	-1.85754	5.5313	-7.05196	7.16879e-12	4.5764e-11	15.7589
G6PD	1.85621	4.44376	6.31713	6.71509e-10	3.26247e-09	11.5947
WNT9A	-1.85581	-2.24036	-7.08703	5.71789e-12	3.70317e-11	16.5908
SPART	-1.85454	2.5453	-12.1374	2.54255e-29	1.41776e-27	55.5958
THBS1	-1.85229	6.124	-7.15734	3.62415e-12	2.41736e-11	16.4626
NOTCH3	1.85109	4.90658	7.85531	3.27873e-14	2.90585e-13	21.2492
OAT	-1.85006	4.48722	-5.97581	4.8408e-09	2.06077e-08	9.35479
ALDH6A1	-1.8494	7.32674	-8.29571	1.43361e-15	1.53374e-14	24.258
SLC7A8	-1.84912	2.28863	-12.7609	8.27743e-32	6.0926e-30	61.3121
GPRC5A	-1.84868	-1.03644	-6.42213	3.59439e-10	1.8202e-09	12.4954
STARD5	-1.84832	1.98002	-11.8076	4.97886e-28	2.32679e-26	52.7126
CYP2W1	1.84778	-2.81121	6.10527	2.3119e-09	1.03226e-08	10.8603
UGT2B11	1.84602	2.905	3.5638	0.000406863	0.000828069	-0.98019
CTTNBP2	-1.84454	-0.479693	-6.01009	3.9853e-09	1.71744e-08	10.1161
CES3	-1.84436	4.43626	-6.69194	6.95448e-11	3.89266e-10	13.5008
CD226	-1.84269	0.183062	-12.0162	7.61837e-29	3.8941e-27	54.7151
TACC3	1.84088	4.25695	8.20912	2.67801e-15	2.74916e-14	23.8127
IL10	-1.84026	-2.53085	-9.91968	5.27268e-21	1.11682e-19	36.9716
ART4	-1.8395	3.71544	-7.70625	9.1991e-14	7.69869e-13	20.0327
SLC9A3	1.83944	-1.08697	4.50737	8.49262e-06	2.24533e-05	2.95734
DIRAS1	1.83797	-2.0595	4.59132	5.8056e-06	1.57596e-05	3.34934
FOXD2	1.83756	0.59342	7.47783	4.34728e-13	3.29199e-12	19.1033
ZFP41	1.8366	2.92517	9.44158	2.43595e-19	4.17944e-18	33.1127
SEZ6L2	1.83629	2.80047	2.93139	0.00355619	0.00619901	-2.96914
GCH1	-1.83554	4.94324	-9.87807	7.39459e-21	1.53534e-19	36.1559
ALDH1A3	-1.83506	0.335936	-7.59503	1.96795e-13	1.57618e-12	19.7163
PRR36	1.83474	-0.220455	5.89744	7.52578e-09	3.11988e-08	9.65421
AGTR1	-1.83426	4.81943	-8.34321	1.01563e-15	1.10178e-14	24.4563
PRAM1	-1.83396	-0.0784031	-14.2326	7.0146e-38	7.70612e-36	75.2982
EPB41L4B	-1.83322	5.36047	-8.89174	1.72165e-17	2.32304e-16	28.4989
AQP9	-1.83203	7.42695	-4.05873	5.87085e-05	0.000136943	0.456581
HIST1H2BG	1.83194	-1.23571	5.88706	7.97569e-09	3.29341e-08	9.6417
NALCN	-1.8315	-1.29574	-5.95839	5.34181e-09	2.25889e-08	9.89446
SLC7A6	1.83097	1.38473	9.05172	5.07382e-18	7.3299e-17	30.1993
RNF152	-1.82994	4.78288	-11.5904	3.45431e-27	1.44054e-25	50.6094
CENPH	1.82886	1.66485	10.0597	1.67842e-21	3.76073e-20	38.0707
KIF24	1.82773	0.617003	9.52247	1.28412e-19	2.28303e-18	33.83
SLC2A9	-1.82745	3.31582	-7.49634	3.83807e-13	2.93051e-12	18.6618
HIST2H2BF	1.8272	-1.70002	6.94789	1.39558e-11	8.58157e-11	15.7997
CAPN9	1.82692	-2.48154	5.7809	1.43803e-08	5.68913e-08	9.09645
LILRA1	-1.82636	-0.986393	-12.1536	2.19503e-29	1.22863e-27	55.9625
CD207	-1.82594	-2.24056	-7.22613	2.31245e-12	1.58702e-11	17.4748
IRF8	-1.82585	3.74434	-12.6076	3.4257e-31	2.32395e-29	59.7817
SLC22A11	1.82415	0.708521	2.7713	0.00582782	0.009798	-3.22228
FOXF1	-1.82244	0.479587	-11.4256	1.48393e-26	5.84091e-25	49.4877
TRIB1	-1.82175	6.4548	-12.2766	7.16076e-30	4.25055e-28	56.8123
TRIM59	1.82174	0.468397	9.25337	1.06593e-18	1.69455e-17	31.7557
ABI3BP	-1.82093	1.29312	-9.10082	3.47727e-18	5.18631e-17	30.3714
IGSF9	-1.82059	2.58864	-5.74885	1.71522e-08	6.72969e-08	8.26137
ASIC3	1.82009	-0.0637034	7.699	9.6694e-14	8.04199e-13	20.5955
GINS2	1.81956	2.47811	7.60631	1.82254e-13	1.4637e-12	19.8522
EFHD1	-1.81782	3.33058	-7.56716	2.37797e-13	1.88003e-12	19.126
SQLE	1.81636	5.88399	7.77293	5.80876e-14	4.98605e-13	20.548
EFNA3	1.81054	0.815526	7.1796	3.13486e-12	2.10723e-11	17.1654
ACSM2A	-1.8099	6.79701	-4.82524	1.95122e-06	5.70485e-06	3.65473
SLC17A2	-1.80842	4.45975	-5.69723	2.27444e-08	8.76262e-08	7.8472
TSPAN11	-1.80722	-1.08782	-8.23733	2.18578e-15	2.28043e-14	24.236
ST3GAL6	-1.80684	4.31391	-9.85979	8.57674e-21	1.76585e-19	36.0041
KCNE1	-1.80638	-2.95515	-8.01554	1.06469e-14	1.01445e-13	22.7535
ETV4	1.80417	2.61027	3.55755	0.000416379	0.000846034	-0.972829
SLC6A8	1.80353	3.24697	4.05894	5.86568e-05	0.000136844	0.788714
PAQR4	1.80293	2.15353	7.70193	9.47658e-14	7.90395e-13	20.5111
SLCO1B1	-1.80235	6.26409	-5.27428	2.1249e-07	7.13029e-07	5.75341
OMG	-1.80224	-2.88374	-9.50199	1.51056e-19	2.6727e-18	33.6831
OSBPL3	1.80071	2.61048	8.75164	4.9595e-17	6.33811e-16	27.8988
CA2	-1.79849	5.36712	-7.91785	2.11784e-14	1.92331e-13	21.4774
FAT4	-1.79753	2.05483	-9.64854	4.70267e-20	8.74091e-19	34.5165
PDK4	-1.79616	6.3737	-6.38394	4.51591e-10	2.25352e-09	11.7482
ATP6V1B1	1.79481	-2.30834	6.14596	1.828e-09	8.30297e-09	11.0849
FHAD1	1.7943	-1.3888	6.65665	8.64648e-11	4.76009e-10	14.0225
TONSL	1.79417	3.54474	9.22278	1.35248e-18	2.12484e-17	31.3661
CD300E	-1.79409	-0.527627	-10.4327	7.60381e-23	1.9535e-21	41.1034
SPDL1	1.79369	2.34055	11.1949	1.12049e-25	3.96509e-24	47.5284
TMEM220	-1.79368	5.00831	-9.24073	1.1762e-18	1.85981e-17	31.1387
CD160	-1.79143	-1.24373	-11.2084	9.95784e-26	3.53227e-24	47.6608
CTXND1	-1.79109	3.57291	-7.10355	5.13868e-12	3.34719e-11	16.0899
ADM2	1.79088	3.19115	5.04431	6.74969e-07	2.10826e-06	5.06232
HSD17B6	-1.78951	7.94412	-4.85296	1.70959e-06	5.04449e-06	3.87707
UBXN10	-1.78832	2.38967	-5.90925	7.04352e-09	2.93152e-08	9.17916
IL6	-1.788	-2.04387	-6.82197	3.09312e-11	1.82647e-10	14.9408
CCL4	-1.78788	1.74789	-10.7835	3.90508e-24	1.14744e-22	43.8655
PPARGC1A	-1.78566	4.90424	-5.81568	1.18663e-08	4.76602e-08	8.48484
KNTC1	1.78557	3.07343	7.95458	1.6365e-14	1.51802e-13	22.1599
RPS6KL1	1.7844	1.72559	6.41321	3.79148e-10	1.9121e-09	12.4473
FOXF2	1.7799	-2.35154	6.60791	1.16646e-10	6.29454e-10	13.7473
KLRD1	-1.77987	0.323258	-10.6701	1.02598e-23	2.88233e-22	43.0401
MYO16	-1.77903	0.707811	-8.13739	4.47805e-15	4.49362e-14	23.395
BCL2L10	-1.7786	0.688571	-4.31167	2.01503e-05	5.03108e-05	1.77576
TPBGL	1.77841	-1.60924	5.69293	2.3284e-08	8.96348e-08	8.62011
IGFBP1	-1.77511	8.39642	-4.72891	3.07377e-06	8.68668e-06	3.3549
ATF3	-1.77394	4.95549	-10.4578	6.16195e-23	1.60549e-21	40.8991
FOXO1	-1.7726	4.60484	-12.7778	7.07626e-32	5.2878e-30	61.3332
CRHR2	1.76994	-2.15091	7.34135	1.08168e-12	7.79032e-12	18.2896
ADH6	-1.76981	7.23346	-6.20782	1.27605e-09	5.92205e-09	10.7978
ADAMTS16	1.76944	-1.24231	3.66304	0.000280634	0.000587823	-0.328579
RTP3	-1.76911	3.53637	-4.53231	7.58975e-06	2.0248e-05	2.28151
ACTG2	1.76851	1.75014	5.97164	4.9565e-09	2.10637e-08	9.94765
MYL3	-1.76808	-2.3501	-8.12111	5.03008e-15	4.99648e-14	23.4694
C17orf53	1.7674	1.03632	8.5573	2.11213e-16	2.4716e-15	26.5498
CA5A	-1.76676	3.33367	-5.52667	5.69521e-08	2.08296e-07	7.02247
SYT7	-1.76641	5.1535	-5.11884	4.66245e-07	1.48885e-06	4.93011
MESP1	1.76499	0.841536	7.70001	9.6023e-14	7.99975e-13	20.5671
TMEM25	-1.76362	2.33925	-9.17346	1.98342e-18	3.06916e-17	30.7838
KCNJ5	1.7634	1.2865	6.49938	2.25787e-10	1.17449e-09	12.9748
MAB21L2	-1.76297	-0.547452	-5.47091	7.65095e-08	2.74171e-07	7.26809
VGF	1.76276	-2.07432	4.498	8.85753e-06	2.33384e-05	2.94867
POU5F1	1.76201	0.180624	6.89302	1.9768e-11	1.19117e-10	15.3983
MASP1	-1.76117	6.47847	-7.87103	2.93823e-14	2.61668e-13	21.2162
FTCD	-1.76115	7.57713	-4.86949	1.57959e-06	4.6853e-06	3.91986
ETFDH	-1.76072	5.59585	-12.0578	5.23081e-29	2.75996e-27	54.7928
CCDC154	1.75899	-0.958611	7.26746	1.76256e-12	1.23204e-11	17.7923
TMEM200C	-1.75793	-1.0785	-8.02523	9.94176e-15	9.50341e-14	22.7525
PLGLB1	-1.75699	0.739016	-7.98989	1.27618e-14	1.20427e-13	22.363
PNPLA7	-1.75644	3.14465	-12.0655	4.87943e-29	2.58381e-27	54.9007
ZFPM2	-1.75584	0.414025	-11.929	1.67352e-28	8.21195e-27	53.9293
IL17D	1.75472	-0.647884	5.0598	6.25239e-07	1.96502e-06	5.42084
NR3C2	-1.75461	2.51623	-11.2827	5.20199e-26	1.89551e-24	48.046
TRAM1L1	1.75431	-1.95491	4.65596	4.31459e-06	1.19143e-05	3.62865
MUC5B	-1.75389	-0.609198	-3.13906	0.00181278	0.00331792	-2.28114
NTM	1.75378	-1.02105	4.47377	9.87303e-06	2.58246e-05	2.80742
PRUNE2	-1.75344	-0.0472753	-8.9861	8.38915e-18	1.17169e-16	29.6417
BASP1	-1.75325	2.21559	-9.07382	4.281e-18	6.26448e-17	30.0461
MSX1	1.75288	0.38712	8.24858	2.01546e-15	2.10872e-14	24.3626
CAMK2N2	1.75202	-0.164565	4.95391	1.05091e-06	3.19504e-06	4.89756
AFP	1.74989	3.71417	2.20623	0.0279007	0.0413622	-4.93188
CCL20	1.74979	3.32281	3.03362	0.00256421	0.00458103	-2.73713
ZBTB12	1.74815	1.08086	8.63706	1.16849e-16	1.4151e-15	27.1274
KCNA3	-1.7481	-2.71836	-8.6837	8.2513e-17	1.02591e-15	27.5035
SLC9B2	-1.74737	4.37207	-10.6731	1.00001e-23	2.82013e-22	42.6974
PON3	-1.74481	6.66819	-7.2436	2.06194e-12	1.42573e-11	17.0475
ACSL1	-1.74317	8.61056	-7.25829	1.87227e-12	1.30131e-11	17.2947
LRRC10B	1.74289	-1.74902	7.78967	5.17318e-14	4.48231e-13	21.245
ACADS	-1.74203	6.37244	-11.7009	1.29156e-27	5.62517e-26	51.6449
AJM1	1.74202	1.87129	9.08066	4.06154e-18	5.97899e-17	30.3967
KIFC2	1.742	3.0695	7.50252	3.68146e-13	2.81824e-12	19.1048
SPRED3	1.74155	-1.58908	8.55468	2.15347e-16	2.51797e-15	26.5911
ARFGEF3	1.74071	1.19803	3.91637	0.000104662	0.000235117	0.439403
RASD1	-1.73998	4.61877	-6.23021	1.1196e-09	5.2456e-09	10.7816
LAMA1	-1.7399	-2.02576	-5.6239	3.38436e-08	1.28075e-07	8.15393
SCN11A	-1.73885	-3.00291	-9.0298	6.00338e-18	8.54698e-17	30.0758
SLC27A2	-1.73856	6.63414	-6.10731	2.28497e-09	1.02116e-08	10.181
AQP3	-1.73774	5.5656	-8.92869	1.30001e-17	1.78023e-16	28.7819
MRGPRF	-1.73687	1.41608	-6.61345	1.12748e-10	6.10205e-10	13.3639
SLC34A1	-1.73649	-1.37641	-6.36148	5.16207e-10	2.55089e-09	12.1712
SLC38A4	-1.7362	7.4961	-5.53583	5.42446e-08	1.99136e-07	7.16811
BCKDHB	-1.73463	4.68836	-11.9031	2.11172e-28	1.02596e-26	53.3825
GDA	-1.73377	4.59789	-4.79516	2.25057e-06	6.51023e-06	3.40036
RAD54B	1.73365	0.392822	10.4774	5.2229e-23	1.36565e-21	41.5042
GPR35	1.73051	0.476477	4.62141	5.05848e-06	1.38258e-05	3.35865
RASGRF1	1.72999	-1.55039	4.67012	4.0412e-06	1.12068e-05	3.67901
MDFI	1.72837	0.230374	5.58281	4.22064e-08	1.57336e-07	7.96368
NUDT17	1.72753	0.394218	9.56406	9.22782e-20	1.6546e-18	34.1577
FAM81A	1.72719	-0.89339	6.94067	1.46111e-11	8.95835e-11	15.7314
CCL2	-1.72638	3.17318	-8.78606	3.82817e-17	4.97831e-16	27.7597
FEZ1	-1.72624	1.81744	-13.245	8.90239e-34	7.53173e-32	65.869
CALML6	1.72615	-1.83139	6.16218	1.66401e-09	7.598e-09	11.1697
DPYS	-1.72381	7.11811	-4.70419	3.44979e-06	9.66953e-06	3.1266
UBE2S	1.72374	3.42914	7.78213	5.45078e-14	4.7007e-13	20.9396
RCL1	-1.72328	4.74013	-10.6253	1.49994e-23	4.15831e-22	42.2948
PDGFA	1.72117	3.93404	6.11375	2.20169e-09	9.8604e-09	10.5026
ARG1	-1.72058	7.53447	-4.31305	2.00303e-05	5.00537e-05	1.47943
GADD45G	-1.71846	5.45422	-7.12638	4.43195e-12	2.91262e-11	16.2206
TIGD1	1.71821	1.11363	9.4223	2.83595e-19	4.81523e-18	33.0384
ETNPPL	-1.71722	4.79702	-4.46087	1.04581e-05	2.72292e-05	1.92763
EDNRB	-1.71654	4.1856	-11.0157	5.30936e-25	1.73302e-23	45.6127
JRK	1.71616	2.75245	10.0789	1.43447e-21	3.24375e-20	38.1786
PLA2R1	-1.71607	-0.0981511	-9.25034	1.09141e-18	1.73132e-17	31.653
HPX	-1.71538	10.4854	-5.333	1.57126e-07	5.36794e-07	6.39375
ARHGAP10	-1.71532	2.23595	-11.8579	3.17099e-28	1.52053e-26	53.1409
DSE	-1.71468	2.52668	-13.6629	1.68611e-35	1.58097e-33	69.7391
CD69	-1.71458	0.693012	-9.36796	4.34897e-19	7.23403e-18	32.5037
ABCG2	-1.71242	3.93089	-7.07041	6.36556e-12	4.09919e-11	15.8596
TTPA	-1.71189	5.03749	-5.88407	8.1101e-09	3.3461e-08	8.857
PRODH2	-1.7114	5.65718	-4.98311	9.11539e-07	2.79092e-06	4.30322
SULT2A1	-1.71084	8.00682	-3.93529	9.70177e-05	0.000219178	0.0245041
THEM5	1.71021	1.22838	7.78828	5.22354e-14	4.52062e-13	21.1435
ADAMTS1	-1.70905	4.31395	-9.65791	4.36278e-20	8.15031e-19	34.3933
CAPN8	1.70889	-1.03273	5.34404	1.48406e-07	5.09131e-07	6.81589
NMB	1.7088	1.43913	7.259	1.86352e-12	1.29583e-11	17.6388
BGLAP	1.70699	-1.15062	7.53326	2.99161e-13	2.32276e-12	19.5236
C8B	-1.70556	7.84688	-5.7904	1.36464e-08	5.42062e-08	8.53717
CA8	1.70502	-2.41413	5.90104	7.37534e-09	3.06182e-08	9.73946
NR1I3	-1.70483	5.03437	-5.14809	4.02746e-07	1.29917e-06	5.06535
DEPDC7	-1.70431	4.22515	-8.42348	5.65467e-16	6.30146e-15	25.0338
FMO2	-1.70388	0.45403	-7.48657	4.099e-13	3.12003e-12	18.9984
ARTN	1.7037	-1.98443	7.60049	1.89619e-13	1.52036e-12	19.9821
ADRB2	-1.70282	2.14512	-7.63308	1.51847e-13	1.23159e-12	19.742
TSPYL5	-1.70224	0.334351	-10.3306	1.78523e-22	4.44677e-21	40.2216
ADGRG6	-1.70223	5.44868	-7.43101	5.95155e-13	4.44059e-12	18.1939
CCDC180	1.70193	-1.53004	7.09255	5.51755e-12	3.57972e-11	16.6964
TLR4	-1.70084	2.66757	-13.8577	2.61006e-36	2.64984e-34	71.5824
PLG	-1.70079	9.64273	-4.88123	1.49303e-06	4.44199e-06	4.15118
C21orf91	-1.6994	2.59393	-17.1068	2.5532e-50	5.29375e-48	103.674
SULT1A2	-1.69918	3.36686	-7.26278	1.81777e-12	1.26607e-11	17.1359
WFDC1	-1.69879	0.248155	-9.09166	3.73146e-18	5.52624e-17	30.4212
STX11	-1.69824	0.753996	-10.8046	3.26033e-24	9.63762e-23	44.1457
CCR1	-1.69741	1.87925	-11.6114	2.86552e-27	1.21216e-25	51.0048
FABP1	-1.69656	9.00136	-3.78999	0.000172368	0.00037326	-0.426267
CEP131	1.69503	3.50226	10.4167	8.6939e-23	2.22193e-21	40.891
CUX2	-1.69418	4.24808	-5.05371	6.44348e-07	2.0199e-06	4.60955
CUZD1	1.6938	-2.26705	6.83248	2.89561e-11	1.71672e-10	15.0972
TAS2R4	1.69312	-3.02344	8.6278	1.25186e-16	1.50684e-15	27.1258
DOK6	-1.6931	-0.962347	-6.50792	2.1442e-10	1.11852e-09	13.0003
RNASEH2A	1.69303	3.89788	8.63041	1.22776e-16	1.48025e-15	26.8757
SIGLEC9	-1.69288	0.463439	-12.5935	3.90385e-31	2.62414e-29	59.9253
PNMA2	-1.69218	-0.935024	-7.65747	1.28542e-13	1.05243e-12	20.2417
CCDC3	-1.69087	3.4081	-10.1632	7.1625e-22	1.6763e-20	38.5084
ADAMTSL3	-1.69051	3.16376	-7.66657	1.20774e-13	9.92697e-13	19.817
DACT2	-1.68941	0.794407	-4.24458	2.6899e-05	6.58322e-05	1.49645
RHBDL3	1.68893	-1.96821	3.93775	9.60632e-05	0.000217327	0.698686
PRR26	-1.68859	1.82289	-7.27802	1.64414e-12	1.15695e-11	17.4517
MS4A7	-1.68859	3.52374	-10.9154	1.26005e-24	3.88871e-23	44.7889
EPHX2	-1.68749	6.5383	-8.31728	1.22616e-15	1.3214e-14	24.3463
TTR	-1.68638	10.0706	-4.51417	8.23667e-06	2.1804e-05	2.5509
MAMSTR	1.68593	-0.273856	7.8245	4.06269e-14	3.56417e-13	21.4455
HMGN5	-1.6858	1.63914	-8.03917	9.00731e-15	8.64948e-14	22.5923
KIAA1614	1.68533	0.335494	8.46524	4.16332e-16	4.69641e-15	25.9065
SUCNR1	-1.68473	1.2354	-9.08066	4.06154e-18	5.97899e-17	30.2385
ENTPD8	-1.68435	2.8448	-7.62253	1.63182e-13	1.31772e-12	19.5666
FAM149A	-1.68325	3.75655	-10.2737	2.86634e-22	6.97444e-21	39.3922
KPNA7	1.68318	-0.709771	5.47114	7.64182e-08	2.73911e-07	7.43781
SPDYA	1.68311	-1.91632	9.60767	6.51873e-20	1.19356e-18	34.5154
PPP1R3B	-1.68221	6.01504	-8.51635	2.85808e-16	3.30104e-15	25.7503
ACADSB	-1.681	7.50979	-8.21359	2.59319e-15	2.6658e-14	23.6768
ATP8A2	1.67977	-2.70106	6.29551	7.62931e-10	3.6691e-09	11.9311
TREM2	1.67893	1.42945	5.68645	2.41198e-08	9.25862e-08	8.43138
ABAT	-1.67864	7.71237	-6.6873	7.15688e-11	3.99531e-10	13.6465
DNALI1	-1.67828	3.0468	-7.23643	2.16135e-12	1.49097e-11	17.0013
HIST1H2AD	1.67815	-2.47462	5.87336	8.61039e-09	3.5406e-08	9.59056
TNN	-1.67648	-0.235435	-8.3607	8.94287e-16	9.74449e-15	25.0706
HERC5	-1.67638	2.69434	-9.23999	1.183e-18	1.86856e-17	31.2606
UNC5A	1.67627	-2.07456	5.75944	1.61829e-08	6.36293e-08	8.97835
FAM24B	1.6756	-1.8383	6.27351	8.68517e-10	4.13699e-09	11.7972
CCN6	-1.67547	-2.19107	-8.70887	6.83548e-17	8.57113e-16	27.6757
TBC1D16	1.67369	5.16457	12.0291	6.78179e-29	3.52773e-27	54.6418
SEPTIN5	1.67279	2.20493	6.19236	1.3964e-09	6.45414e-09	11.1325
RNF180	-1.6718	1.21835	-9.60046	6.90479e-20	1.25799e-18	34.2621
DAB1	-1.67171	1.37843	-6.74152	5.11324e-11	2.913e-10	14.1555
RTL5	-1.67055	1.69158	-9.76703	1.81567e-20	3.5496e-19	35.5198
EPHA3	-1.67044	1.33106	-7.31524	1.2859e-12	9.18922e-12	17.7653
BRSK2	1.66947	-2.23559	4.4736	9.88069e-06	2.5831e-05	2.84641
GPLD1	-1.66928	3.82499	-5.32834	1.60947e-07	5.49594e-07	5.97076
ATAD5	1.66816	1.12982	9.46454	2.0319e-19	3.51902e-18	33.3641
LRRC69	1.66814	-1.21851	7.29693	1.45129e-12	1.02961e-11	17.9871
ISLR	-1.66802	2.18178	-5.69595	2.29037e-08	8.8194e-08	8.06188
AZGP1	-1.66535	9.05725	-5.52251	5.82277e-08	2.12539e-07	7.23173
SEMA6D	-1.665	0.703718	-9.89423	6.48476e-21	1.35986e-19	36.6492
RNASE4	-1.66481	3.87686	-8.91578	1.43414e-17	1.95482e-16	28.6788
DYNC1I1	1.66353	-0.0455282	4.19797	3.28042e-05	7.91787e-05	1.61393
PDE4C	1.66257	0.0636969	7.69928	9.65039e-14	8.03086e-13	20.5892
CES4A	-1.66231	1.38314	-6.26678	9.03527e-10	4.29336e-09	11.3502
LAMC2	-1.66218	0.171229	-4.97787	9.3515e-07	2.86143e-06	4.7902
CLEC3B	-1.66178	2.60505	-8.61129	1.41527e-16	1.6966e-15	26.5541
AQP7	-1.66127	3.11973	-9.66781	4.03021e-20	7.5771e-19	34.5523
FAM171A2	1.66014	-0.504487	6.89457	1.95751e-11	1.18004e-10	15.4309
COL4A1	1.65994	7.2592	10.0565	1.72295e-21	3.8488e-20	37.5968
YJEFN3	1.65912	0.247311	7.47362	4.47212e-13	3.3692e-12	19.0844
UNC93A	-1.65828	1.76502	-4.74393	2.86489e-06	8.13701e-06	3.47858
SRRM3	1.65828	-0.542454	4.28263	2.28447e-05	5.65679e-05	1.98456
TNFRSF18	1.65821	-0.264898	6.37217	4.84392e-10	2.40578e-09	12.3072
FABP5	1.6581	2.02326	7.10828	4.98359e-12	3.25192e-11	16.6413
PCDHGA1	1.65446	-1.79593	5.15905	3.81178e-07	1.23407e-06	5.93848
PRICKLE4	1.65402	-2.59184	9.01729	6.60743e-18	9.38881e-17	29.9988
HSF4	1.65402	2.77279	7.10388	5.12763e-12	3.34147e-11	16.5537
RASGRF2	1.65347	2.12927	8.26661	1.76953e-15	1.87269e-14	24.4123
RBP1	-1.65327	4.4357	-5.19239	3.2224e-07	1.05392e-06	5.27569
TARBP1	1.6523	4.58761	10.2847	2.61738e-22	6.40041e-21	39.68
MYRIP	-1.64961	3.67882	-5.02011	7.60392e-07	2.35906e-06	4.48195
CRIP3	1.64936	2.12156	5.00297	8.27132e-07	2.5516e-06	4.97269
TSPO2	1.64796	-1.40704	5.593	3.99621e-08	1.495e-07	8.09062
MYCBPAP	1.64775	-2.93515	7.68706	1.04954e-13	8.70928e-13	20.5621
DCST2	1.64657	0.0609898	6.90543	1.82745e-11	1.10708e-10	15.4765
GJC3	-1.64582	-1.132	-7.27002	1.73313e-12	1.21261e-11	17.7121
TYMS	1.64563	3.72238	6.65371	8.80471e-11	4.84391e-10	13.6557
KNDC1	-1.64528	0.744486	-3.72844	0.00021869	0.000465963	-0.471628
CABP1	1.64525	-2.54231	7.08603	5.75503e-12	3.72559e-11	16.6671
CCER2	1.6445	-1.77601	6.1445	1.84352e-09	8.3683e-09	11.0685
SERPINB8	-1.64449	2.98604	-10.2784	2.75636e-22	6.71793e-21	39.5016
LRRK2	-1.64434	2.18789	-10.0956	1.25053e-21	2.86298e-20	38.1019
PABPC1L	1.64418	3.92657	7.00059	9.96899e-12	6.23952e-11	15.7631
TCP10L	-1.64386	1.08561	-5.82842	1.10572e-08	4.46443e-08	8.96487
OTUB2	1.64352	0.842926	8.89492	1.68062e-17	2.26976e-16	29.0366
PNMA3	1.64222	-0.269149	3.72144	0.000224648	0.000477431	-0.178362
BGN	-1.64073	7.23592	-6.06953	2.8387e-09	1.25265e-08	10.0074
PANK1	-1.64066	5.35177	-10.61	1.70724e-23	4.68014e-22	42.1786
NCR1	-1.64034	-3.20104	-7.73118	7.7489e-14	6.56338e-13	20.8262
UPP2	-1.63975	0.659072	-4.14772	4.05484e-05	9.66035e-05	1.14068
F11	-1.63873	5.48514	-6.47619	2.59723e-10	1.34201e-09	12.23
DUSP1	-1.63818	7.41691	-7.93278	1.90728e-14	1.74392e-13	21.7014
PCDHB2	1.63673	-1.54058	4.62246	5.03418e-06	1.37645e-05	3.46675
AGL	-1.63599	4.94512	-12.0895	3.92656e-29	2.10192e-27	55.0551
F8	-1.6359	3.46479	-11.1591	1.5303e-25	5.3637e-24	46.8865
TENT5C	-1.63588	3.01367	-9.43237	2.61957e-19	4.47363e-18	32.7082
KLF4	-1.63576	2.92664	-9.04745	5.243e-18	7.53733e-17	29.7588
CTF1	-1.63501	-0.823502	-8.30432	1.34698e-15	1.44315e-14	24.7038
FCN1	-1.63486	1.18984	-8.45905	4.35687e-16	4.89973e-15	25.6511
LDHD	-1.63437	5.98696	-7.1676	3.39012e-12	2.27052e-11	16.5085
CTXN1	1.63247	-1.78478	5.8325	1.08097e-08	4.37168e-08	9.36076
MNS1	1.63234	0.780757	5.1104	4.86298e-07	1.54885e-06	5.57556
MAT1A	-1.63148	9.28189	-5.88177	8.21515e-09	3.38659e-08	9.14855
ABCA9	-1.63126	2.03766	-7.91299	2.19116e-14	1.98499e-13	21.6755
TMEM125	-1.62965	-1.67961	-5.07911	5.68195e-07	1.79764e-06	5.42453
ZNF385D	1.62877	-1.03431	3.82105	0.000152666	0.000333738	0.223583
BHLHE22	-1.62862	-1.93152	-6.20911	1.26652e-09	5.88337e-09	11.3339
DUSP6	-1.62781	5.874	-11.1159	2.22814e-25	7.6816e-24	46.5036
AKAP3	-1.62684	-1.27062	-7.67133	1.169e-13	9.61926e-13	20.3546
DDIAS	1.62618	0.639246	8.89931	1.6255e-17	2.19936e-16	29.0747
TOMM40L	1.62607	4.7848	12.387	2.60753e-30	1.59276e-28	57.9131
SARDH	-1.62552	6.37142	-7.44016	5.59796e-13	4.19163e-12	18.3013
CCDC141	-1.62542	-2.3948	-6.76012	4.55414e-11	2.61779e-10	14.585
GOLGA8A	1.62527	1.78756	5.82807	1.10782e-08	4.46924e-08	9.15761
PGM5	-1.62492	1.47877	-7.0702	6.37416e-12	4.10114e-11	16.1859
GNE	-1.62415	6.04598	-9.61085	6.35532e-20	1.16509e-18	34.0632
ADAM11	1.62407	-1.45819	6.08619	2.58002e-09	1.14431e-08	10.7332
CASTOR2	1.62396	-0.57729	8.28009	1.60522e-15	1.70988e-14	24.609
N4BP2L1	-1.62373	4.42441	-12.3642	3.21401e-30	1.93908e-28	57.5401
MCM6	1.62187	4.53779	8.92886	1.29827e-17	1.77949e-16	28.9982
ST6GALNAC1	-1.62059	-2.85164	-7.94621	1.73567e-14	1.59992e-13	22.277
DMRTA1	-1.61944	2.76048	-7.11109	4.8937e-12	3.20036e-11	16.244
PLEKHN1	1.61912	-1.01633	5.53283	5.51188e-08	2.02194e-07	7.76451
NPW	-1.61888	1.53683	-4.93712	1.14015e-06	3.4514e-06	4.40777
GOLGA8B	1.61822	3.76765	7.02158	8.71423e-12	5.48918e-11	15.918
FXYD2	-1.61813	0.645994	-3.56141	0.000410484	0.000834747	-1.04927
DMC1	1.61732	-2.37026	5.70505	2.17962e-08	8.42598e-08	8.69492
MSRA	-1.6163	4.61761	-11.3545	2.77363e-26	1.05233e-24	48.537
FMO3	-1.61624	7.63178	-4.68932	3.6968e-06	1.03148e-05	3.09604
TMEM253	1.61471	-3.13517	7.91444	2.16896e-14	1.96609e-13	22.0981
BNIPL	1.61454	-0.990624	7.47753	4.35609e-13	3.29697e-12	19.1509
GAREM2	1.61453	0.325281	6.17633	1.53285e-09	7.04279e-09	11.1584
RASSF9	-1.61428	-0.160752	-5.96399	5.17538e-09	2.19369e-08	9.84959
EML6	1.61419	0.554892	6.171	1.58103e-09	7.24604e-09	11.117
WASF3	-1.61331	1.90565	-6.22299	1.16793e-09	5.44947e-09	11.016
SRD5A1	-1.61263	5.25647	-9.35723	4.73145e-19	7.84366e-18	32.0418
ZNF681	1.61248	-0.380636	5.49418	6.76609e-08	2.44426e-07	7.53518
SIGLEC1	-1.61179	3.07836	-10.2156	4.64417e-22	1.10447e-20	38.9779
KREMEN2	1.61083	-2.60236	5.78165	1.43207e-08	5.67184e-08	9.10107
VMO1	-1.60937	1.32401	-12.088	3.97882e-29	2.11452e-27	55.3038
HIST1H2BO	1.60818	-3.13226	6.28162	8.28031e-10	3.96019e-09	11.8536
PRRT2	1.6067	-1.24755	8.58617	1.70547e-16	2.01981e-15	26.8137
DUOX1	1.60666	0.775501	6.146	1.8275e-09	8.30297e-09	10.9625
PDCD1LG2	-1.60568	-0.18902	-9.10828	3.2828e-18	4.93124e-17	30.5833
NAP1L3	-1.60542	-1.3896	-7.35743	9.72158e-13	7.04982e-12	18.2895
DNMT3B	1.60534	0.953746	8.29367	1.45497e-15	1.55546e-14	24.6563
ARID3A	1.60518	2.92618	4.69421	3.61378e-06	1.00965e-05	3.46424
CYP27B1	1.60497	-0.709307	6.48641	2.442e-10	1.26446e-09	12.9875
LEAP2	-1.60455	6.09875	-5.92411	6.47997e-09	2.70922e-08	9.12128
FLRT3	-1.60409	2.99961	-7.52026	3.26629e-13	2.51744e-12	18.8649
HSPB1	1.60369	8.63997	11.6103	2.89453e-27	1.21744e-25	50.8321
CHTF18	1.60332	2.97115	8.66392	9.56427e-17	1.17857e-15	27.2115
FAM189B	1.60248	4.60606	11.8474	3.48285e-28	1.66464e-26	53.0746
NTN4	-1.60124	3.49539	-10.6914	8.5571e-24	2.44126e-22	42.8922
PABPC4L	1.60072	-1.61622	8.58723	1.69216e-16	2.00565e-15	26.8259
SLC8A1	-1.59926	1.36284	-13.1427	2.33458e-33	1.94166e-31	64.9556
IL27	-1.59798	1.90557	-6.78865	3.81118e-11	2.21319e-10	14.3728
PSMC3IP	1.5976	0.40569	9.38673	3.75251e-19	6.28087e-18	32.7779
LOXL2	1.59732	3.50096	8.64506	1.10087e-16	1.34155e-15	27.02
PRSS3	-1.5961	0.238338	-3.33309	0.000933888	0.00178798	-1.75482
MMP7	-1.59583	0.651635	-3.60213	0.000352848	0.000726269	-0.901287
FLT3	-1.59564	-1.81801	-7.52245	3.21838e-13	2.48441e-12	19.3901
HDAC11	1.59553	4.14256	9.23083	1.2704e-18	1.99803e-17	31.343
BOLA2B	1.59456	-1.54734	7.10851	4.97628e-12	3.24859e-11	16.7953
PRKCB	-1.59442	1.43381	-9.62176	5.82491e-20	1.0732e-18	34.4153
ANKS1B	1.59441	-1.31913	4.28111	2.29951e-05	5.69213e-05	2.01613
ZMYND12	-1.59261	0.806223	-7.42974	6.00247e-13	4.47405e-12	18.5941
SORCS2	-1.59233	1.40251	-5.39265	1.15308e-07	4.02525e-07	6.64225
PTN	-1.59184	0.433883	-7.5573	2.54236e-13	1.99926e-12	19.4753
DTNA	1.59183	3.27798	4.24306	2.70743e-05	6.62282e-05	1.50737
NR0B2	-1.59112	5.33745	-5.69772	2.26844e-08	8.74182e-08	7.86179
ADAMDEC1	1.59079	-1.29639	4.32837	1.87415e-05	4.70648e-05	2.20868
ITGA2	1.59038	2.19899	5.24927	2.41434e-07	8.04105e-07	6.13759
MSTO1	1.59004	3.37367	10.0652	1.60453e-21	3.61167e-20	38.016
DLK2	1.58996	-0.0376177	7.48686	4.09101e-13	3.11556e-12	19.1806
DBF4B	1.58993	1.84619	10.6199	1.57067e-23	4.33807e-22	42.6623
TMEM266	1.58985	-0.382303	6.77853	4.06007e-11	2.34938e-10	14.7159
PTGIR	-1.5894	1.06701	-10.2148	4.67211e-22	1.10932e-20	39.2204
TIAM1	-1.58902	1.85903	-9.72286	2.59097e-20	4.97934e-19	35.161
ARHGEF26	-1.58826	4.21007	-7.91831	2.11093e-14	1.91821e-13	21.4654
XRCC3	1.58797	2.57076	10.1073	1.13561e-21	2.608e-20	38.4131
PLXNC1	1.58686	3.32627	5.35733	1.38542e-07	4.77295e-07	6.55247
ZNF300	1.58604	0.367748	5.82934	1.10009e-08	4.44412e-08	9.24732
F3	-1.58599	0.908274	-8.34531	1.00024e-15	1.08588e-14	24.8613
GCKR	-1.5857	5.17954	-6.54267	1.73675e-10	9.16042e-10	12.6103
KIAA1841	1.58535	1.70153	11.2201	8.99457e-26	3.20603e-24	47.7557
SLC4A11	1.58452	-0.825306	4.96908	9.76123e-07	2.97937e-06	4.99543
PLPP3	-1.58445	6.44992	-10.0932	1.27529e-21	2.90613e-20	37.954
HOXA3	1.58421	-0.148835	4.47712	9.72626e-06	2.54769e-05	2.7696
FYB2	-1.58341	2.68131	-7.40074	7.286e-13	5.37091e-12	18.128
PEMT	-1.58332	5.56878	-9.19688	1.65399e-18	2.57928e-17	30.8141
CRISPLD2	-1.58332	3.42752	-7.53987	2.86091e-13	2.22951e-12	18.9482
MPC1	-1.58257	6.09524	-10.6821	9.26113e-24	2.62684e-22	42.8156
SPATC1	1.58241	-2.05685	7.75023	6.79531e-14	5.80916e-13	20.9815
EIF4E3	-1.5817	2.91349	-9.85419	8.9752e-21	1.84017e-19	36.0633
CDC37L1	-1.58126	4.7131	-14.4507	8.41797e-39	9.99363e-37	77.1915
GNAL	1.58114	1.64257	5.71399	2.07577e-08	8.05628e-08	8.55723
RFC4	1.58067	3.57121	8.79496	3.57999e-17	4.68038e-16	28.118
FBLN5	-1.58028	3.98412	-6.87923	2.1568e-11	1.2954e-10	14.6625
CCDC71L	-1.58027	4.27329	-9.61996	5.90951e-20	1.08742e-18	34.0945
PALM3	-1.57889	3.74134	-6.36563	5.03622e-10	2.49288e-09	11.5941
GATA3	-1.57864	-0.151905	-8.57475	1.85615e-16	2.18946e-15	26.6144
FAAP24	1.57847	0.983293	10.942	1.00244e-24	3.12648e-23	45.3886
GALNT16	-1.57754	0.780478	-7.974	1.42738e-14	1.33667e-13	22.2681
TMEM47	-1.57746	3.64392	-8.78865	3.75426e-17	4.89084e-16	27.7431
SLC13A3	-1.57728	3.49016	-3.73062	0.000216867	0.000462347	-0.892174
CYP3A7	-1.57718	5.34301	-3.69757	0.000246118	0.000520635	-1.05757
TMOD1	-1.57663	2.56849	-6.79227	3.72589e-11	2.1688e-10	14.287
FANCE	1.57629	1.44703	8.5596	2.07639e-16	2.43171e-15	26.545
KRT80	-1.57616	-0.245188	-4.4933	9.04629e-06	2.37762e-05	2.66926
SERPINA7	-1.57573	6.60433	-3.45053	0.000615305	0.00121501	-1.83936
ITGAD	-1.57514	-0.530241	-6.66438	8.24465e-11	4.55762e-10	13.9118
APOA1	-1.57448	11.8732	-3.9671	8.53443e-05	0.000194602	0.476101
PPM1K	-1.57394	2.809	-10.803	3.3062e-24	9.75362e-23	43.9086
CHEK1	1.57339	2.52234	7.8766	2.82615e-14	2.52297e-13	21.6575
KCNN3	1.57307	1.28602	8.43028	5.38026e-16	6.01388e-15	25.6189
STX1A	1.57042	0.72427	9.94821	4.17945e-21	8.94269e-20	37.19
NRAP	-1.56999	1.51611	-6.24031	1.05537e-09	4.96681e-09	11.1895
FUT6	-1.56926	2.50839	-5.2949	1.91172e-07	6.45321e-07	5.97981
LEPR	-1.56852	6.29124	-4.76352	2.61297e-06	7.48065e-06	3.32113
PTGER2	-1.56834	-0.587609	-9.04843	5.2036e-18	7.488e-17	30.1523
SLC16A2	-1.56744	5.66606	-7.00153	9.90903e-12	6.20463e-11	15.4356
XCR1	-1.5674	-1.90846	-6.00232	4.1652e-09	1.7892e-08	10.183
LINGO1	1.56715	1.54522	5.03473	7.07619e-07	2.20416e-06	5.159
IZUMO1	1.56713	-2.9698	6.92114	1.65411e-11	1.00912e-10	15.6434
FFAR2	-1.56707	-2.0872	-6.69249	6.9306e-11	3.88076e-10	14.1649
SYNPO2	-1.56672	2.82235	-9.95697	3.89129e-21	8.3748e-20	36.9058
NUDT1	1.56594	2.87054	7.89594	2.46897e-14	2.2257e-13	21.764
MEX3A	1.56588	1.88951	6.18027	1.49812e-09	6.89182e-09	11.0827
GPSM1	1.56514	2.90434	4.91096	1.29395e-06	3.88502e-06	4.45393
APCS	-1.5648	8.83104	-4.31905	1.95152e-05	4.88494e-05	1.60891
SDR42E1	-1.56352	1.34995	-5.88308	8.15545e-09	3.36386e-08	9.22341
TP53I3	1.56237	4.34817	6.82232	3.08629e-11	1.82316e-10	14.5801
SOCS7	1.56124	2.84587	9.82594	1.12826e-20	2.27586e-19	36.1283
IL2RB	-1.56116	2.41272	-9.70458	3.00094e-20	5.7298e-19	34.9385
ZNF692	1.56108	4.03252	9.63789	5.12078e-20	9.49407e-19	34.5264
DMD	-1.56036	4.77643	-9.10487	3.37021e-18	5.04196e-17	30.0896
SPRY2	-1.55998	3.47234	-14.5486	3.24198e-39	4.01052e-37	78.1785
ASS1	-1.55938	9.23605	-7.6989	9.67565e-14	8.04265e-13	20.2432
NKAPL	-1.5591	-2.51412	-6.67658	7.64689e-11	4.25113e-10	14.0894
SNCG	1.55785	2.43168	4.02756	6.67286e-05	0.000154524	0.750623
TPM2	1.55598	4.84798	7.26408	1.8022e-12	1.25855e-11	17.283
SERPINA4	-1.55511	7.21409	-4.40759	1.32463e-05	3.39956e-05	1.83503
HMOX1	-1.55356	5.56405	-7.98447	1.32583e-14	1.24873e-13	21.9377
ADGRB2	1.55307	-1.70459	5.50138	6.51309e-08	2.35923e-07	7.62766
SLC41A2	-1.55291	5.35491	-8.70624	6.9712e-17	8.72645e-16	27.1076
GINS4	1.55228	0.793751	6.97618	1.16524e-11	7.22862e-11	15.8742
PRDM12	1.55188	-3.11694	6.22357	1.16392e-09	5.43594e-09	11.5244
PSAT1	-1.55113	6.00596	-6.86113	2.41782e-11	1.44158e-10	14.5777
SSTR1	-1.54984	2.14293	-5.22198	2.77386e-07	9.16589e-07	5.66793
CFHR5	-1.54947	5.70622	-3.34957	0.000881397	0.00169476	-2.23462
STK39	1.54916	2.66644	5.02955	7.25892e-07	2.25917e-06	5.02984
IRX3	1.54699	0.641671	3.69931	0.000244497	0.000517505	-0.325074
SEC14L4	-1.54628	2.50306	-5.98703	4.54268e-09	1.94172e-08	9.59378
SLC6A9	1.54582	1.36762	5.58666	4.13446e-08	1.54397e-07	7.90612
RAB11FIP4	1.54554	4.69793	7.0304	8.23477e-12	5.20946e-11	15.8134
GTSF1	1.54488	-1.58214	2.81745	0.00506586	0.00861436	-2.9708
MMP9	1.54435	2.50481	3.61716	0.000333551	0.000689443	-0.776009
CCDC188	1.54317	-2.6255	9.15584	2.27341e-18	3.48613e-17	31.0416
ORM2	-1.54124	8.937	-5.47567	7.46146e-08	2.67642e-07	6.97261
LIN9	1.54101	1.62973	9.29388	7.77065e-19	1.24882e-17	32.0256
IFITM1	-1.54077	4.68027	-7.23662	2.15872e-12	1.48985e-11	16.9048
UCHL1	1.54025	-0.0127359	3.68312	0.000260047	0.000547426	-0.339255
HKDC1	1.5398	4.11448	3.28928	0.00108783	0.00206021	-2.10576
FAM222A	1.53954	3.33498	6.32434	6.43467e-10	3.13658e-09	11.7568
UCK2	1.53817	4.64416	10.1347	9.05837e-22	2.10661e-20	38.4291
VEPH1	-1.53814	-1.06262	-4.58293	6.03222e-06	1.63386e-05	3.12747
HIST1H2BJ	1.53722	-0.389338	4.61826	5.13226e-06	1.40197e-05	3.38969
CA4	1.53695	-1.93104	3.49834	0.000517435	0.00103508	-0.872437
IQCC	1.53693	0.727439	10.189	5.78687e-22	1.35867e-20	39.1338
WNK2	-1.53577	0.966786	-3.76906	0.000186962	0.000402319	-0.358895
SLC17A3	-1.53572	2.86685	-6.2419	1.04558e-09	4.92386e-09	10.9865
ARHGAP33	1.53566	2.13887	8.8717	2.00425e-17	2.68713e-16	28.8064
KIAA2012	-1.53564	-1.47536	-5.98924	4.4863e-09	1.91929e-08	10.0886
ZNF517	1.53441	3.56534	8.22068	2.46429e-15	2.54575e-14	23.9496
CH25H	-1.53215	-0.301017	-6.11014	2.24791e-09	1.00613e-08	10.6802
SYDE2	-1.53205	0.682668	-8.79853	3.4849e-17	4.56417e-16	28.1918
CCDC34	1.53165	3.02882	7.55826	2.52598e-13	1.98744e-12	19.4613
COL14A1	-1.52973	3.6456	-6.18187	1.48426e-09	6.83019e-09	10.545
FGL2	-1.52914	3.69679	-9.52083	1.301e-19	2.31025e-18	33.3427
PLEKHB1	-1.52846	0.195964	-4.69408	3.61588e-06	1.01004e-05	3.49866
DNM3	1.52838	0.280424	9.75874	1.94116e-20	3.77986e-19	35.6882
MAPK12	1.52827	2.44529	5.22385	2.74775e-07	9.08369e-07	5.99243
ZDHHC19	-1.52817	-0.393158	-4.88783	1.44643e-06	4.31098e-06	4.44398
PCDH19	-1.52789	-2.95273	-7.39045	7.80375e-13	5.70969e-12	18.5682
SCN9A	-1.52721	1.92243	-6.54937	1.66742e-10	8.80735e-10	12.927
ANKRD13B	1.52708	0.643674	8.12859	4.76881e-15	4.74977e-14	23.504
FNDC4	-1.52665	5.09724	-6.80442	3.45301e-11	2.01954e-10	14.1887
EHHADH	-1.52565	7.24106	-6.06465	2.91922e-09	1.28472e-08	9.97491
LIPG	-1.5255	4.78917	-6.45652	2.92384e-10	1.49867e-09	12.0923
BDH2	-1.5251	4.36967	-11.3104	4.08316e-26	1.51788e-24	48.1558
KCNMA1	-1.52433	2.42286	-8.13401	4.58765e-15	4.58796e-14	23.1523
ABCA6	-1.52283	5.58771	-5.51498	6.06005e-08	2.20544e-07	6.91547
NFAM1	-1.52248	1.86865	-10.6046	1.78704e-23	4.88979e-22	42.3662
MEOX2	1.52139	-0.808619	4.99953	8.41165e-07	2.59054e-06	5.13629
AKR1C3	1.52137	8.10812	10.7808	3.99449e-24	1.16904e-22	43.6354
SLC16A10	-1.52015	2.2455	-6.66086	8.42525e-11	4.65168e-10	13.5363
SPATS2	1.5194	3.78838	10.8548	2.12089e-24	6.35879e-23	44.5222
RAG1	-1.51937	-0.948423	-7.11623	4.73354e-12	3.09975e-11	16.7253
SORL1	-1.51908	6.19061	-7.71254	8.81005e-14	7.40256e-13	20.1034
C1orf61	1.51795	-2.69409	4.79676	2.23357e-06	6.4636e-06	4.2629
GALNT3	-1.51534	-0.541762	-6.33626	5.99595e-10	2.93341e-09	11.981
HIST1H3E	1.51522	-1.35157	5.76556	1.56478e-08	6.17232e-08	8.98702
MAMDC2	-1.5139	-1.55322	-6.81468	3.23789e-11	1.90052e-10	14.8824
LRG1	-1.51384	8.55925	-5.9215	6.57538e-09	2.74833e-08	9.29505
AXL	-1.51317	3.30486	-11.0437	4.16753e-25	1.37249e-23	45.9121
ORM1	-1.51219	10.6221	-5.04562	6.70615e-07	2.09555e-06	4.99106
GPSM2	1.51173	1.88493	8.51051	2.98395e-16	3.43446e-15	26.1639
ATP11C	-1.51045	4.45141	-9.62331	5.75336e-20	1.06134e-18	34.1176
ARHGAP22	1.50915	0.211491	8.28798	1.51615e-15	1.6185e-14	24.6417
LAMB4	1.50911	-2.92072	6.76477	4.42397e-11	2.54694e-10	14.6891
JAG2	1.50903	3.07749	6.89899	1.90345e-11	1.15027e-10	15.2226
CHST7	-1.509	2.24757	-10.087	1.34202e-21	3.04405e-20	38.0417
AL163636.2	-1.50886	-0.142988	-8.47108	3.98836e-16	4.51289e-15	25.8652
B3GNT5	1.50866	2.24752	4.52779	7.74635e-06	2.06322e-05	2.80497
SCD5	-1.50804	0.866184	-6.99026	1.06501e-11	6.64453e-11	15.7708
TMEM178B	1.50704	-0.907293	3.96859	8.48295e-05	0.000193519	0.762401
CYP4F12	-1.5068	4.58446	-6.06605	2.89589e-09	1.27598e-08	9.85213
UPB1	-1.5061	6.72459	-4.04861	6.12063e-05	0.000142386	0.336152
C16orf96	-1.50581	-2.39319	-6.58247	1.36276e-10	7.28175e-10	13.5243
RBP7	1.50547	2.76507	4.85492	1.69365e-06	5.00245e-06	4.21537
C1orf162	-1.50517	2.61654	-11.4459	1.24045e-26	4.92203e-25	49.481
NME5	-1.50501	-2.57679	-5.90153	7.3554e-09	3.05441e-08	9.66705
RBP5	-1.50448	6.02831	-5.60752	3.69633e-08	1.39201e-07	7.41747
NLRP6	-1.50421	0.661241	-5.23531	2.59225e-07	8.59664e-07	5.98212
CCL16	-1.50411	5.31764	-3.55369	0.000422356	0.000856878	-1.56845
TGFBR3	-1.50399	4.18263	-8.78132	3.96747e-17	5.1413e-16	27.6605
SATB1	-1.5032	3.02387	-9.09705	3.57977e-18	5.33378e-17	30.1294
MPDZ	-1.50258	5.24122	-7.72005	8.36658e-14	7.05005e-13	20.1103
PCDH7	-1.50212	-1.01221	-5.89989	7.42294e-09	3.08072e-08	9.57379
C1RL	-1.50183	6.91865	-11.3976	1.89753e-26	7.29335e-25	48.9982
CYP2J2	-1.50178	5.81782	-6.49718	2.28816e-10	1.18983e-09	12.3642
NEBL	-1.50176	0.949356	-4.71622	3.26151e-06	9.182e-06	3.50484
FHDC1	1.50122	-0.574731	5.91817	6.69954e-09	2.79705e-08	9.77139
CP	-1.49936	9.00633	-5.13965	4.20148e-07	1.35103e-06	5.30184
SERTAD1	-1.49876	3.82019	-12.1205	2.96466e-29	1.62241e-27	55.3564
ASPN	-1.49798	3.29106	-7.1963	2.81098e-12	1.90343e-11	16.7219
MPP3	1.49784	0.367295	6.24003	1.05709e-09	4.97328e-09	11.5123
THBD	-1.49738	3.0753	-9.78061	1.62726e-20	3.21543e-19	35.4613
TLCD4	-1.49675	6.45238	-7.83707	3.72265e-14	3.27562e-13	20.9667
CENPO	1.49655	2.24743	8.16571	3.65688e-15	3.70495e-14	23.6807
IDNK	-1.496	3.67996	-10.6351	1.37992e-23	3.84004e-22	42.4141
CYP4V2	-1.49498	6.25945	-9.10304	3.41829e-18	5.1087e-17	30.1278
FEN1	1.49484	4.51481	9.31249	6.71819e-19	1.08919e-17	31.9075
GRM2	1.49432	-2.21508	5.96144	5.25063e-09	2.22366e-08	10.0638
GJB2	-1.49419	4.42165	-7.51969	3.27894e-13	2.52586e-12	18.7601
MTTP	-1.49362	6.76668	-4.46542	1.02481e-05	2.67249e-05	2.04051
CD14	-1.49332	8.06496	-6.87404	2.22872e-11	1.33696e-10	14.8066
COL4A2	1.49251	7.42872	9.07622	4.20261e-18	6.16202e-17	29.8795
PACRG	-1.49251	0.0200708	-5.47811	7.36593e-08	2.64408e-07	7.27285
EPB41L4A	-1.49153	0.579839	-8.02419	1.00154e-14	9.56764e-14	22.6391
SORT1	1.49068	5.25766	7.56019	2.49313e-13	1.96474e-12	19.1599
BMP6	-1.49061	-0.21897	-6.68699	7.17043e-11	4.00136e-10	14.027
DNAH12	1.48966	-1.81792	4.32719	1.88375e-05	4.72655e-05	2.22301
NRG2	1.48907	-1.07373	4.38782	1.44517e-05	3.69218e-05	2.44023
ALOX15B	1.4889	-1.30211	3.65314	0.000291333	0.000608414	-0.369391
PEX11G	-1.48791	2.74099	-9.62604	5.62913e-20	1.03973e-18	34.2825
FCGR3A	-1.48686	4.42259	-7.62753	1.57716e-13	1.27428e-12	19.4802
HAAO	-1.48661	6.7087	-7.1729	3.27493e-12	2.19937e-11	16.5813
ACAA2	-1.48655	7.94092	-9.07871	4.12287e-18	6.05717e-17	30.0562
PYROXD2	-1.48456	1.99298	-6.13655	1.93023e-09	8.72964e-09	10.5272
MICU3	-1.48381	1.60927	-7.8474	3.46442e-14	3.05937e-13	21.2973
CD300A	-1.48356	2.13405	-10.5986	1.88089e-23	5.12751e-22	42.2862
WDR97	1.48242	0.421651	6.87059	2.27776e-11	1.3636e-10	15.2408
ANKRD65	1.48157	1.28368	3.88123	0.0001204	0.000267654	0.29059
SH2D1B	-1.48126	-1.91979	-8.32862	1.12927e-15	1.22146e-14	24.9248
TMIGD3	-1.48102	1.00957	-9.00514	7.25183e-18	1.02255e-16	29.7134
POLE2	1.47848	1.66321	7.28762	1.54328e-12	1.09067e-11	17.7998
CNIH2	1.47824	-1.5483	6.64017	9.56935e-11	5.23293e-10	13.9222
GPR146	-1.47792	0.399765	-8.00972	1.10943e-14	1.05503e-13	22.5572
MLIP	-1.47781	3.02002	-5.36832	1.3086e-07	4.53161e-07	6.27006
FAM155B	1.47771	-1.09707	3.42534	0.000673582	0.00132087	-1.15887
NAT1	-1.47686	2.08751	-12.8611	3.26026e-32	2.52601e-30	62.2874
ACMSD	-1.47558	5.3655	-5.17648	3.49175e-07	1.13772e-06	5.20757
RIPPLY1	-1.47525	0.143537	-4.56359	6.58708e-06	1.77111e-05	2.94828
INKA1	1.47472	0.186592	9.11427	3.13467e-18	4.73286e-17	30.6988
RHBDL1	1.47369	0.609002	6.47706	2.58372e-10	1.33643e-09	12.867
PROCA1	1.47312	0.0395156	7.93961	1.81795e-14	1.6695e-13	22.2159
PLAAT2	-1.47309	-1.30693	-3.87376	0.000124021	0.000275413	0.287082
UGT2B15	-1.47233	7.01246	-3.53477	0.000452847	0.000914327	-1.52854
INPP5J	1.47187	-0.892496	5.31951	1.68449e-07	5.73219e-07	6.67797
WFDC2	-1.47111	-0.442603	-3.46115	0.000592181	0.00117234	-1.24199
CXCL17	1.47046	-2.21796	3.59668	0.000360086	0.000740028	-0.53063
GGN	1.47039	-2.97641	7.70788	9.09692e-14	7.62184e-13	20.7014
TTC39B	-1.46971	2.91378	-10.628	1.46653e-23	4.07336e-22	42.4307
CD79A	-1.46959	-0.313636	-4.84157	1.80518e-06	5.30383e-06	4.2296
CLEC9A	-1.46881	-2.48853	-6.69311	6.90432e-11	3.86899e-10	14.1912
EOMES	-1.46881	-0.579401	-7.36638	9.15988e-13	6.6589e-12	18.3125
ODF3L1	-1.46843	-1.62115	-6.23757	1.07244e-09	5.03654e-09	11.486
MYO10	-1.46841	3.21064	-7.9607	1.56752e-14	1.45862e-13	21.8365
JCAD	1.46837	3.95103	6.6501	9.00232e-11	4.93752e-10	13.581
DLG2	-1.46819	0.0317809	-7.92023	2.08276e-14	1.89613e-13	21.9719
PAFAH1B3	1.46673	3.3753	5.39486	1.13988e-07	3.98296e-07	6.71751
SIRPB1	-1.46625	-0.939543	-7.48031	4.27548e-13	3.24597e-12	19.0764
PRICKLE1	-1.46618	-0.504701	-7.02354	8.60549e-12	5.42533e-11	16.1178
GLTPD2	-1.46551	4.18197	-6.15322	1.75275e-09	7.98337e-09	10.3539
KMT5C	1.46547	2.79524	9.71882	2.67639e-20	5.13678e-19	35.2771
CHML	1.46529	3.18938	6.14903	1.79579e-09	8.16931e-09	10.7652
JUNB	-1.46365	6.41022	-8.48647	3.56169e-16	4.04565e-15	25.5452
TSSK6	1.46345	0.614403	8.99402	7.8962e-18	1.10916e-16	29.7805
TLR3	-1.4634	2.65083	-9.70423	3.00932e-20	5.73838e-19	34.9124
EVA1A	-1.46313	5.29449	-6.26792	8.97525e-10	4.26774e-09	11.0042
HIST1H1E	1.46309	-2.67581	5.87038	8.75467e-09	3.5929e-08	9.57549
CASTOR3	1.46301	2.40283	7.70269	9.42743e-14	7.86872e-13	20.4843
AL049839.2	-1.46281	2.54188	-7.23119	2.23697e-12	1.54024e-11	17.0623
TRAF5	1.46197	2.35928	7.98114	1.35736e-14	1.27679e-13	22.3865
FOXC2	1.46186	-1.78202	6.35228	5.45224e-10	2.68526e-09	12.2423
TSACC	1.46085	-0.181796	6.33673	5.97919e-10	2.92716e-09	12.0925
HABP2	-1.46083	7.79611	-4.08972	5.16481e-05	0.000121436	0.580468
HIST1H3H	1.45915	0.742174	4.52769	7.74976e-06	2.06375e-05	2.92271
SERPINA3	-1.4584	3.63067	-5.89664	7.55959e-09	3.13302e-08	8.96679
EPCAM	-1.45786	1.66537	-3.00716	0.00279311	0.00496047	-2.9719
HMGA1	1.45704	5.84106	8.06056	7.73987e-15	7.48611e-14	22.5047
MLYCD	-1.45608	4.62877	-11.1669	1.43064e-25	5.02635e-24	46.908
CXCL13	-1.45603	-0.65125	-3.3245	0.000962378	0.00183846	-1.67204
CD300LG	-1.45473	-1.67315	-4.04956	6.09683e-05	0.000141922	0.985291
FNIP2	-1.45427	5.09265	-8.74912	5.05436e-17	6.44759e-16	27.4156
HPS5	-1.45332	4.72642	-10.823	2.78623e-24	8.30286e-23	43.9617
EFNA4	1.45297	2.93602	7.87958	2.76811e-14	2.47461e-13	21.6349
LILRB1	-1.45265	1.40052	-9.34972	5.01857e-19	8.26653e-18	32.3075
RHPN1	1.4526	2.11638	6.06	2.9979e-09	1.31698e-08	10.3867
PCDHGB7	-1.4524	-1.03656	-6.65054	8.97806e-11	4.92605e-10	13.8639
ZMYND10	1.4523	-0.888764	6.539	1.77592e-10	9.35175e-10	13.2989
CCDC163	1.45196	0.737591	8.52503	2.6808e-16	3.1074e-15	26.3185
LY6G5B	1.45192	-0.415313	6.60964	1.15412e-10	6.23479e-10	13.6971
TRABD2B	-1.45174	1.93265	-6.01155	3.95241e-09	1.70526e-08	9.84476
ATP2A1	1.45039	-0.789864	6.61971	1.08505e-10	5.88324e-10	13.773
MTMR11	1.45039	2.78097	4.79904	2.20959e-06	6.40177e-06	3.9421
CPN1	-1.44955	5.18334	-5.07428	5.81995e-07	1.83774e-06	4.70714
ARHGEF4	-1.44805	-1.69548	-4.3979	1.38246e-05	3.54241e-05	2.38726
PLIN2	-1.44792	8.0238	-7.33045	1.16268e-12	8.32592e-12	17.6953
CCDC38	-1.44592	-0.381255	-6.66812	8.0564e-11	4.46194e-10	13.9297
PKN3	1.44509	2.95974	7.88816	2.60696e-14	2.34435e-13	21.6907
RGS17	1.44356	-2.03778	6.96237	1.27261e-11	7.85826e-11	15.8904
MCM4	1.4435	5.15108	8.5418	2.36858e-16	2.75853e-15	26.0214
ZNF541	1.44331	-0.892044	4.28999	2.21307e-05	5.49108e-05	2.02768
AL139011.2	-1.44326	-2.58596	-6.55816	1.58056e-10	8.36053e-10	13.3905
SLC9A9	-1.44297	1.74118	-11.2348	7.9076e-26	2.8323e-24	47.7516
GPHN	-1.44095	4.53798	-9.95371	3.99595e-21	8.58751e-20	36.7576
SPSB2	1.44024	2.94079	8.13476	4.56318e-15	4.56659e-14	23.4046
FHL1	-1.43899	3.86169	-9.04913	5.17562e-18	7.46473e-17	29.6913
CCDC170	1.43879	1.54097	3.95057	9.12337e-05	0.000207261	0.530992
SGMS2	-1.43786	3.61856	-10.3948	1.04453e-22	2.6603e-21	40.4104
PPFIA4	1.43753	-2.19081	4.49044	9.1631e-06	2.40703e-05	2.91448
TTLL2	-1.43731	-1.45373	-4.6434	4.57196e-06	1.25707e-05	3.4257
ZNF572	1.43705	0.503163	7.05337	7.10428e-12	4.53718e-11	16.3688
BPI	-1.43695	-2.25247	-5.414	1.0315e-07	3.63098e-07	7.10559
TPRG1	-1.4368	1.35232	-7.13678	4.14258e-12	2.73711e-11	16.6486
ZNF775	1.43599	3.69541	7.21882	2.42584e-12	1.65788e-11	17.1576
TIGD5	1.43552	3.38386	8.11684	5.18573e-15	5.14414e-14	23.2288
FGL1	-1.43403	9.52001	-4.30587	2.06625e-05	5.14676e-05	1.60702
ENPEP	-1.4339	5.02732	-7.0765	6.12017e-12	3.95501e-11	15.8829
ANG	-1.43321	8.1076	-5.57052	4.50781e-08	1.67279e-07	7.38115
KLHL15	-1.43284	3.44508	-13.9987	6.72406e-37	6.97077e-35	72.8798
ANXA2R	1.43263	0.65676	7.68275	1.08103e-13	8.94541e-13	20.4493
GCDH	-1.43165	5.81291	-8.98912	8.19756e-18	1.1482e-16	29.2367
EMILIN1	-1.43157	4.29249	-6.46441	2.78832e-10	1.4347e-09	12.1446
ACAA1	-1.43133	7.42397	-9.54863	1.04326e-19	1.8593e-18	33.6502
KIAA1522	1.43105	5.86822	9.99483	2.85622e-21	6.21988e-20	37.1384
MGAT3	1.43089	-0.582911	6.53461	1.82383e-10	9.59223e-10	13.26
MYEOV	-1.43033	-1.58997	-3.79227	0.000170844	0.000370179	0.00896563
IL7R	-1.42942	2.16909	-5.86073	9.23857e-09	3.77885e-08	8.9966
SULT1A1	-1.42877	6.02867	-6.91119	1.76191e-11	1.06913e-10	14.8839
GINS3	1.42863	1.45864	9.06122	4.71656e-18	6.84739e-17	30.2563
ARRDC4	-1.42799	3.93608	-6.43292	3.36914e-10	1.7132e-09	11.9786
BFSP1	1.42751	-0.220658	7.41218	6.75026e-13	4.9935e-12	18.6938
CHAF1A	1.42729	3.77897	9.17337	1.98481e-18	3.06916e-17	30.9288
KAT2A	1.42648	5.50235	11.9583	1.28492e-28	6.39032e-27	53.9489
CYB561D1	1.42605	2.09393	9.11082	3.21918e-18	4.85052e-17	30.6026
ZGRF1	1.42564	0.736344	9.75205	2.04858e-20	3.97852e-19	35.6249
MTHFD1L	1.42553	3.15354	7.29914	1.43031e-12	1.0162e-11	17.7411
DSEL	-1.42539	1.78336	-6.80161	3.51434e-11	2.05133e-10	14.48
FAM162B	1.42479	-0.946	6.82399	3.05409e-11	1.80559e-10	15.0098
PODXL	1.42463	4.83747	7.37284	8.77451e-13	6.39137e-12	17.9748
TNFSF4	1.42445	1.08757	6.66082	8.42744e-11	4.65168e-10	13.929
GPR82	-1.4231	-2.45855	-7.34239	1.07424e-12	7.74054e-12	18.2434
CEP152	1.42267	0.980237	9.38463	3.81511e-19	6.36759e-18	32.7443
SIK1B	-1.42263	3.25529	-5.48709	7.02475e-08	2.52716e-07	6.84542
DNAJC25	-1.4213	4.19474	-12.0938	3.77522e-29	2.03508e-27	55.0998
ARHGAP39	1.42072	1.63533	7.71138	8.88026e-14	7.45729e-13	20.5909
ZNF724	1.42056	-2.07177	5.8543	9.57574e-09	3.907e-08	9.48037
HLF	-1.42046	5.72965	-5.00145	8.33291e-07	2.56844e-06	4.38119
GPR65	-1.42012	0.553636	-10.2271	4.2205e-22	1.00697e-20	39.374
RAMP3	-1.41983	3.34076	-7.36151	9.46102e-13	6.87442e-12	17.8016
ANKS4B	-1.4193	4.2105	-6.00687	4.05896e-09	1.74765e-08	9.53413
FOXD4	1.4192	-3.12234	5.96923	5.02453e-09	2.13405e-08	10.1126
PFN4	1.41883	-1.52055	5.52385	5.78134e-08	2.11289e-07	7.73283
SERPINB9	-1.41812	3.32537	-10.6799	9.43649e-24	2.66631e-22	42.821
CA3	-1.41802	-1.78951	-5.24583	2.45709e-07	8.17789e-07	6.24743
SPDYC	-1.41776	0.233751	-5.19457	3.18708e-07	1.0433e-06	5.84434
RGS4	-1.41631	0.491005	-5.71747	2.03674e-08	7.92148e-08	8.47472
GSTA1	-1.4163	8.08933	-3.22247	0.00136851	0.0025556	-2.46652
APOBEC3B	1.41617	0.724369	3.72376	0.000222655	0.000473589	-0.248277
HPR	-1.41599	7.20306	-3.60602	0.000347753	0.000716731	-1.26729
FAM186A	1.41561	-2.05744	6.22065	1.18398e-09	5.52086e-09	11.4988
KLF10	-1.4154	5.4782	-9.68484	3.51589e-20	6.66119e-19	34.6162
CDKN2B	1.4149	2.49025	6.63244	1.00353e-10	5.46134e-10	13.6556
HSD17B2	-1.41457	6.2384	-5.25298	2.36918e-07	7.89781e-07	5.6248
MYC	-1.41444	5.18559	-5.97907	4.7522e-09	2.0254e-08	9.37394
ATAD2	1.41346	5.09714	7.61616	1.70422e-13	1.37167e-12	19.5448
PCDH17	1.41338	2.30752	7.50311	3.66698e-13	2.80861e-12	19.1561
PTGES3L	1.41336	-2.95011	6.80802	3.3759e-11	1.97758e-10	14.9514
PAQR6	1.41239	0.53011	6.14254	1.86451e-09	8.45578e-09	10.9519
MSS51	1.41209	-0.697232	9.19405	1.69075e-18	2.63102e-17	31.3192
SYNGR4	1.4111	-3.11072	5.24337	2.48802e-07	8.27149e-07	6.36111
ETS2	-1.41103	7.33739	-9.86692	8.09457e-21	1.66891e-19	36.1719
CRYBG1	-1.40943	3.55193	-8.37172	8.25256e-16	9.0257e-15	24.7101
PODNL1	1.40911	-1.71677	6.86176	2.40824e-11	1.43762e-10	15.2637
ZC2HC1C	-1.40836	1.78274	-11.7142	1.14719e-27	5.05623e-26	51.9444
MPZ	1.40748	1.91891	3.39613	0.000747589	0.00145572	-1.46885
USP43	-1.40734	0.615968	-4.78716	2.3373e-06	6.7373e-06	3.87828
FBXL18	1.40734	1.44981	10.0118	2.48519e-21	5.46038e-20	37.6812
NDRG2	-1.40623	7.35568	-9.66815	4.01913e-20	7.56594e-19	34.5874
XPNPEP2	-1.40517	3.1437	-2.80421	0.00527461	0.0089435	-3.77845
C1R	-1.40487	9.85285	-8.2867	1.53024e-15	1.63139e-14	24.3589
BCAT1	1.40394	1.94684	6.17332	1.55989e-09	7.15362e-09	11.0323
TENT5A	-1.40334	4.49546	-9.60009	6.925e-20	1.26011e-18	33.9339
VWA5B2	1.40271	-2.54003	5.30029	1.85956e-07	6.28868e-07	6.6365
SLC2A2	-1.40189	7.96468	-4.21209	3.08962e-05	7.48803e-05	1.08189
CRYGS	1.40175	0.439624	7.91926	2.09695e-14	1.90689e-13	22.0603
SYNE1	-1.40074	4.39751	-11.4792	9.24739e-27	3.73986e-25	49.6301
ANKRD52	1.40062	4.73501	10.99	6.63068e-25	2.12659e-23	45.5529
C10orf95	1.40028	-3.0462	7.26285	1.81685e-12	1.26607e-11	17.7887
GZMK	-1.39879	0.212923	-6.04514	3.26375e-09	1.42781e-08	10.2832
FXN	-1.39807	3.5275	-12.9605	1.28935e-32	1.03718e-30	63.0727
MAMDC4	-1.39795	3.70536	-5.46839	7.75327e-08	2.77533e-07	6.6972
ANTXR2	-1.39674	4.75119	-10.8719	1.83125e-24	5.53547e-23	44.3776
MASP2	-1.39631	6.70385	-3.76781	0.00018787	0.000404096	-0.730617
FBF1	1.39594	1.16739	8.60354	1.49922e-16	1.78271e-15	26.8717
MCM3	1.39532	5.81133	10.1942	5.54302e-22	1.30767e-20	38.7655
TMEM262	1.39499	-0.68233	10.3114	2.0959e-22	5.15948e-21	40.142
SPARCL1	1.39456	5.68483	4.85572	1.68718e-06	4.98636e-06	3.74703
L3MBTL1	1.39356	0.908272	8.26048	1.84963e-15	1.94767e-14	24.4178
FANCG	1.39336	3.01641	8.76665	4.43035e-17	5.71096e-16	27.9496
SHMT1	-1.39294	7.5857	-6.52276	1.95987e-10	1.0271e-09	12.6317
KCTD7	1.39255	2.38957	10.6123	1.67476e-23	4.59966e-22	42.5737
AREG	-1.3925	-0.98484	-4.78305	2.38315e-06	6.85603e-06	4.01928
SPRYD4	-1.39147	5.68591	-10.5095	3.98998e-23	1.05262e-21	41.3411
BCAS4	1.39142	1.47851	6.1061	2.30095e-09	1.02768e-08	10.6892
ADGRA3	-1.39061	5.36432	-8.55305	2.17948e-16	2.54636e-15	25.9775
G6PC	-1.39047	8.05823	-3.7954	0.000168772	0.000366066	-0.519323
CYTL1	1.39019	-2.78572	6.07389	2.76865e-09	1.22284e-08	10.6864
LAMA4	1.38989	4.28747	8.19614	2.9398e-15	3.00325e-14	23.6577
CMYA5	-1.38988	1.4465	-6.77309	4.20027e-11	2.42574e-10	14.3708
HDC	-1.38971	-0.961944	-5.45814	8.18333e-08	2.92183e-07	7.25678
ZEB2	-1.38969	3.40783	-10.648	1.23694e-23	3.46839e-22	42.5467
KCNK5	-1.38865	2.77062	-5.81253	1.2075e-08	4.83954e-08	8.61679
VSTM2L	-1.38823	0.0721439	-3.72254	0.0002237	0.000475605	-0.378001
CXCL1	-1.38729	0.549881	-3.53168	0.000458011	0.000924119	-1.10956
ENAH	1.38678	5.82479	8.71529	6.51457e-17	8.20367e-16	27.2144
SLC39A14	-1.38635	8.13196	-8.58186	1.76085e-16	2.08372e-15	26.3578
DRD1	-1.38607	-1.99968	-4.1418	4.15668e-05	9.89176e-05	1.3683
ACOX2	-1.38579	6.29645	-5.94595	5.73032e-09	2.4157e-08	9.24207
LRRC14	1.38403	4.54732	11.28	5.32743e-26	1.93642e-24	48.0732
STXBP6	1.38357	3.04499	5.42286	9.84754e-08	3.47806e-07	6.89752
NMUR1	-1.38299	-0.938855	-9.11829	3.03892e-18	4.59773e-17	30.6999
QRICH2	1.38295	1.82849	6.64748	9.14855e-11	5.01399e-10	13.8008
CNFN	1.38265	-1.55734	4.32097	1.93534e-05	4.84774e-05	2.18426
DNAH17	1.38204	-0.0870994	7.77749	5.62846e-14	4.83975e-13	21.113
KPNA2	1.3818	5.5254	9.54305	1.09051e-19	1.94117e-18	33.5616
CPN2	-1.38171	7.3161	-4.08777	5.20662e-05	0.000122361	0.52845
CBR3	1.38169	-0.321188	5.76157	1.59942e-08	6.29882e-08	8.91528
CSF3R	-1.38168	1.92069	-7.93869	1.82971e-14	1.67925e-13	21.8889
C1QTNF3	1.38135	1.80056	3.56604	0.000403511	0.000822043	-0.886161
CARMIL3	-1.38118	0.134526	-7.33876	1.1004e-12	7.90963e-12	18.0802
SOGA1	1.38107	3.73153	7.5571	2.54596e-13	2.00102e-12	19.3505
FLRT1	1.38014	-2.12165	5.68292	2.45868e-08	9.42803e-08	8.57298
DNA2	1.37857	1.49092	8.13226	4.6452e-15	4.63292e-14	23.4877
KRT17	1.37856	-0.332834	3.46744	0.000578865	0.00114823	-1.06753
CDHR1	-1.37828	-2.01015	-5.78001	1.4451e-08	5.71555e-08	8.99154
PACC1	1.37795	1.85791	11.0197	5.12734e-25	1.67733e-23	46.033
TSPAN7	-1.37754	3.33196	-8.68867	7.95053e-17	9.89347e-16	27.0457
TRIM46	1.37753	-1.69959	7.03199	8.15136e-12	5.16112e-11	16.315
DUSP2	-1.37693	1.31615	-7.24554	2.03585e-12	1.40835e-11	17.3568
NPR3	-1.37581	2.10668	-5.78509	1.40519e-08	5.5742e-08	8.58904
FRMD4B	-1.37538	4.12712	-13.4357	1.46527e-34	1.29941e-32	67.487
VWF	1.37517	5.68607	6.40684	3.93869e-10	1.98095e-09	11.8673
SLC51A	-1.37453	5.37621	-4.19597	3.30829e-05	7.98121e-05	0.834647
MTHFD2L	-1.37429	2.79305	-11.9357	1.57541e-28	7.7564e-27	53.796
TBC1D31	1.37423	2.29944	10.0891	1.31905e-21	2.99657e-20	38.2723
ARR3	1.37417	-3.24253	7.26299	1.81518e-12	1.26607e-11	17.7901
GPT	-1.37367	6.16275	-5.2627	2.25442e-07	7.52888e-07	5.66599
RMDN2	-1.37352	3.14479	-11.7667	7.17853e-28	3.26158e-26	52.2558
TMPRSS2	-1.37278	4.86218	-6.59017	1.30017e-10	6.96751e-10	12.8839
PCDHGB4	-1.37271	-1.03662	-4.51975	8.03233e-06	2.1336e-05	2.86208
AGXT	-1.37263	9.4874	-3.79972	0.000165949	0.000360528	-0.371949
FAM229B	-1.3726	1.96613	-9.08428	3.94976e-18	5.8261e-17	30.1997
MOGAT1	-1.37253	-2.14125	-5.35276	1.41857e-07	4.87801e-07	6.79706
CD38	-1.37215	1.29019	-6.23511	1.08797e-09	5.10387e-09	11.2194
CYP11A1	-1.37212	1.53306	-3.57991	0.000383285	0.000783984	-1.07681
RIPK4	-1.37205	4.32705	-9.60158	6.84334e-20	1.24834e-18	33.9499
DIO1	-1.37191	5.78481	-3.85338	0.000134434	0.000296435	-0.476712
CHRNA5	1.37175	-2.30428	5.14839	4.02137e-07	1.29765e-06	5.89427
FGB	-1.37163	12.0436	-4.42673	1.21715e-05	3.13862e-05	2.32169
RGS18	-1.3704	-0.549639	-8.09337	6.12988e-15	6.01988e-14	23.2158
DLC1	-1.36938	4.87229	-10.1991	5.32338e-22	1.2599e-20	38.7532
TAGAP	-1.36894	0.741114	-8.26765	1.75628e-15	1.86135e-14	24.3486
KYNU	-1.36846	4.79907	-6.13323	1.96758e-09	8.87944e-09	10.2277
AMH	1.36817	-2.33186	4.08268	5.31779e-05	0.000124834	1.25652
TLR2	-1.36756	2.09588	-7.57337	2.27985e-13	1.80691e-12	19.3809
ACY3	-1.36714	3.85601	-5.9309	6.23719e-09	2.6144e-08	9.14087
SEC14L2	-1.36512	6.42055	-4.74702	2.82373e-06	8.02938e-06	3.2439
JDP2	-1.36496	3.24691	-11.9758	1.09726e-28	5.51289e-27	54.1078
GLI4	1.36445	3.51835	7.79612	4.94734e-14	4.30436e-13	20.9904
RELL2	1.36408	-0.0804336	7.83404	3.80202e-14	3.34146e-13	21.4955
SMG5	1.3635	6.90275	13.8548	2.68411e-36	2.70635e-34	71.458
BRCA2	1.36336	1.19182	7.57228	2.29684e-13	1.81784e-12	19.6824
FAXDC2	-1.36258	5.93752	-6.94437	1.42716e-11	8.75748e-11	15.0825
EXOC3L4	-1.36148	4.20265	-5.65041	2.93285e-08	1.11648e-07	7.61094
ZNF334	-1.36144	-0.242812	-5.5899	4.06326e-08	1.51815e-07	7.88033
PRSS12	-1.36081	-1.17421	-3.65341	0.000291037	0.000607882	-0.514479
KLHL31	1.36002	-0.374833	6.66024	8.45738e-11	4.66296e-10	13.9963
PTCRA	-1.35935	-3.24312	-6.46853	2.72002e-10	1.40201e-09	12.8934
AC244197.3	1.35903	-1.81266	5.58171	4.24578e-08	1.58113e-07	8.0383
ESYT3	1.35898	-1.20595	4.06801	5.65022e-05	0.000132132	1.15333
CCT6B	-1.35893	0.517632	-7.35685	9.75895e-13	7.07344e-12	18.168
CYP7B1	-1.35766	2.48108	-6.65096	8.9549e-11	4.91518e-10	13.4685
TMEM106C	1.35765	5.68621	9.87468	7.60078e-21	1.5715e-19	36.1778
HEY2	-1.35745	2.08982	-8.70272	7.15707e-17	8.93632e-16	27.3256
GLRB	-1.35618	-0.769405	-3.50811	0.000499305	0.00100113	-1.04934
KRTAP5-6	1.35602	-1.79152	4.32278	1.92022e-05	4.81315e-05	2.20079
CDO1	-1.35533	6.82346	-4.14852	4.04117e-05	9.63401e-05	0.728736
CYP4X1	-1.35411	1.30797	-6.68894	7.08467e-11	3.96252e-10	13.8787
CD200R1	-1.354	-0.750422	-9.03771	5.65007e-18	8.06738e-17	30.0848
NFIL3	-1.35393	5.33412	-9.88978	6.72369e-21	1.40197e-19	36.2477
NAMPT	-1.35309	6.91639	-6.78953	3.79022e-11	2.20363e-10	14.1852
PLA2G5	-1.35218	0.839988	-7.54284	2.80405e-13	2.18868e-12	19.3595
MMAA	-1.35182	4.04355	-12.2756	7.22342e-30	4.27052e-28	56.7511
C2orf88	-1.35149	0.862727	-7.51589	3.36418e-13	2.58882e-12	19.1753
PLAAT3	-1.35108	5.37341	-7.09446	5.44986e-12	3.53892e-11	16.0027
FBXL22	1.35044	-1.07881	8.19828	2.89501e-15	2.96366e-14	24.0398
RIDA	-1.3485	7.68787	-6.55948	1.56787e-10	8.30837e-10	12.8564
ABCB4	-1.34849	6.16128	-4.23079	2.85313e-05	6.95035e-05	1.01385
NOS2	1.34794	-0.238741	5.42662	9.65582e-08	3.41362e-07	7.17695
SPON1	-1.3476	0.581919	-5.30204	1.84293e-07	6.23741e-07	6.33808
ADAMTS14	1.34742	-0.693579	5.58853	4.09334e-08	1.52901e-07	8.02526
SOWAHA	1.34706	2.86525	3.92432	0.000101385	0.000228208	0.283889
CRLF1	1.34661	-0.289568	6.38253	4.55411e-10	2.27181e-09	12.3566
HIST1H2BN	1.34657	0.488109	5.71655	2.04701e-08	7.95304e-08	8.63225
ZBED8	1.34654	1.23422	8.96538	9.82825e-18	1.36364e-16	29.5419
PLAC8L1	1.34649	-2.28902	5.7596	1.61684e-08	6.36063e-08	8.97982
GALNT14	-1.34627	-0.838916	-6.31276	6.89058e-10	3.34002e-09	11.8764
FAM166A	1.34622	-2.75323	4.68903	3.70175e-06	1.03251e-05	3.78257
ALDH1B1	-1.34618	6.76446	-7.95565	1.62416e-14	1.50847e-13	21.7957
DHDH	1.34598	-2.14727	4.58904	5.86646e-06	1.59131e-05	3.33546
INHBA	-1.34542	3.00791	-6.63729	9.74035e-11	5.31853e-10	13.2959
SLC35E4	1.34454	0.501215	8.45982	4.33229e-16	4.87582e-15	25.8535
ZKSCAN3	1.34418	2.56326	8.08994	6.28147e-15	6.16053e-14	23.117
HSPB6	-1.3439	2.62435	-5.7265	1.93859e-08	7.54975e-08	8.19699
ZHX1-C8orf76	1.34384	-0.213416	7.32654	1.19322e-12	8.53518e-12	18.137
EPHB2	1.34377	1.67817	3.49186	0.000529788	0.00105835	-1.13605
ANKRD23	1.34349	-0.985577	9.00829	7.07924e-18	1.00109e-16	29.9201
ALPK3	1.34261	3.10874	3.83785	0.000142921	0.000313552	-0.0783225
LIPC	-1.342	6.28265	-5.28279	2.03428e-07	6.84182e-07	5.77092
COL26A1	-1.34157	0.940794	-3.97569	8.24278e-05	0.000188419	0.454188
SLC14A1	-1.34135	-0.555455	-6.22468	1.15646e-09	5.40451e-09	11.3556
ZNF385C	1.34122	-0.54817	5.13209	4.36357e-07	1.39948e-06	5.74368
SLC35D1	-1.34096	6.05686	-10.0932	1.2745e-21	2.90613e-20	37.9227
SNX15	1.34037	-1.13886	8.69744	7.4456e-17	9.28084e-16	27.6193
ERRFI1	-1.34036	7.75758	-6.27837	8.44025e-10	4.02752e-09	11.2148
BRIP1	1.33973	1.71639	6.00016	4.21664e-09	1.81024e-08	10.0792
ZNF233	1.33966	-0.816475	5.30436	1.82109e-07	6.16848e-07	6.59575
HCAR2	-1.33936	-2.05027	-5.27409	2.12691e-07	7.13543e-07	6.40402
INSC	1.33809	-2.21916	4.44359	1.12943e-05	2.93026e-05	2.71587
S100A9	-1.33601	2.80445	-5.55578	4.87717e-08	1.79762e-07	7.2701
CBR4	-1.33553	4.75407	-10.4316	7.67373e-23	1.96803e-21	40.6728
SOWAHB	-1.33552	3.27486	-6.81654	3.20034e-11	1.87998e-10	14.3505
GDPD3	1.33527	-0.0680796	6.99311	1.04579e-11	6.53165e-11	16.0148
LRRC3	-1.33245	4.24044	-5.52645	5.70207e-08	2.08495e-07	6.96429
DCLK3	1.3324	-2.78728	5.37853	1.24102e-07	4.31179e-07	7.02635
TMC5	1.33206	0.237405	2.65492	0.00823006	0.0134856	-3.52865
BRICD5	1.33202	0.583176	7.59221	2.00605e-13	1.60234e-12	19.844
MCAM	1.32905	5.39919	8.41963	5.81619e-16	6.46189e-15	25.0903
CDCA4	1.32696	2.34949	8.402	6.6165e-16	7.28508e-15	25.3431
PDZD7	1.32634	-2.00924	6.60913	1.15775e-10	6.25213e-10	13.7464
ANGPTL3	-1.32629	7.84026	-4.31028	2.0272e-05	5.05889e-05	1.46793
C18orf54	1.32594	-0.0267561	7.73512	7.54132e-14	6.40599e-13	20.823
TFAP2E	1.32566	-2.17039	6.00701	4.05584e-09	1.74681e-08	10.3103
PCDHGC3	-1.32559	0.829921	-5.84293	1.02011e-08	4.13919e-08	9.10393
SLC25A15	-1.32479	4.52581	-6.04077	3.34621e-09	1.45954e-08	9.71256
ABCG8	-1.32458	5.2129	-3.73512	0.000213143	0.000455	-0.934837
SERPINI1	1.32444	1.9067	5.28542	2.007e-07	6.75625e-07	6.32697
ALDH1L1	-1.32439	7.96523	-3.43338	0.00065446	0.00128646	-1.79966
SLC38A2	-1.32433	7.57102	-8.73598	5.57854e-17	7.05513e-16	27.447
TPH1	1.32388	-2.74249	5.4565	8.25413e-08	2.94496e-07	7.41726
MAP3K9	1.32351	2.2747	8.51075	2.97867e-16	3.43106e-15	26.1323
CBLN1	1.3234	0.031301	3.3553	0.000863828	0.00166271	-1.4623
DDX11	1.32265	3.11534	6.79072	3.76219e-11	2.18819e-10	14.5324
RHEBL1	1.32216	-0.684376	8.07177	7.14746e-15	6.94507e-14	23.1465
CFHR2	-1.3214	2.61368	-4.53573	7.47348e-06	1.99523e-05	2.47192
ACADM	-1.32121	6.45931	-8.32417	1.16629e-15	1.25965e-14	24.3709
ZP3	1.32075	0.353285	5.14169	4.15885e-07	1.3379e-06	5.7391
ALDH2	-1.32039	9.36347	-8.27189	1.70332e-15	1.81044e-14	24.2132
PTGDS	-1.32034	3.48401	-3.10153	0.0020532	0.00372506	-2.97327
LAT	1.32018	-2.05191	7.80177	4.75706e-14	4.14371e-13	21.3268
LTBP4	-1.31986	4.75178	-6.41907	3.66072e-10	1.85251e-09	11.8708
SVOP	-1.31964	-1.68104	-4.99639	8.54232e-07	2.62694e-06	5.04913
GPAA1	1.3192	7.52613	12.6974	1.49207e-31	1.08736e-29	60.6018
USP49	1.31777	1.86123	10.8652	1.94e-24	5.85222e-23	44.719
SEMA3D	-1.31703	-0.929978	-5.60209	3.8059e-08	1.42962e-07	7.9966
TLCD1	1.31668	3.17322	6.09534	2.44788e-09	1.08868e-08	10.4597
NRCAM	1.3164	0.675711	2.66811	0.00791887	0.0130119	-3.5296
ITGA6	1.31519	5.64741	9.27557	8.96468e-19	1.43133e-17	31.46
PTGDR	-1.3138	-2.01753	-7.5605	2.48785e-13	1.96163e-12	19.6576
ELL3	1.31367	-1.67943	7.84435	3.53891e-14	3.12141e-13	21.6087
FBXO15	-1.31304	-1.74048	-6.9887	1.07571e-11	6.70146e-11	15.9716
TFAP2A	1.31283	-0.915088	3.60232	0.000352599	0.000725857	-0.577025
RNF212	-1.31281	-3.13177	-5.71673	2.04491e-08	7.94845e-08	8.71297
MCM5	1.31201	5.52839	9.17518	1.95714e-18	3.03274e-17	30.6985
PRR19	1.31081	-0.679119	4.37611	1.52142e-05	3.87556e-05	2.36119
MTHFD1	-1.31077	7.53725	-7.12855	4.36999e-12	2.87576e-11	16.3484
ZBTB32	1.31022	-2.27156	5.95835	5.34301e-09	2.25889e-08	10.0461
RAPSN	1.3102	-1.99612	5.81273	1.20613e-08	4.83799e-08	9.25503
CDK3	1.31019	-1.296	6.31904	6.63949e-10	3.2268e-09	12.0319
ANKRD35	-1.31013	0.403344	-3.94846	9.20096e-05	0.000208927	0.423229
DDX39A	1.30959	5.48395	10.2322	4.04647e-22	9.68588e-21	39.0992
GSTT2B	-1.30937	-0.0797139	-4.08135	5.34702e-05	0.00012548	0.989331
TTC13	1.30832	3.70735	10.0246	2.23954e-21	4.95867e-20	37.6308
CA9	-1.30801	-0.650551	-2.71301	0.00693772	0.011531	-3.46389
PLA2G4A	-1.30767	-0.879284	-7.02441	8.55758e-12	5.40206e-11	16.1526
EGFL8	1.30753	-0.715219	7.25365	1.93018e-12	1.34092e-11	17.6845
STX16-NPEPL1	1.3075	-1.23993	5.86384	9.07991e-09	3.71809e-08	9.50126
RAB6B	1.30746	1.50799	7.58099	2.16492e-13	1.72176e-12	19.7212
MEOX1	1.30728	-2.1264	4.41955	1.25645e-05	3.23303e-05	2.6121
ABCC10	1.30632	3.55831	10.2899	2.50572e-22	6.13757e-21	39.8094
RGPD2	-1.30623	-2.05619	-5.82296	1.13968e-08	4.58894e-08	9.22605
NECAB3	1.30499	5.10566	9.61691	6.05508e-20	1.11282e-18	34.182
C15orf48	1.30408	0.900002	3.38259	0.000784428	0.0015215	-1.43856
CKAP2	1.30405	3.15325	7.46688	4.67939e-13	3.52337e-12	18.8193
ECHDC3	-1.30394	5.80153	-4.62609	4.95107e-06	1.35549e-05	2.66518
DBNDD1	1.30387	4.26853	4.54455	7.18122e-06	1.92209e-05	2.5764
SLC25A18	-1.30379	5.11086	-4.69647	3.57596e-06	9.99461e-06	2.95349
CFAP53	1.30335	-1.14854	6.45354	2.97678e-10	1.52474e-09	12.8035
ID2	-1.30309	7.0936	-8.92795	1.30731e-17	1.78856e-16	28.8447
TSPAN12	-1.30275	3.82194	-7.94803	1.71356e-14	1.58053e-13	21.6991
LAMA3	1.30269	3.45368	3.48429	0.000544561	0.00108463	-1.3898
CATSPER2	1.30265	0.157194	7.23049	2.24732e-12	1.54664e-11	17.5028
KCNJ8	-1.30154	4.80179	-5.72361	1.9695e-08	7.66404e-08	7.98274
TRPV3	-1.30135	-1.42313	-4.55745	6.77322e-06	1.81784e-05	3.0553
HSP90AB1	1.30107	9.87786	12.7283	1.12031e-31	8.205e-30	60.9984
DLG5	1.3004	3.37867	5.44411	8.80958e-08	3.13175e-07	6.93987
NCAPD2	1.30035	4.51929	8.0439	8.71037e-15	8.38075e-14	22.542
WNT6	1.2988	-2.84835	4.86827	1.58886e-06	4.71089e-06	4.58826
BOP1	1.2987	5.82603	8.32752	1.13832e-15	1.23034e-14	24.3808
PIGR	-1.29852	5.41354	-3.00724	0.00279243	0.00495987	-3.32053
EHMT2	1.29822	5.50014	12.1299	2.72245e-29	1.50666e-27	55.4784
ZNF219	1.29795	4.53475	9.67308	3.86355e-20	7.30107e-19	34.7007
OSBP2	1.29779	1.4029	5.40073	1.10551e-07	3.87205e-07	6.94105
GOLGA6L10	1.29779	-2.50304	6.27612	8.55289e-10	4.0773e-09	11.8184
BLOC1S5-TXNDC5	-1.29744	-3.0146	-5.45818	8.18145e-08	2.92183e-07	7.37362
AKAP12	-1.29732	4.04118	-5.2687	2.18637e-07	7.32154e-07	5.67172
GMPR	-1.29661	1.8079	-5.52961	5.60696e-08	2.05477e-07	7.31563
ZNF607	1.29617	0.647077	5.36714	1.31669e-07	4.55535e-07	6.82378
JUN	-1.29614	6.97371	-8.06397	7.55457e-15	7.32132e-14	22.5614
FIGNL2	1.29576	-1.49514	4.59588	5.68607e-06	1.54522e-05	3.33734
RPL8	1.29562	10.2107	9.96634	3.60486e-21	7.804e-20	37.0307
ARSJ	-1.29502	0.547208	-5.53671	5.39919e-08	1.98258e-07	7.52749
CCHCR1	1.29496	4.656	9.12833	2.81221e-18	4.2723e-17	30.4477
LYG1	1.29479	-0.729067	7.60792	1.80267e-13	1.44854e-12	19.9964
LZTS1	1.29466	1.83782	6.71041	6.20292e-11	3.49859e-10	14.1718
FCRL6	-1.29206	-0.900418	-7.08446	5.81359e-12	3.76184e-11	16.5337
ACACB	-1.29195	6.17742	-7.52898	3.07938e-13	2.38839e-12	18.8603
NAP1L5	-1.29133	1.39554	-7.96613	1.50872e-14	1.40747e-13	22.1629
ECM2	-1.29024	4.14472	-6.42044	3.63082e-10	1.83801e-09	11.898
MCM7	1.29011	6.0654	10.0944	1.26228e-21	2.88541e-20	37.9243
NAT8	-1.28953	4.79642	-4.57291	6.31395e-06	1.70203e-05	2.40586
ABHD6	-1.2894	4.85949	-8.26068	1.84696e-15	1.94764e-14	23.858
LINC00672	1.28935	-1.50015	6.9571	1.31608e-11	8.11649e-11	15.8424
B3GNTL1	1.28934	2.14677	7.52429	3.17855e-13	2.45624e-12	19.3032
CPT2	-1.28851	5.77337	-9.68778	3.43409e-20	6.51459e-19	34.6461
SOX5	-1.2874	2.74421	-7.11638	4.72899e-12	3.09815e-11	16.3116
HAPLN3	1.28721	0.906923	5.35473	1.4042e-07	4.83312e-07	6.74661
FOXL1	1.28697	-1.50885	5.07332	5.84764e-07	1.84575e-06	5.5072
WHRN	1.28683	2.60703	6.52792	1.89943e-10	9.98268e-10	13.0119
AVPR2	1.28681	-2.72931	5.15955	3.80221e-07	1.23124e-06	5.95315
AMPH	-1.28608	-2.30363	-5.94024	5.91743e-09	2.48745e-08	9.87161
PCDHGB5	-1.28603	-0.165592	-4.79925	2.20734e-06	6.39777e-06	4.0307
RUSC1	1.28597	4.17152	9.00831	7.07839e-18	1.00109e-16	29.6053
TNFRSF25	1.28576	2.12027	6.5847	1.34434e-10	7.19373e-10	13.3981
GGT1	-1.28563	4.82932	-4.43471	1.17483e-05	3.03841e-05	1.81135
C12orf75	1.28545	2.30368	3.55191	0.000425147	0.000862065	-1.00867
ZNF738	1.28507	-0.358936	5.85748	9.40741e-09	3.84471e-08	9.42444
ZBTB21	-1.28431	3.56829	-11.8591	3.13648e-28	1.50889e-26	53.0389
CFD	-1.28416	1.98866	-7.23394	2.19695e-12	1.51411e-11	17.1905
HEY1	1.284	2.11785	7.039	7.79199e-12	4.95276e-11	16.1737
UNC5C	-1.28349	0.0700269	-7.79298	5.05597e-14	4.39109e-13	21.1108
CFAP57	-1.28332	-0.545807	-4.78657	2.34379e-06	6.75335e-06	4.01075
GJA5	1.28288	2.32341	4.94183	1.11443e-06	3.37702e-06	4.63769
GLDC	-1.2828	5.73661	-4.88744	1.44918e-06	4.31761e-06	3.8423
PFKFB4	1.2827	1.2983	5.70461	2.18479e-08	8.44157e-08	8.51475
CCDC8	-1.28261	-0.515404	-5.96224	5.22699e-09	2.21429e-08	9.89053
ADHFE1	-1.28194	4.55547	-5.98136	4.69096e-09	2.00103e-08	9.38324
PLCB1	1.28141	3.31517	4.66243	4.18756e-06	1.15852e-05	3.23041
PDGFRL	1.28098	0.0268901	6.01415	3.89433e-09	1.68217e-08	10.2582
ANKRD45	1.28082	-2.78202	4.83044	1.90353e-06	5.57538e-06	4.41551
DACT1	-1.28063	0.808729	-6.60317	1.2008e-10	6.46796e-10	13.4364
H2AFX	1.28044	4.35263	7.1489	3.82887e-12	2.54239e-11	16.5807
GRIN2C	1.27997	-1.19269	6.7887	3.80998e-11	2.21319e-10	14.7995
GBP2	1.27963	6.00733	7.47376	4.46803e-13	3.36784e-12	18.4854
CCNI2	1.27941	-2.97341	5.10536	4.98672e-07	1.58689e-06	5.69521
PTPRR	1.27924	-2.80372	5.10714	4.94277e-07	1.57359e-06	5.70277
SP5	1.27807	1.7061	3.30278	0.00103805	0.00197202	-1.76305
SLC45A4	1.27799	2.31354	4.43553	1.17055e-05	3.02842e-05	2.38601
GXYLT2	1.27728	-1.46262	3.84432	0.000139326	0.000306487	0.317402
MMUT	-1.27664	6.65696	-9.31463	6.60649e-19	1.07345e-17	31.7658
CNTNAP2	-1.27661	2.171	-3.78103	0.000178477	0.000385584	-0.479946
FMOD	-1.27608	2.78401	-5.13665	4.26513e-07	1.3691e-06	5.17637
UNC119B	1.27398	3.51024	7.55302	2.61722e-13	2.05264e-12	19.3398
C22orf23	1.27396	-1.63923	7.67856	1.11248e-13	9.19014e-13	20.4905
CAVIN2	-1.27378	3.69159	-6.62071	1.07844e-10	5.84955e-10	13.1224
PCK2	-1.27346	8.27108	-5.83519	1.06495e-08	4.31164e-08	8.78498
PXMP2	-1.27264	5.77065	-7.37299	8.766e-13	6.38833e-12	17.8107
TRIM16L	1.27157	3.28703	3.3758	0.000803517	0.00155496	-1.7269
SMYD3	1.27058	2.31311	6.39304	4.27739e-10	2.13812e-09	12.2491
PLEKHH1	1.26982	1.59836	6.25266	9.8167e-10	4.63773e-09	11.5
PHF19	1.26975	3.21719	7.24997	1.97743e-12	1.37052e-11	17.3983
GABARAPL1	-1.26835	6.19717	-7.19797	2.78047e-12	1.88623e-11	16.6979
PPT2-EGFL8	1.26683	-0.614682	9.03964	5.56682e-18	7.95623e-17	30.1484
COLEC12	1.26651	0.266306	4.01327	7.07425e-05	0.000163229	0.850165
FGF12	1.26616	0.583031	4.12339	4.48956e-05	0.000106392	1.25844
TKFC	-1.26513	6.80915	-6.22576	1.14911e-09	5.3736e-09	10.8355
PRR16	1.26505	-1.09693	6.58395	1.35049e-10	7.22403e-10	13.5665
RGN	-1.26453	6.76774	-5.42121	9.93335e-08	3.50585e-07	6.49514
[truncated: 899 more rows]
