# Supplementary material for: Identification and Analysis of Potential Key Genes Associated With Hepatocellular Carcinoma Based on Integrated Bioinformatics Methods
Source: Front Genet. 2021 Mar 9;12:571231. doi: 10.3389/fgene.2021.571231 (PMC7985067; doi:10.3389/fgene.2021.571231)
Supplement: Supplementary Table 4 — Gene ontology enrichment analysis of the common differentially expressed genes both in GSE121248 and the TCGA-LIHC dataset. [file Table_4.XLSX]

## Sheet: Sheet1
Category	Term	Count	%	PValue	Genes	List Total	Pop Hits	Pop Total	Fold Enrichment	Bonferroni	Benjamini	FDR
GOTERM_BP_DIRECT	GO:0055114~oxidation-reduction process	71	9.30537	8.68357e-15	ALDH8A1, C15ORF48, STEAP3, CYP3A4, STEAP4, CYP2J2, CYP2C19, PTGS2, CYP2C18, LDHD, BBOX1, GLDC, AKR1C3, MTHFD1, CYP3A43, TP53I3, MSRA, TDO2, CYP39A1, PTGIS, AKR7A3, DAO, SRD5A1, SRD5A2, LOX, NQO1, SARDH, HPD, ALDH6A1, CYP1A1, CYP26A1, CYP1A2, CYP2E1, ACADL, DHRS1, SQLE, AKR1B10, RRM2, HSD11B1, CYP2A6, CYP2A7, AKR1D1, XDH, PHYHD1, HSD17B2, CYP2B6, KMO, PIPOX, HSD17B6, DMGDH, CYP2C9, PYROXD2, CYP2C8…	720	592	16792	2.79709	2.84213e-11	2.84213e-11	1.57541e-11
GOTERM_BP_DIRECT	GO:0019373~epoxygenase P450 pathway	14	1.83486	1.02337e-14	CYP2J2, CYP1A1, CYP2C19, CYP2B6, CYP2C18, CYP2C9, CYP2C8, EPHX2, CYP1A2, CYP2E1, CYP4A11, CYP2A6, CYP2A7, CYP4F2	720	18	16792	18.1395	3.35225e-11	1.67613e-11	1.8574e-11
GOTERM_BP_DIRECT	GO:0042493~response to drug	45	5.89777	1.18325e-12	ADCY1, HMGB2, ASS1, PTGS2, MDK, TYMS, FOS, ARG1, SLC1A2, MCM7, APOA1, ACSL1, PLIN2, BCHE, PTN, ENO3, NPC1L1, SRD5A1, SRD5A2, LOX, THBS1, CDK1, LPL, GNAO1, CYP1A1, OTC, CENPF, ITGA2, FOSB, CYP2E1, ACACB, CPS1, PPARGC1A, ABCB4, ABCG2, LCN2, CCNB1, SFRP1, FYN, JUN, TBXA2R, ABAT, ADRA1A, NNMT, DUSP6	720	304	16792	3.4523	3.88351e-09	1.2945e-09	2.15201e-09
GOTERM_BP_DIRECT	GO:0008202~steroid metabolic process	17	2.22805	9.73639e-12	CYP3A4, CYP1A1, SULT2A1, CYP2C19, CYP2B6, CYP2C9, CYP2C8, CYP2E1, AKR1C3, G6PC, NR1I2, SULT1A1, AKR1B10, CYP2A6, HSD17B6, SULT1A2, SULT1E1	720	43	16792	9.22041	3.1955e-08	7.98874e-09	1.77075e-08
GOTERM_BP_DIRECT	GO:0000082~G1/S transition of mitotic cell cycle	23	3.01442	2.69433e-10	CDC7, BCAT1, CDK1, CDC6, IQGAP3, MCM2, CDKN3, MCM10, MCM3, MCM4, MCM5, MCM6, CCNE2, PRIM1, TYMS, MCM8, MCM7, CDKN2A, POLE2, CDKN2C, RRM2, ID4, CDCA5	720	102	16792	5.25893	8.84278e-07	1.76856e-07	4.90014e-07
GOTERM_BP_DIRECT	GO:0051301~cell division	44	5.76671	4.77789e-10	CKS1B, NEK2, KNTC1, AURKA, PTTG1, CCNE2, FAM83D, SPC25, KIF2C, CDCA7, NCAPG, OIP5, BUB1, CDCA5, CCNA2, HELLS, CDCA3, CDC7, KIF14, CDK1, CDC6, KIF11, NUF2, TPX2, CENPF, KIF18B, NDC80, SPDL1, CENPE, CDC20, BIRC5, UBE2C, CDC25C, CENPJ, MCM5, SMC4, CCNB1, CCNB2, MAD2L1, ZWINT, CKS2, BUB1B, CENPW, UBE2S	720	350	16792	2.93194	1.5681e-06	2.61351e-07	8.6895e-07
GOTERM_BP_DIRECT	GO:0006805~xenobiotic metabolic process	19	2.49017	3.60626e-09	CYP3A4, CYP2J2, CYP2C19, CYP2B6, CYP2C9, CYP2C18, CYP2C8, NAT2, EPHX2, CYP26A1, CYP1A2, CYP2E1, CMBL, GLYAT, NR1I2, SULT1A1, AKR7A3, SULT1A2, NQO1	720	78	16792	5.68105	1.18357e-05	1.69082e-06	6.55866e-06
GOTERM_BP_DIRECT	GO:0017144~drug metabolic process	12	1.57274	5.72207e-09	CYP3A4, CYP1A1, CYP2C19, CYP2B6, CYP2C9, CYP2C8, EPHX2, CYP2A6, ADH1A, CYP2E1, CYP1A2, CYP4F2	720	27	16792	10.3654	1.87797e-05	2.34748e-06	1.04067e-05
GOTERM_BP_DIRECT	GO:0007067~mitotic nuclear division	33	4.32503	2.54536e-08	NEK2, KNTC1, ANLN, AURKA, CEP55, PTTG1, FAM83D, SPC25, KIF2C, OIP5, BUB1, CCNA2, CDCA5, HELLS, ASPM, CDCA3, CDK1, CDC6, KIF11, KIF15, NUF2, TPX2, CENPF, NDC80, BIRC5, CDC20, HGF, PBK, GEM, CDC25C, CCNB2, CENPW, BUB1B	720	248	16792	3.10336	8.35354e-05	9.28205e-06	4.62922e-05
GOTERM_BP_DIRECT	GO:0006270~DNA replication initiation	12	1.57274	4.65316e-08	CDC7, PRIM1, CCNE2, CDC6, MCM7, POLE2, MCM2, MCM3, MCM10, MCM4, MCM5, MCM6	720	32	16792	8.74583	0.000152705	1.52715e-05	8.46263e-05
GOTERM_BP_DIRECT	GO:0042738~exogenous drug catabolic process	8	1.04849	1.68226e-07	CYP3A4, NR1I2, CYP2C19, CYP2B6, CYP2C9, CYP2C8, CYP2A6, CYP1A2	720	12	16792	15.5481	0.000551966	5.01913e-05	0.000305951
GOTERM_BP_DIRECT	GO:0007062~sister chromatid cohesion	19	2.49017	3.41232e-07	CENPL, NUF2, KNTC1, CENPF, NDC80, BIRC5, SPDL1, CDC20, CENPE, CENPK, CENPH, KIF2C, SPC25, MAD2L1, ZWINT, BUB1, BUB1B, CENPU, CDCA5	720	103	16792	4.30216	0.0011193	9.33227e-05	0.000620593
GOTERM_BP_DIRECT	GO:0097267~omega-hydroxylase P450 pathway	7	0.917431	4.54003e-07	CYP4A11, CYP1A1, CYP2C19, CYP2C9, CYP2C8, CYP1A2, CYP4F2	720	9	16792	18.1395	0.00148893	0.000114612	0.000825686
GOTERM_BP_DIRECT	GO:0000281~mitotic cytokinesis	10	1.31062	2.1301e-06	CKAP2, KIF23, KIF4A, ANK3, NUSAP1, ANLN, STMN1, CEP55, RACGAP1, KIF20A	720	29	16792	8.04215	0.00696661	0.000499232	0.00387391
GOTERM_BP_DIRECT	GO:0006069~ethanol oxidation	7	0.917431	4.46969e-06	ALDH1B1, ADH4, ADH1C, ALDH2, ADH6, ADH1B, ADH1A	720	12	16792	13.6046	0.0145625	0.000977492	0.00812866
GOTERM_BP_DIRECT	GO:0045926~negative regulation of growth	8	1.04849	8.2234e-06	MT1M, GPC3, MT2A, MT1E, MT1H, MT1X, MT1G, MT1F	720	19	16792	9.81988	0.0266283	0.00168541	0.0149547
GOTERM_BP_DIRECT	GO:0006260~DNA replication	21	2.75229	1.04795e-05	CDC7, CDC6, CDK1, DTL, IGF1, BRIP1, CHEK1, MCM2, CDC25C, MCM10, RNASEH2A, MCM3, MCM4, MCM5, MCM6, MCM8, RFC4, MCM7, POLE2, RRM2, FEN1	720	155	16792	3.15978	0.033809	0.00202112	0.0190571
GOTERM_BP_DIRECT	GO:0060326~cell chemotaxis	13	1.7038	1.73056e-05	AGTR1, HMGB2, CCL2, CXCL14, CCL20, CXCL2, PDGFRA, CCL19, LEF1, HGF, CXCL12, EPHB1, EPHA2	720	65	16792	4.66444	0.0552147	0.00315045	0.0314689
GOTERM_BP_DIRECT	GO:0000086~G2/M transition of mitotic cell cycle	19	2.49017	2.23756e-05	CDK1, NEK2, FOXM1, TPX2, BIRC5, CHEK1, AURKA, CDC25C, CENPJ, HMMR, CCNB1, PRKAR2B, CCNB2, CDKN2B, KDM8, TUBG1, PLCB1, MELK, PHLDA1	720	137	16792	3.23447	0.0708059	0.00385768	0.0406865
GOTERM_BP_DIRECT	GO:0014070~response to organic cyclic compound	11	1.44168	3.51114e-05	EDNRB, CDK1, NAMPT, ACSL1, PLIN2, MKI67, CYP1A1, SFRP1, LUM, ACACB, DUSP6	720	49	16792	5.2356	0.108846	0.00574532	0.0638375
GOTERM_BP_DIRECT	GO:0016098~monoterpenoid metabolic process	5	0.655308	4.66695e-05	CYP3A4, CYP2C19, CYP2C9, CYP2E1, CYP1A2	720	6	16792	19.4352	0.142019	0.00726742	0.0848433
GOTERM_BP_DIRECT	GO:0071276~cellular response to cadmium ion	7	0.917431	4.97907e-05	AKR1C3, MT1E, CYP1A2, MT1H, MT1X, MT1G, MT1F	720	17	16792	9.60327	0.150763	0.00740053	0.090515
GOTERM_BP_DIRECT	GO:0006094~gluconeogenesis	10	1.31062	8.47471e-05	GPD1, G6PC, ATF3, SDS, ALDOB, FBP1, ENO3, PCK2, PPARGC1A, PCK1	720	44	16792	5.30051	0.242818	0.0120207	0.154016
GOTERM_BP_DIRECT	GO:0051310~metaphase plate congression	6	0.78637	8.74368e-05	FAM83D, KIF2C, CENPF, CENPE, NDC80, GEM	720	12	16792	11.6611	0.249473	0.0118863	0.158901
GOTERM_BP_DIRECT	GO:0071222~cellular response to lipopolysaccharide	16	2.09699	9.41651e-05	ZFP36, MRC1, HMGB2, CCL2, ASS1, ADAMTS13, PPARGC1A, LCN2, ARG1, EDNRB, CCL20, PLSCR4, HAMP, SERPINE1, TBXA2R, CD14	720	113	16792	3.30226	0.265867	0.0122865	0.171118
Category	Term	Count	%	PValue	Genes	List Total	Pop Hits	Pop Total	Fold Enrichment	Bonferroni	Benjamini	FDR
GOTERM_CC_DIRECT	GO:0070062~extracellular exosome	194	25.426	3.19765e-14	ALDH8A1, GNA14, GDA, ADCY1, S100A8, MASP2, EDIL3, CXCL12, BBOX1, CMBL, ACTG2, AZGP1, PRKAR2B, ASPA, APOA1, PGLYRP2, LCAT, ST3GAL6, SERPINE1, H2AFZ, VNN1, AKR7A3, SLC4A4, NQO1, COCH, CLRN3, F11, ALDH6A1, ACAA2, CDHR2, LIFR, FBP1, F9, BASP1, THY1, RND3, SERPINF2, TACSTD2, AKR1B10, BHMT, SNRPB, ABAT, HSPB1, STMN1, LAMC1, SNRPE, RBP5, SMIM24, FXYD2, ACADSB, ASS1, PKHD1, PTH1R, ALDOB, MME, KMO, GIPC2,…	746	2811	18224	1.68595	1.41966e-11	1.41966e-11	4.52749e-11
GOTERM_CC_DIRECT	GO:0005615~extracellular space	108	14.1547	1.62055e-11	CTHRC1, S100A8, MASP1, CRHBP, CXCL12, CFP, ACTG2, AZGP1, APOA1, PTGIS, PPP1R1A, LCAT, CCBE1, SERPINE1, APOA5, LOX, F11, F9, TACSTD2, SERPINF2, HSPB1, STC1, RELN, LAMC1, XDH, HMGB2, CCL2, CHEK1, IL33, GREM2, ABI3BP, ARG1, KLKB1, ANGPTL1, DEFB1, SPP1, LPL, PODXL, CD5L, HGF, SERPINI1, ECM1, LCN2, COL14A1, CXCL14, SFRP1, PON1, HABP2, NAMPT, SORL1, PRKAG2, SPINK1, CFHR3, GPC3, SERPINA7, HAMP, ANG, PRO…	746	1347	18224	1.95867	7.19523e-09	3.59762e-09	2.29466e-08
GOTERM_CC_DIRECT	GO:0031090~organelle membrane	22	2.88336	3.1239e-11	CYP3A4, CYP2J2, CYP2C19, PTGS2, CYP1A1, CYP2B6, CYP2C9, CYP2C18, CYP2C8, CYP26A1, CYP1A2, CYP3A43, CYP4A11, CYP39A1, SQLE, CYP2A6, CYP2A7, SRD5A1, CYP4F2, SRD5A2, RDH16, CYP8B1	746	87	18224	6.17744	1.38701e-08	4.62337e-09	4.42337e-08
GOTERM_CC_DIRECT	GO:0005576~extracellular region	121	15.8585	5.1025e-11	CNDP1, S100A8, MASP1, MASP2, FGF13, CXCL12, DNASE1L3, CFP, NRCAM, AZGP1, APOA1, LPA, APOF, LCAT, SERPINE1, APOA5, LOX, F11, OLFML2B, COLEC10, F9, COLEC11, VASH2, CCDC3, SERPINF2, LAMC1, GBP1, FGFR2, CCL2, PAMR1, IL33, ESM1, MDK, GREM2, EPHB1, BCHE, KLKB1, TEK, CDA, DEFB1, CDC37L1, SPP2, SPP1, LPL, CD5L, HGF, ECM1, EPHA3, LCN2, COL14A1, LAMA3, CXCL14, SFRP1, PON1, HABP2, PZP, CFHR4, SERPINA7, HAMP…	746	1610	18224	1.83596	2.26551e-08	5.66377e-09	7.22501e-08
GOTERM_CC_DIRECT	GO:0005829~cytosol	206	26.9987	1.03598e-10	ALDH8A1, GDA, S100A8, EHHADH, PDLIM5, AURKA, PTTG1, BBOX1, GLDC, ACTG2, MAT1A, SULT1A1, SULT1A2, DEPDC1B, CDCA5, CDCA3, DEPDC7, HKDC1, MECOM, THY1, MAD2L1, TACSTD2, JUN, ZWINT, BHMT, KIF4A, RBP1, NEK2, ALDOB, CHEK1, IGF2BP3, EPHB1, TK1, ARG1, CDA, GYS2, GPD1, OSBPL3, UPB1, NUF2, CIDEB, CDC20, SPDL1, NDC80, TKT, ACACB, NR1I3, SFRP1, NTRK2, NNMT, PDE11A, GTSE1, MTHFD1, CCNE2, MSRA, GSTZ1, SULT1E1, …	746	3315	18224	1.51806	4.59973e-08	9.19946e-09	1.46692e-07
GOTERM_CC_DIRECT	GO:0072562~blood microparticle	24	3.14548	5.79105e-08	C9, APCS, PZP, C1R, CD5L, PLG, HPR, CPN2, C8A, A1BG, ACTG2, CFHR3, AFM, APOA1, FCN3, BCHE, SERPINF2, HPX, FCN2, APOA5, PON1, HRG, CP, HBB	746	152	18224	3.8572	2.57119e-05	4.28536e-06	8.19998e-05
GOTERM_CC_DIRECT	GO:0005759~mitochondrial matrix	34	4.45609	1.74337e-06	ETNPPL, ACADSB, CA5A, OGDHL, AGXT, GLDC, GLS2, TYMS, ALAS1, ETFDH, DMGDH, SARDH, GPT2, AADAT, GCDH, ALDH6A1, ACADS, OTC, ACSM2A, PCK2, CPS1, ACADL, MMAA, ACSM3, GLYAT, HMGCS2, PPM1K, ALDH1B1, ALDH2, ABAT, AGXT2, OAT, BCO2, ACSM5	746	327	18224	2.54001	0.000773756	0.000110573	0.00246854
GOTERM_CC_DIRECT	GO:0000777~condensed chromosome kinetochore	16	2.09699	2.19359e-06	NEK2, NUF2, KNTC1, NDC80, BIRC5, CENPE, CENPK, CENPH, KIF2C, SPC25, MAD2L1, ZWINT, BUB1, BUB1B, CENPW, CENPU	746	87	18224	4.49268	0.000973479	0.000121737	0.00310602
GOTERM_CC_DIRECT	GO:0000775~chromosome, centromeric region	13	1.7038	2.59415e-06	KIF2C, CENPL, MKI67, OIP5, PKHD1, NUF2, CENPW, CENPF, NDC80, BIRC5, CENPE, CDCA5, HELLS	746	57	18224	5.57152	0.00115114	0.00012797	0.0036732
GOTERM_CC_DIRECT	GO:0030496~midbody	19	2.49017	5.17421e-06	KIF14, KIF23, CDK1, KIF4A, PRC1, NEK2, RASGEF1B, CENPF, BIRC5, CENPE, AURKA, GEM, CEP55, RACGAP1, ECT2, ANXA2, ASPM, SHCBP1, KIF20A	746	129	18224	3.59806	0.00229472	0.000229709	0.00732631
GOTERM_CC_DIRECT	GO:0042555~MCM complex	6	0.78637	1.23766e-05	MCM7, MCM2, MCM3, MCM4, MCM5, MCM6	746	9	18224	16.286	0.00548017	0.000499442	0.0175235
GOTERM_CC_DIRECT	GO:0031012~extracellular matrix	28	3.66972	8.78332e-05	FGFR2, ASPN, LUM, DCN, EDIL3, ABI3BP, CFP, SERPINE1, COL8A1, THBS1, TFPI2, DPT, COCH, LPL, COL4A2, COL4A1, APCS, LMNA, COL15A1, ECM1, ANXA2, BGN, COL14A1, SFRP1, FBLN5, ZG16, HSPB1, LAMC1	746	296	18224	2.31085	0.038249	0.0032447	0.124298
GOTERM_CC_DIRECT	GO:0005579~membrane attack complex	5	0.655308	8.78461e-05	C8A, C8B, C7, C9, C6	746	7	18224	17.4493	0.0382545	0.00299592	0.124316
GOTERM_CC_DIRECT	GO:0034364~high-density lipoprotein particle	7	0.917431	0.000194511	APOA1, APOF, LCAT, APOA5, PON1, CETP, LIPC	746	22	18224	7.77285	0.0827464	0.00615039	0.275071
GOTERM_CC_DIRECT	GO:0016323~basolateral plasma membrane	19	2.49017	0.000429919	HSP90AB1, FXYD2, SLCO4C1, LDLR, SLC22A7, PTH1R, AQP3, ANXA2, SLC10A1, CD1D, ANK3, SLCO1B1, TEK, STK39, CA2, SLC39A5, SLC4A4, HPGD, SLC22A1	746	180	18224	2.57861	0.173806	0.0126477	0.607036
GOTERM_CC_DIRECT	GO:0000776~kinetochore	12	1.57274	0.000441802	KIF2C, MAD2L1, NEK2, ZWINT, BUB1, CENPF, TTK, CENPW, BUB1B, CENPE, NDC80, CENPH	746	81	18224	3.6191	0.178155	0.0121878	0.623765
GOTERM_CC_DIRECT	GO:0005874~microtubule	27	3.53866	0.000459689	KIF23, GAS2L3, KIF4A, NEK2, EHHADH, FAM110C, CRHBP, FGF13, AURKA, KIF2C, SPRY2, TUBE1, TUBG1, KIF14, KIF11, KIF15, TPX2, KIF18B, NUSAP1, BIRC5, CENPE, RACGAP1, CENPJ, EML6, STMN1, FEZ1, KIF20A	746	311	18224	2.12084	0.184659	0.0119369	0.648943
GOTERM_CC_DIRECT	GO:0051233~spindle midzone	6	0.78637	0.000811832	KIF14, CDC6, BUB1B, AURKA, GEM, RACGAP1	746	19	18224	7.71441	0.302742	0.019834	1.14341
GOTERM_CC_DIRECT	GO:0072686~mitotic spindle	8	1.04849	0.00123849	KIF23, CDK1, MAD2L1, PKHD1, AURKA, GEM, RACGAP1, ECT2	746	41	18224	4.76663	0.423183	0.0285441	1.73945
GOTERM_CC_DIRECT	GO:0005819~spindle	14	1.83486	0.00135395	KIF23, KIF11, PRC1, KIF15, TPX2, NUSAP1, CENPF, TTK, CDC20, AURKA, BIRC5, HSPB1, SHCBP1, KIF20A	746	121	18224	2.82649	0.452044	0.0296302	1.90017
GOTERM_CC_DIRECT	GO:0005578~proteinaceous extracellular matrix	23	3.01442	0.00154809	COCH, ASPN, CTHRC1, ADAMTSL2, ADAMTS13, ADAMTSL3, IL1RL1, LUM, OLFML2B, COL15A1, ECM1, BGN, COL14A1, GPC3, SFRP1, CRISPLD2, FBLN5, ZG16, CCBE1, RELN, LOX, TFPI2, DPT	746	268	18224	2.09651	0.497361	0.0322257	2.16986
GOTERM_CC_DIRECT	GO:0000922~spindle pole	13	1.7038	0.00165734	CKAP2, CDC6, KIF11, PRC1, NEK2, FAM110C, KNTC1, TPX2, CENPF, SPDL1, CDC20, CCNB1, MAD2L1	746	109	18224	2.91355	0.521198	0.0329217	2.32133
GOTERM_CC_DIRECT	GO:0005782~peroxisomal matrix	8	1.04849	0.00247163	HAO1, EHHADH, HAO2, FABP1, DAO, AGXT, PIPOX, ACAA1	746	46	18224	4.24851	0.666717	0.0466491	3.44342
GOTERM_CC_DIRECT	GO:0000940~condensed chromosome outer kinetochore	4	0.524246	0.00326569	CENPF, BUB1B, CENPE, SPDL1	746	8	18224	12.2145	0.765978	0.0587196	4.52608
GOTERM_CC_DIRECT	GO:0005581~collagen trimer	11	1.44168	0.00430948	MARCO, CTHRC1, MBL2, COL14A1, FCN3, FCN2, CCBE1, COLEC10, COL15A1, COLEC11, LOX	746	92	18224	2.92085	0.853033	0.073834	5.93208
GOTERM_CC_DIRECT	GO:0097149~centralspindlin complex	3	0.393185	0.004871	KIF23, RACGAP1, ECT2	746	3	18224	24.429	0.885595	0.080003	6.68046
GOTERM_CC_DIRECT	GO:0005871~kinesin complex	8	1.04849	0.005566	KIF23, KIF14, KIF2C, KIF4A, KIF11, KIF18B, CENPE, KIF20A	746	53	18224	3.68739	0.916106	0.0876991	7.59909
GOTERM_CC_DIRECT	GO:0031093~platelet alpha granule lumen	8	1.04849	0.00683199	A1BG, SERPINF2, SERPINE1, IGF1, HRG, HGF, THBS1, PLG	746	55	18224	3.5533	0.952347	0.103007	9.25087
GOTERM_CC_DIRECT	GO:0009925~basal plasma membrane	6	0.78637	0.00686356	ITGA9, ITGA6, TACSTD2, ANK3, TEK, SLC27A5	746	30	18224	4.88579	0.953015	0.100077	9.29171
GOTERM_CC_DIRECT	GO:0005876~spindle microtubule	7	0.917431	0.00858698	CDK1, KIF4A, KIF11, PRC1, NUSAP1, BIRC5, AURKA	746	44	18224	3.88642	0.97827	0.119826	11.4953
GOTERM_CC_DIRECT	GO:0042567~insulin-like growth factor ternary complex	3	0.393185	0.00947809	IGFALS, IGF1, IGFBP3	746	4	18224	18.3217	0.985423	0.127505	12.6151
GOTERM_CC_DIRECT	GO:0031262~Ndc80 complex	3	0.393185	0.00947809	SPC25, NUF2, NDC80	746	4	18224	18.3217	0.985423	0.127505	12.6151
GOTERM_CC_DIRECT	GO:0000942~condensed nuclear chromosome outer kinetochore	3	0.393185	0.00947809	CCNB1, BUB1, NDC80	746	4	18224	18.3217	0.985423	0.127505	12.6151
GOTERM_CC_DIRECT	GO:0005887~integral component of plasma membrane	75	9.82962	0.0165199	STEAP3, STEAP4, ADCY1, SLC13A5, LDLR, SORL1, MFSD2A, VIPR1, SLC26A2, AQP3, MARCO, NRCAM, EDNRB, AGTR1, GPC3, ROBO1, SLC2A2, IL1RAP, NRG1, SLC4A4, SLC22A1, GHR, FLVCR1, SLC22A7, LIFR, SLC3A1, PIGR, SLC7A11, THY1, TACSTD2, PDGFRA, NGFR, HS3ST3B1, FGFR2, FXYD1, SLC38A4, PLXNC1, C9, SLC39A10, SLC38A6, PTH1R, MME, SLC19A3, EPHB1, LY6E, CD69, TEK, SLC39A5, SLC28A1, MRC1, SLCO4C1, PODXL, SLC6A12, NPY1R,…	746	1415	18224	1.29482	0.999386	0.206362	21.0117
GOTERM_CC_DIRECT	GO:0005881~cytoplasmic microtubule	7	0.917431	0.0172453	CKAP2, KIF2C, CYP2A6, BIRC5, TUBG1, GTSE1, DCXR	746	51	18224	3.35299	0.999558	0.208679	21.8327
GOTERM_CC_DIRECT	GO:0034362~low-density lipoprotein particle	4	0.524246	0.0176751	LDLR, APOF, APOA5, SORL1	746	14	18224	6.9797	0.999636	0.207751	22.3154
GOTERM_CC_DIRECT	GO:0031089~platelet dense granule lumen	4	0.524246	0.0176751	SERPINA4, ECM1, CDC37L1, SPP2	746	14	18224	6.9797	0.999636	0.207751	22.3154
GOTERM_CC_DIRECT	GO:0005789~endoplasmic reticulum membrane	49	6.42202	0.0188074	CYP3A4, CYP2J2, CYP2C19, PTGS2, HSD17B2, CYP2B6, CYP2C18, NR3C2, MFSD2A, GJC1, CYP3A43, CYP39A1, PTGIS, ACSL1, SRD5A1, SRD5A2, SLC51A, ACSL4, HPD, REEP6, MOGAT2, EVA1A, MOGAT1, OSBPL3, TRPM8, CYP1A1, CYP2C9, CYP2C8, CYP26A1, CYP1A2, CYP2E1, CYP4V2, CD1D, CYP4A11, G6PC, TRIM59, SLC17A3, SQLE, HSD11B1, CYP2A6, CYP2A7, DIO1, CYP4F2, RDH16, CYP8B1, SLC27A2, SSR2, SLC27A5, TM6SF2	746	862	18224	1.38865	0.999782	0.214046	23.5738
GOTERM_CC_DIRECT	GO:0009986~cell surface	33	4.32503	0.0235839	FGFR2, HSP90AB1, MBL2, LDLR, ADAMTS13, CD109, PLVAP, HMMR, SLC1A2, SRPX, APOA1, ROBO1, ANK3, TEK, PTN, THBS1, GHR, MRC1, LPL, ITGA2, PLG, SLC7A11, EPHA2, ANXA2, CD1D, BGN, ITGA6, SFRP1, SULF2, SERPINF2, KCNN2, IGSF3, NGFR	746	542	18224	1.48737	0.999975	0.254986	28.6764
GOTERM_CC_DIRECT	GO:0005788~endoplasmic reticulum lumen	15	1.96592	0.0263978	COL4A2, COL4A1, PTGS2, ADAMTS13, COL15A1, F9, CFP, APOA1, COL14A1, BCHE, PROZ, THBS1, LIPC, COL8A1, SLC27A2	746	192	18224	1.90851	0.999993	0.274599	31.5324
GOTERM_CC_DIRECT	GO:0005777~peroxisome	10	1.31062	0.0265546	HAO1, XDH, EHHADH, HAO2, EPHX2, TKT, DAO, AGXT, PIPOX, ACAA1	746	104	18224	2.34894	0.999994	0.26982	31.6883
GOTERM_CC_DIRECT	GO:0005813~centrosome	27	3.53866	0.02746	KIF23, STIL, NEK2, PKHD1, USP2, AURKA, CHEK1, CEP55, PRKAR2B, NCAPG, TUBG1, NDRG2, TBC1D31, CKAP2, CDK1, DTL, KIF15, CENPF, CDC20, MCM3, CENPJ, CCNB1, ATF5, CCNB2, TRIM59, ID1, FEZ1	746	426	18224	1.54831	0.999996	0.271665	32.5825
GOTERM_CC_DIRECT	GO:0045120~pronucleus	3	0.393185	0.0305676	EZH2, CENPF, AURKA	746	7	18224	10.4696	0.999999	0.291492	35.5695
GOTERM_CC_DIRECT	GO:0048471~perinuclear region of cytoplasm	36	4.71822	0.0342149	HMGB2, RAB3B, CCL2, USP2, PKHD1, PLVAP, AURKA, PRKAR2B, MT1E, PTN, SRD5A1, TMEM100, NDRG2, MT1H, MT1G, EHD3, SPP1, MT1F, MT1M, CIDEB, LMNA, ITGA2, CENPF, CDC20, CDC25C, CDKN3, MCM3, MT1X, ANXA2, MAD2L1, SLC17A3, TENM1, MT2A, BUB1B, GBP2, PLA2G5	746	621	18224	1.41617	1	0.314091	38.9183
GOTERM_CC_DIRECT	GO:0070852~cell body fiber	3	0.393185	0.0396682	ASS1, SRD5A1, SRD5A2	746	8	18224	9.16086	1	0.34812	43.6246
GOTERM_CC_DIRECT	GO:0034366~spherical high-density lipoprotein particle	3	0.393185	0.0396682	APOA1, PON1, HPR	746	8	18224	9.16086	1	0.34812	43.6246
GOTERM_CC_DIRECT	GO:0015630~microtubule cytoskeleton	11	1.44168	0.054579	CKAP2, CDC7, GAS2L3, KIF2C, CCNB2, PRC1, TPX2, CENPE, AURKA, MCM2, FEZ1	746	137	18224	1.96145	1	0.439834	54.829
GOTERM_CC_DIRECT	GO:0031526~brush border membrane	6	0.78637	0.0564593	HSP90AB1, SLC17A3, PTH1R, CDHR2, NPC1L1, SLC3A1	746	51	18224	2.87399	1	0.443696	56.0846
GOTERM_CC_DIRECT	GO:0005737~cytoplasm	234	30.6684	0.0601086	CYP3A4, CTHRC1, ADCY1, PTGS2, EHHADH, PDLIM5, FAM110C, PRR11, PTTG1, AQP3, ACTG2, WDR72, CDCA7, PPP1R1A, CDCA5, CCNA2, LRRC1, COLEC10, MECOM, VASH2, ZWINT, BHMT, PDGFRA, STC1, EPS8L3, KAZN, RBP5, TPPP2, KIF4A, PLCXD3, RBP7, RBP1, NEK2, PTH1R, MME, IGF2BP3, ARG1, SPATS2, HOXA10, GYS2, CDC37L1, MKI67, SMYD3, CDC20, CD5L, NR1I3, SEMA6D, RGS5, KLF4, GAS2L3, STEAP3, CPEB3, EZH2, MSRA, FANCI, GSTZ1, TO…	746	5222	18224	1.09467	1	0.457542	58.4294
GOTERM_CC_DIRECT	GO:0043005~neuron projection	16	2.09699	0.0624565	PTGS2, CPEB3, PDLIM5, SLC6A12, FGF13, PSPH, NRCAM, ARG1, FOS, MYO10, GPM6A, ANK3, TENM1, ABAT, STMN1, NGFR	746	237	18224	1.64921	1	0.463393	59.8759
GOTERM_CC_DIRECT	GO:0005680~anaphase-promoting complex	4	0.524246	0.0656502	BUB1B, CDC20, UBE2C, UBE2S	746	23	18224	4.24851	1	0.473488	61.7685
GOTERM_CC_DIRECT	GO:0000793~condensed chromosome	4	0.524246	0.0803597	HMGB2, MKI67, FANCD2, TOP2A	746	25	18224	3.90863	1	0.539249	69.4621
GOTERM_CC_DIRECT	GO:0032433~filopodium tip	3	0.393185	0.0839909	MYO10, OSBPL3, EPHB1	746	12	18224	6.10724	1	0.548388	71.1258
GOTERM_CC_DIRECT	GO:0016324~apical plasma membrane	18	2.35911	0.0892686	HSP90AB1, KCNMA1, PKHD1, PODXL, PTH1R, CDHR2, ANO1, THY1, ABCB4, CYP4A11, SLC17A3, SLC2A2, TEK, NPC1L1, STK39, STC1, CYP4F2, NRG1	746	291	18224	1.51107	1	0.564101	73.3942
GOTERM_CC_DIRECT	GO:0005719~nuclear euchromatin	4	0.524246	0.0963514	JUN, H2AFZ, PPARGC1A, KLF4	746	27	18224	3.6191	1	0.58606	76.1787
GOTERM_CC_DIRECT	GO:0005654~nucleoplasm	128	16.7759	0.0972168	PRC1, FAM110C, FOXO1, AURKA, MCM10, PRIM1, CDKN2A, CDCA7, CDKN2B, OIP5, CCNA2, CDCA5, ALDH6A1, DTL, RBL1, DEPDC1, NR0B2, RNASEH2A, MECOM, PPARGC1A, RCL1, RFC4, JUN, SNRPB, SNRPE, FGFR2, KIF4A, HMGB2, LMNB1, RBP1, ANLN, CHEK1, SOX6, GCKR, HOXA3, POLE2, NDRG2, GINS1, SMYD3, NR4A2, BRIP1, ATAD2, CDC20, TKT, NR4A3, ATF5, NR1I3, NR1I2, ATF3, FABP1, FABP5, KLF4, KIF23, HSP90AB1, IER2, NAMPT, CPT2, E2F7…	746	2784	18224	1.12317	1	0.582409	76.4997
GOTERM_CC_DIRECT	GO:0005796~Golgi lumen	8	1.04849	0.0980373	BGN, GPC3, LUM, ZG16, PROZ, F9, DCN, DEFB1	746	96	18224	2.03575	1	0.578693	76.8004
Category	Term	Count	%	PValue	Genes	List Total	Pop Hits	Pop Total	Fold Enrichment	Bonferroni	Benjamini	FDR
GOTERM_MF_DIRECT	GO:0016705~oxidoreductase activity, acting on paired donors	19	2.49017	8.11e-12	CYP3A4, CYP2J2, CYP2C19, CYP2B6, CYP2C9, CYP2C18, CYP2C8, CYP26A1, CYP4V2, CYP2E1, CYP3A43, CYP4A11, CYP39A1, PTGIS, KLKB1, CYP2A6, CYP2A7, CYP4F2, CYP8B1	706	57	16881	7.97025	8.94e-09	8.94e-09	1.3e-08
GOTERM_MF_DIRECT	GO:0004497~monooxygenase activity	19	2.49017	1.13e-11	CYP3A4, CYP2J2, CYP2C19, CYP1A1, CYP2B6, CYP2C9, CYP2C18, CYP2C8, CYP1A2, CYP4V2, CYP2E1, CYP3A43, CYP4A11, CYP39A1, PTGIS, KLKB1, CYP2A7, CYP4F2, CYP8B1	706	58	16881	7.83284	1.25e-08	6.23e-09	1.81e-08
GOTERM_MF_DIRECT	GO:0008392~arachidonic acid epoxygenase activity	11	1.44168	3.77e-11	CYP4A11, CYP2J2, CYP2C19, CYP2B6, CYP2C9, CYP2C18, CYP2C8, CYP2A6, CYP2A7, CYP2E1, CYP4F2	706	15	16881	17.5346	4.15e-08	1.38e-08	6.02e-08
GOTERM_MF_DIRECT	GO:0016491~oxidoreductase activity	32	4.19397	2.59e-10	CYP3A4, CYP2C19, HSD17B2, ADH1C, ADH1B, ADH6, PIPOX, AKR1C3, TP53I3, ETFDH, DMGDH, SLC9B2, HSD17B6, BDH2, SARDH, CYP1A1, CYP2C9, PYROXD2, CYP2E1, CYP1A2, IYD, DHRS1, CHML, SQLE, ALDH1B1, RRM2, HAO2, AOX1, ALDH2, HSD11B1, HPGD, DCXR	706	200	16881	3.82572	2.86e-07	7.14e-08	4.15e-07
GOTERM_MF_DIRECT	GO:0020037~heme binding	26	3.4076	4.28e-10	CYP3A4, CYP2J2, PTGS2, CYP2C19, CYP2B6, CYP2C18, CYP3A43, TDO2, CYP39A1, PTGIS, KLKB1, HRG, HBB, CYP1A1, CYP2C9, CYP2C8, IDO2, CYP26A1, CYP2E1, CYP4V2, CYP1A2, CYP4A11, CYP2A6, CYP2A7, CYP4F2, CYP8B1	706	137	16881	4.53781	4.71e-07	9.43e-08	6.84e-07
GOTERM_MF_DIRECT	GO:0019825~oxygen binding	15	1.96592	4.1e-09	CYP3A4, CYP1A1, CYP2C19, CYP2B6, CYP2C9, CYP2C18, CYP2C8, CYP26A1, CYP1A2, CYP2E1, CYP4A11, TDO2, CYP2A7, CYP8B1, HBB	706	47	16881	7.6311	4.52e-06	7.53e-07	6.56e-06
GOTERM_MF_DIRECT	GO:0005506~iron ion binding	26	3.4076	4.66e-09	CYP3A4, XDH, CYP2J2, CYP2C19, CYP2B6, CYP2C18, BBOX1, CYP3A43, CYP39A1, PTGIS, KLKB1, HBB, CYP1A1, CYP2C9, CYP2C8, CYP26A1, CYP4V2, CYP1A2, CYP2E1, LCN2, CYP4A11, AOX1, CYP2A6, CYP2A7, CYP4F2, CYP8B1	706	153	16881	4.06327	5.14e-06	7.34e-07	7.46e-06
GOTERM_MF_DIRECT	GO:0008395~steroid hydroxylase activity	11	1.44168	4.38e-08	CYP3A4, CYP2J2, CYP1A1, CYP2C19, CYP2B6, CYP2C9, CYP2C18, CYP2C8, CYP2A6, CYP2A7, CYP2E1	706	26	16881	10.1161	4.83e-05	6.04e-06	7.01e-05
GOTERM_MF_DIRECT	GO:0008483~transaminase activity	8	1.04849	2.96e-07	ETNPPL, AADAT, ABAT, AGXT2, PSAT1, OAT, GPT2, AGXT	706	13	16881	14.7143	0.000326	3.63e-05	0.000474
GOTERM_MF_DIRECT	GO:0003824~catalytic activity	26	3.4076	3.03e-07	BCAT1, EHHADH, CLYBL, PBLD, ALAS1, ACSL1, BCHE, GSTZ1, HSD17B6, ACSL4, FAHD2A, GPT2, AADAT, ACSM2A, EPHX2, FTCD, HAL, TKT, SLC3A1, DBH, ACSM3, RCL1, SULF2, PPM1K, HPGD, ACSM5	706	188	16881	3.30681	0.000334	3.34e-05	0.000484
GOTERM_MF_DIRECT	GO:0042803~protein homodimerization activity	61	7.99476	4.13e-07	NAMPT, PTGS2, MASP1, E2F8, TTK, PSPH, AGXT, TP53I3, ANG, GSTZ1, SLC51A, PLCB1, TOP2A, THRSP, SLC22A1, GHR, AADAT, IRAK1, TBX15, TRPM8, NR0B2, MECOM, ECT2, MAD2L1, SERPINF2, SDS, JUN, PDGFRA, ABAT, XDH, FGFR2, PLVAP, GREM2, GCH1, TYMS, CDA, GYS2, ENO3, CAMK2B, GPD1, MSH2, HOGA1, EPHX2, NR4A2, CENPF, S100A10, TKT, BIRC5, NR4A3, FOXP2, ABCG2, LCN2, ATF3, TENM1, ID1, FBLN5, NTRK2, KCNN2, PON1, HPGD, …	706	730	16881	1.99802	0.000455	4.13e-05	0.00066
GOTERM_MF_DIRECT	GO:0030170~pyridoxal phosphate binding	13	1.7038	3.22e-06	AADAT, BCAT1, ETNPPL, TAT, AGXT, GLDC, ALAS1, CTH, SDS, ABAT, AGXT2, GPT2, OAT	706	57	16881	5.45333	0.00354121	0.000296	0.00514897
GOTERM_MF_DIRECT	GO:0009055~electron carrier activity	16	2.09699	4.39e-06	XDH, GCDH, ACADSB, ACADS, CYP1A2, ACADL, GLDC, AOX1, PHGDH, ETFDH, ALDH2, DMGDH, AKR7A3, HSD17B6, SRD5A1, RDH16	706	90	16881	4.2508	0.00482259	0.000372	0.00701656
GOTERM_MF_DIRECT	GO:0070330~aromatase activity	9	1.17955	9.74e-06	CYP3A4, CYP3A43, CYP2J2, CYP1A1, CYP2B6, CYP2C18, CYP2C8, CYP2A7, CYP1A2	706	27	16881	7.97025	0.0106787	0.000767	0.015582
GOTERM_MF_DIRECT	GO:0016712~oxidoreductase activity, acting on paired donors, with incorporation or reduction of molecular oxygen, reduced flavin or flavoprotein as one donor, and incorporation of one atom of oxygen	7	0.917431	1.88e-05	CYP3A4, CYP1A1, CYP2B6, CYP2A6, CYP2A7, CYP2E1, CYP1A2	706	15	16881	11.1584	0.0205156	0.00138097	0.030083
GOTERM_MF_DIRECT	GO:0004024~alcohol dehydrogenase activity, zinc-dependent	5	0.655308	4.23e-05	ADH4, ADH1C, ADH6, ADH1B, ADH1A	706	6	16881	19.9256	0.0455494	0.00290947	0.0676439
GOTERM_MF_DIRECT	GO:0019899~enzyme binding	31	4.06291	6.68e-05	CYP3A4, CYP2C19, PTGS2, EHHADH, MCM10, GLDC, APOA1, PPP1R3B, BCHE, APOA5, PLCB1, TOP2A, ZFP36, AR, CYP1A1, MSH2, ESR1, SPDL1, BIRC5, CDC20, CYP2E1, CYP1A2, MCM2, ECM1, RFC4, PLSCR4, FYN, JUN, CYP2A6, SLC27A2, GBP1	706	333	16881	2.22593	0.0709762	0.00432128	0.106802
GOTERM_MF_DIRECT	GO:0034875~caffeine oxidase activity	4	0.524246	0.000281	CYP3A4, CYP2C9, CYP2C8, CYP1A2	706	4	16881	23.9108	0.266436	0.0170661	0.448717
GOTERM_MF_DIRECT	GO:0008201~heparin binding	18	2.35911	0.000385	F11, FGFR2, LPL, CCL2, GREM2, MDK, ABI3BP, LPA, SFRP1, ANG, CRISPLD2, TENM1, APOA5, PTN, HRG, THBS1, LIPC, PLA2G5	706	160	16881	2.68996	0.346029	0.0221043	0.614534
GOTERM_MF_DIRECT	GO:0019901~protein kinase binding	31	4.06291	0.00055	HSP90AB1, CKS1B, PRC1, FOXM1, PRKAG2, AURKA, SFN, SKAP1, FAM83D, CCNE2, SPRY2, CDKN2A, CDKN2B, CDKN2C, STK39, CCNA2, GHR, KIF14, ZFP36, KIF11, MSH2, TPX2, NR4A3, RACGAP1, CDC25C, CENPJ, THY1, CCNB1, CKS2, HSPB1, KIF20A	706	376	16881	1.97137	0.454603	0.0298573	0.876084
GOTERM_MF_DIRECT	GO:0004745~retinol dehydrogenase activity	6	0.78637	0.000682	AKR1C3, ADH4, ADH1C, HSD17B6, ADH1A, RDH16	706	18	16881	7.97025	0.528282	0.0351471	1.08467
GOTERM_MF_DIRECT	GO:0005496~steroid binding	7	0.917431	0.000724	SHBG, CYP3A4, AR, NR3C2, ESR1, SULT1E1, AKR1D1	706	27	16881	6.19909	0.550045	0.0356494	1.15247
GOTERM_MF_DIRECT	GO:0004062~aryl sulfotransferase activity	5	0.655308	0.0011413	SULT2A1, SULT1A1, SULT1A2, SULT1C2, SULT1E1	706	12	16881	9.96282	0.715899	0.0532443	1.80999
GOTERM_MF_DIRECT	GO:0008144~drug binding	11	1.44168	0.0011976	HSP90AB1, NAMPT, TYMS, HMGB2, NR1I2, SFRP1, CYP2C9, MT2A, NPC1L1, FABP1, TOP2A	706	76	16881	3.46077	0.73301	0.0535364	1.89849
GOTERM_MF_DIRECT	GO:0050660~flavin adenine dinucleotide binding	10	1.31062	0.00129277	XDH, GCDH, ACADSB, SQLE, ACADS, AOX1, LDHD, ETFDH, KMO, ACADL	706	64	16881	3.73606	0.759626	0.0554271	2.0479
GOTERM_MF_DIRECT	GO:0016597~amino acid binding	6	0.78637	0.0018238	TDO2, ASS1, OTC, DPYS, TAT, AGXT	706	22	16881	6.52112	0.866234	0.0744543	2.87767
GOTERM_MF_DIRECT	GO:0004022~alcohol dehydrogenase (NAD) activity	4	0.524246	0.00223765	ADH4, ADH1C, ADH6, ADH1A	706	7	16881	13.6633	0.915301	0.0873761	3.51974
GOTERM_MF_DIRECT	GO:0003678~DNA helicase activity	6	0.78637	0.00274726	MCM7, MCM2, MCM3, MCM4, MCM5, MCM6	706	24	16881	5.97769	0.951764	0.102618	4.30495
GOTERM_MF_DIRECT	GO:0030169~low-density lipoprotein particle binding	5	0.655308	0.00284755	LDLR, SORL1, STAB2, THBS1, LIPC	706	15	16881	7.97025	0.956825	0.102697	4.45877
GOTERM_MF_DIRECT	GO:0005518~collagen binding	9	1.17955	0.0033373	ASPN, COCH, ITGA9, COL14A1, LUM, CCBE1, ITGA2, DCN, ABI3BP	706	60	16881	3.58661	0.974874	0.115555	5.20658
GOTERM_MF_DIRECT	GO:0042802~identical protein binding	48	6.29096	0.00364332	ETNPPL, BCAT1, PRC1, ASS1, LDLR, USP2, E2F7, ALDOB, SFN, MCM10, BBOX1, TK1, PBLD, TDO2, ALAS1, APOA1, BCHE, ROBO1, AKR7A3, MNS1, PSMD4, NQO1, LECT2, THBS1, THRSP, TRIP13, CAP2, CIDEB, LYZ, FBP1, ESR1, NDC80, BIRC5, RCAN1, HGF, MCM6, UHRF1, CTH, ATF3, MAD2L1, SFRP1, FYN, JUN, HSPB1, AGXT2, OAT, DCXR, GBP1	706	749	16881	1.53233	0.982088	0.121686	5.67107
GOTERM_MF_DIRECT	GO:0005215~transporter activity	18	2.35911	0.00486073	ABCA8, RBP5, FXYD2, RBP7, ABCA9, SLC13A5, RBP1, SEC14L2, AQP3, ABCG2, LCN2, SLCO1B1, FABP1, SLC51B, SLC51A, FABP5, FLVCR1, KIF20A	706	202	16881	2.13066	0.995344	0.154477	7.49783
GOTERM_MF_DIRECT	GO:0047894~flavonol 3-sulfotransferase activity	3	0.393185	0.00508023	SULT1A1, SULT1A2, SULT1E1	706	3	16881	23.9108	0.996349	0.156404	7.82365
GOTERM_MF_DIRECT	GO:0004252~serine-type endopeptidase activity	21	2.75229	0.00527433	F11, MBL2, MASP1, MASP2, PAMR1, COLEC10, F9, C1R, COLEC11, HGF, PLG, HPR, PRSS8, LPA, FCN3, KLKB1, FCN2, PROZ, C1RL, HGFAC, HABP2	706	255	16881	1.96912	0.997055	0.157518	8.11088
GOTERM_MF_DIRECT	GO:0005524~ATP binding	83	10.8781	0.00636874	KIF23, HSP90AB1, ADCY1, FIGNL1, PRKAG2, TTK, AURKA, MTHFD1, ACTG2, KIF2C, MCM8, MCM7, MAT1A, ACOT12, STK39, TOP2A, KIF14, CDC7, CDK1, CDC6, ACAA2, IRAK1, PIK3C2G, KIF11, HKDC1, KIF15, ACSM2A, TPX2, MCM2, PBK, MCM3, UBE2C, MCM4, MCM5, MCM6, RFC4, PANK1, PDGFRA, BUB1B, SLC27A2, UBE2S, UBE2T, MELK, SLC27A5, FGFR2, ABCA8, KIF4A, ABCA9, ASS1, NEK2, GNE, CHEK1, EPHB1, TRIB1, TK1, ACSL1, TEK, BUB1, PALM…	706	1495	16881	1.32749	0.999125	0.182223	9.71469
GOTERM_MF_DIRECT	GO:0005548~phospholipid transporter activity	4	0.524246	0.00698331	APOA1, CETP, MFSD2A, ABCB4	706	10	16881	9.56431	0.999557	0.193069	10.6038
GOTERM_MF_DIRECT	GO:0004867~serine-type endopeptidase inhibitor activity	11	1.44168	0.0072354	SERPINB9, PZP, SERPINA7, SERPINF2, SERPINE1, SERPINA4, CD109, SPINK1, HRG, SERPINI1, TFPI2	706	97	16881	2.71153	0.999665	0.194491	10.9661
GOTERM_MF_DIRECT	GO:0003707~steroid hormone receptor activity	8	1.04849	0.00842611	AR, NR1I3, NR1I2, NR3C2, NR4A2, ESR1, NR4A3, NR0B2	706	56	16881	3.41582	0.999911	0.217603	12.6589
GOTERM_MF_DIRECT	GO:0050294~steroid sulfotransferase activity	3	0.393185	0.00987933	SULT2A1, SULT1A1, SULT1E1	706	4	16881	17.9331	0.999982	0.244626	14.684
GOTERM_MF_DIRECT	GO:0043515~kinetochore binding	3	0.393185	0.00987933	CENPE, SPDL1, CENPH	706	4	16881	17.9331	0.999982	0.244626	14.684
GOTERM_MF_DIRECT	GO:0016301~kinase activity	19	2.49017	0.0126874	CDC7, FGFR2, IRAK1, CKS1B, PIK3C2G, GNE, PRKAG2, CHEK1, CDKN3, PCK2, EPHA2, PRKAR2B, GCKR, CDKN2A, CDKN2B, CDKN2C, NTRK2, BUB1, STK39	706	241	16881	1.88508	0.999999	0.296561	18.4731
GOTERM_MF_DIRECT	GO:0015171~amino acid transmembrane transporter activity	7	0.917431	0.0129846	SLC38A4, SLC1A2, SLC7A2, SLC6A12, SLC38A6, SLC3A1, SLC7A11	706	47	16881	3.56118	0.999999	0.296218	18.8648
GOTERM_MF_DIRECT	GO:0008017~microtubule binding	17	2.22805	0.0139722	KIF14, KIF23, GAS2L3, KIF4A, KIF11, S100A8, PRC1, KIF15, FTCD, NUSAP1, KIF18B, BIRC5, CENPE, FGF13, RACGAP1, FAM83D, KIF20A	706	208	16881	1.95425	1	0.308705	20.1535
GOTERM_MF_DIRECT	GO:0000982~transcription factor activity, RNA polymerase II core promoter proximal region sequence-specific binding	5	0.655308	0.0141789	FOS, JDP2, ATF3, JUN, FOSB	706	23	16881	5.19799	1	0.306482	20.4209
GOTERM_MF_DIRECT	GO:0004467~long-chain fatty acid-CoA ligase activity	4	0.524246	0.0151593	ACSL1, ACSL4, SLC27A2, SLC27A5	706	13	16881	7.35716	1	0.3179	21.6774
GOTERM_MF_DIRECT	GO:0019841~retinol binding	4	0.524246	0.0151593	RBP5, RBP7, RBP1, ADH4	706	13	16881	7.35716	1	0.3179	21.6774
GOTERM_MF_DIRECT	GO:0008559~xenobiotic-transporting ATPase activity	3	0.393185	0.0160116	ABCA8, ABCG2, ABCB4	706	5	16881	14.3465	1	0.326508	22.7545
GOTERM_MF_DIRECT	GO:0004879~RNA polymerase II transcription factor activity, ligand-activated sequence-specific DNA binding	6	0.78637	0.0161566	AR, NR1I3, NR1I2, NR4A2, ESR1, NR4A3	706	36	16881	3.98513	1	0.32309	22.9364
GOTERM_MF_DIRECT	GO:0003777~microtubule motor activity	9	1.17955	0.0183412	KIF23, KIF14, KIF2C, KIF4A, KIF11, KIF15, KIF18B, CENPE, KIF20A	706	80	16881	2.68996	1	0.35211	25.6284
GOTERM_MF_DIRECT	GO:0034185~apolipoprotein binding	4	0.524246	0.0187049	LPL, LPA, LIPC, PLG	706	14	16881	6.83165	1	0.351763	26.0678
GOTERM_MF_DIRECT	GO:0043236~laminin binding	5	0.655308	0.0189696	ITGA9, ITGA6, ITGA2, THBS1, ECM1	706	25	16881	4.78215	1	0.349959	26.3862
GOTERM_MF_DIRECT	GO:0051287~NAD binding	6	0.78637	0.0200996	GPD1, ADH4, AOX1, PHGDH, BDH2, HPGD	706	38	16881	3.77538	1	0.360781	27.7309
GOTERM_MF_DIRECT	GO:0005201~extracellular matrix structural constituent	8	1.04849	0.0213765	COL4A2, BGN, COL14A1, COL4A1, LUM, COL15A1, LAMC1, TFPI2	706	67	16881	2.85502	1	0.373063	29.2226
GOTERM_MF_DIRECT	GO:0050840~extracellular matrix binding	5	0.655308	0.021697	BGN, OLFML2B, DCN, THBS1, SPP1	706	26	16881	4.59822	1	0.371784	29.5924
GOTERM_MF_DIRECT	GO:0004033~aldo-keto reductase (NADP) activity	4	0.524246	0.0226692	AKR1C3, AKR1B10, AKR7A3, AKR1D1	706	15	16881	6.3762	1	0.379216	30.7033
GOTERM_MF_DIRECT	GO:0015245~fatty acid transporter activity	3	0.393185	0.0233576	MFSD2A, SLC27A2, SLC27A5	706	6	16881	11.9554	1	0.382653	31.4799
GOTERM_MF_DIRECT	GO:0005102~receptor binding	24	3.14548	0.0236013	MBL2, LPL, PLXNC1, AR, CCL2, EHHADH, EPHX2, AGXT, CXCL12, PIPOX, PLG, HAO1, LAMA3, ANG, HAMP, APOF, SERPINE1, HAO2, ANGPTL1, HRG, DAO, NRG1, CD200, SLC27A2	706	353	16881	1.62566	1	0.380321	31.7529
GOTERM_MF_DIRECT	GO:0008289~lipid binding	13	1.7038	0.0245382	RBP7, PTGS2, RBP1, S100A10, APOA1, PITPNM3, PLIN1, APOA5, ACOT12, CETP, FABP1, MELK, FABP5	706	151	16881	2.05854	1	0.386699	32.7928
GOTERM_MF_DIRECT	GO:0004866~endopeptidase inhibitor activity	6	0.78637	0.024624	LPA, PZP, SERPINF2, CD109, SPINK1, SPP2	706	40	16881	3.58661	1	0.382467	32.8873
GOTERM_MF_DIRECT	GO:0048037~cofactor binding	4	0.524246	0.027053	TYMS, BIRC5, TKT, DAO	706	16	16881	5.97769	1	0.406126	35.5113
GOTERM_MF_DIRECT	GO:0003995~acyl-CoA dehydrogenase activity	4	0.524246	0.027053	GCDH, ACADSB, ACADS, ACADL	706	16	16881	5.97769	1	0.406126	35.5113
GOTERM_MF_DIRECT	GO:0015631~tubulin binding	6	0.78637	0.0297548	KIF14, ATF5, FYN, BIRC5, STMN1, CENPJ	706	42	16881	3.41582	1	0.431183	38.3169
GOTERM_MF_DIRECT	GO:0005178~integrin binding	10	1.31062	0.0315092	ITGA6, ADAMTS13, FBLN5, IGF1, ITGA2, EDIL3, ESM1, THBS1, NRG1, THY1	706	105	16881	2.27722	1	0.444581	40.0769
GOTERM_MF_DIRECT	GO:0004321~fatty-acyl-CoA synthase activity	3	0.393185	0.0318056	ACSM3, ACSM2A, ACSM5	706	7	16881	10.2475	1	0.442294	40.3696
GOTERM_MF_DIRECT	GO:0015645~fatty acid ligase activity	3	0.393185	0.0318056	ACSM3, ACSM2A, ACSM5	706	7	16881	10.2475	1	0.442294	40.3696
GOTERM_MF_DIRECT	GO:0047035~testosterone dehydrogenase (NAD+) activity	3	0.393185	0.0318056	AKR1C3, HSD17B2, HSD17B6	706	7	16881	10.2475	1	0.442294	40.3696
GOTERM_MF_DIRECT	GO:0001758~retinal dehydrogenase activity	3	0.393185	0.0318056	AKR1C3, ALDH8A1, AKR1B10	706	7	16881	10.2475	1	0.442294	40.3696
GOTERM_MF_DIRECT	GO:0008574~ATP-dependent microtubule motor activity, plus-end-directed	4	0.524246	0.0318546	KIF14, KIF4A, KIF11, KIF18B	706	17	16881	5.62606	1	0.437522	40.4178
GOTERM_MF_DIRECT	GO:0004029~aldehyde dehydrogenase (NAD) activity	4	0.524246	0.0318546	ALDH8A1, ALDH6A1, ALDH1B1, ALDH2	706	17	16881	5.62606	1	0.437522	40.4178
GOTERM_MF_DIRECT	GO:0005515~protein binding	392	51.3761	0.0343765	PTGS2, MASP1, MASP2, CRHBP, EHHADH, LDHD, AGTR1, DIRAS3, PPP1R1A, SERPINE1, CDCA5, CCNA2, CDCA3, ACAA2, CYP1A1, CDHR2, LIFR, GEM, MECOM, THY1, PITPNM3, SERPINF2, ZWINT, JUN, ACAA1, KIF4A, PTH1R, KLKB1, SPP1, LAPTM4B, MKI67, NUF2, NDC80, SPDL1, ACACB, HGF, GAS1, PCDH17, AVPR1A, SYTL5, CD200, GAS2L3, LDLR, EZH2, GTSE1, CCNE2, MTHFD1, TMEM100, SLC22A1, GHR, CDC7, CDC6, AR, SLC22A7, TPX2, SLC3A1, SER…	706	8785	16881	1.06693	1	0.457678	42.8525
GOTERM_MF_DIRECT	GO:0000062~fatty-acyl-CoA binding	5	0.655308	0.0349139	GCDH, ALDH6A1, ACADSB, ACADS, ACADL	706	30	16881	3.98513	1	0.457691	43.3591
GOTERM_MF_DIRECT	GO:0005509~calcium ion binding	41	5.37353	0.0377304	ASPN, MBL2, S100A8, LDLR, MASP1, MASP2, ADAMTS13, PAMR1, C1R, EDIL3, PSPH, DNASE1L3, GCH1, CD69, PROZ, CCBE1, OIT3, PLCB1, THBS1, EHD3, S100P, APCS, CDHR2, F9, PCDH9, S100A10, STAB2, CPS1, PCDH17, MAN1C1, ANXA2, PITPNM3, ANXA10, SULF2, PLSCR4, FBLN5, PON1, SYTL5, PLA2G5, MELK, HABP2	706	717	16881	1.36728	1	0.479026	45.946
GOTERM_MF_DIRECT	GO:0001077~transcriptional activator activity, RNA polymerase II core promoter proximal region sequence-specific binding	17	2.22805	0.0392964	EGR1, HLF, AR, EGR2, ESR1, NR4A2, LEF1, NR4A3, FOSB, TCF21, FOS, EBF2, JUN, EBF1, HOXA10, PBX1, KLF4	706	236	16881	1.72239	1	0.48797	47.3361
GOTERM_MF_DIRECT	GO:0047760~butyrate-CoA ligase activity	3	0.393185	0.041251	ACSM3, ACSM2A, ACSM5	706	8	16881	8.96654	1	0.499865	49.024
GOTERM_MF_DIRECT	GO:0003996~acyl-CoA ligase activity	3	0.393185	0.041251	ACSM3, ACSM2A, ACSM5	706	8	16881	8.96654	1	0.499865	49.024
GOTERM_MF_DIRECT	GO:0102391~decanoate--CoA ligase activity	3	0.393185	0.041251	ACSL1, ACSL4, SLC27A2	706	8	16881	8.96654	1	0.499865	49.024
GOTERM_MF_DIRECT	GO:0015232~heme transporter activity	3	0.393185	0.041251	HPX, ABCG2, FLVCR1	706	8	16881	8.96654	1	0.499865	49.024
GOTERM_MF_DIRECT	GO:0004887~thyroid hormone receptor activity	3	0.393185	0.041251	NR1I3, NR1I2, NR4A3	706	8	16881	8.96654	1	0.499865	49.024
GOTERM_MF_DIRECT	GO:0001078~transcriptional repressor activity, RNA polymerase II core promoter proximal region sequence-specific binding	10	1.31062	0.0426849	TCF21, JDP2, ATF3, TBX15, E2F8, FOXO1, ZFPM2, DACH1, CUX2, FOXP2	706	111	16881	2.15412	1	0.506851	50.2299
GOTERM_MF_DIRECT	GO:0005537~mannose binding	4	0.524246	0.0487155	MRC1, MBL2, COLEC10, COLEC11	706	20	16881	4.78215	1	0.549603	55.0148
GOTERM_MF_DIRECT	GO:1990841~promoter-specific chromatin binding	4	0.524246	0.0487155	EGR1, EZH2, RBL1, PPARGC1A	706	20	16881	4.78215	1	0.549603	55.0148
GOTERM_MF_DIRECT	GO:0005319~lipid transporter activity	4	0.524246	0.0487155	CFHR4, APOF, NPC1L1, CETP	706	20	16881	4.78215	1	0.549603	55.0148
GOTERM_MF_DIRECT	GO:0008092~cytoskeletal protein binding	6	0.78637	0.048963	ANK3, ALDOB, EPB41L4A, DLG5, EPB41L4B, ANXA2	706	48	16881	2.98885	1	0.546304	55.2017
GOTERM_MF_DIRECT	GO:0005436~sodium:phosphate symporter activity	3	0.393185	0.0515959	SLC17A3, SLC17A1, SLC17A2	706	9	16881	7.97025	1	0.560548	57.1448
GOTERM_MF_DIRECT	GO:0008009~chemokine activity	6	0.78637	0.0527349	CCL2, CXCL14, CCL20, CXCL2, CCL19, CXCL12	706	49	16881	2.92785	1	0.563601	57.9606
GOTERM_MF_DIRECT	GO:0003682~chromatin binding	24	3.14548	0.0626122	CDK1, AR, JDP2, EGR2, EZH2, ESR1, ATAD2, LEF1, FOXO1, CENPF, MCM5, PLAC8, ATF5, FOS, EBF2, JUN, LHX2, KDM8, CKS2, FABP1, CDCA5, TOP2A, UBE2T, HELLS	706	391	16881	1.46767	1	0.623212	64.4498
GOTERM_MF_DIRECT	GO:0016918~retinal binding	3	0.393185	0.0627491	RBP5, RBP7, RBP1	706	10	16881	7.17323	1	0.619039	64.5327
GOTERM_MF_DIRECT	GO:0015321~sodium-dependent phosphate transmembrane transporter activity	3	0.393185	0.0627491	SLC17A3, SLC17A1, SLC17A2	706	10	16881	7.17323	1	0.619039	64.5327
GOTERM_MF_DIRECT	GO:0031957~very long-chain fatty acid-CoA ligase activity	3	0.393185	0.0627491	ACSL4, SLC27A2, SLC27A5	706	10	16881	7.17323	1	0.619039	64.5327
GOTERM_MF_DIRECT	GO:0042826~histone deacetylase binding	9	1.17955	0.063385	HSP90AB1, TCF21, GMNN, HOXA10, LEF1, CDC20, KPNA2, TOP2A, KLF4	706	102	16881	2.10977	1	0.617934	64.9157
GOTERM_MF_DIRECT	GO:0004860~protein kinase inhibitor activity	6	0.78637	0.0650364	ASPN, BGN, SOCS2, SOCS3, DCN, TRIB1	706	52	16881	2.75893	1	0.622842	65.8922
GOTERM_MF_DIRECT	GO:0008146~sulfotransferase activity	5	0.655308	0.0671333	SULT2A1, SULT1A1, SULT1A2, SULT1C2, SULT1E1	706	37	16881	3.23118	1	0.630115	67.0954
GOTERM_MF_DIRECT	GO:0005540~hyaluronic acid binding	4	0.524246	0.0690836	LYVE1, STAB2, HABP2, HMMR	706	23	16881	4.15839	1	0.636283	68.1786
GOTERM_MF_DIRECT	GO:0071949~FAD binding	4	0.524246	0.0690836	SQLE, PRODH2, KMO, DAO	706	23	16881	4.15839	1	0.636283	68.1786
GOTERM_MF_DIRECT	GO:0004714~transmembrane receptor protein tyrosine kinase activity	5	0.655308	0.0726667	FGFR2, NTRK2, TEK, PDGFRA, EPHA2	706	38	16881	3.14615	1	0.650891	70.0822
GOTERM_MF_DIRECT	GO:0050786~RAGE receptor binding	3	0.393185	0.0746251	HMGB2, S100P, S100A8	706	11	16881	6.52112	1	0.656421	71.077
GOTERM_MF_DIRECT	GO:0005003~ephrin receptor activity	3	0.393185	0.0746251	EPHB1, EPHA2, EPHA3	706	11	16881	6.52112	1	0.656421	71.077
GOTERM_MF_DIRECT	GO:0004861~cyclin-dependent protein serine/threonine kinase inhibitor activity	3	0.393185	0.0746251	CDKN2A, CDKN2B, CDKN2C	706	11	16881	6.52112	1	0.656421	71.077
GOTERM_MF_DIRECT	GO:0003688~DNA replication origin binding	3	0.393185	0.0746251	MCM2, MCM10, MCM5	706	11	16881	6.52112	1	0.656421	71.077
GOTERM_MF_DIRECT	GO:0003973~(S)-2-hydroxy-acid oxidase activity	2	0.262123	0.0817841	HAO1, HAO2	706	2	16881	23.9108	1	0.686768	74.4558
GOTERM_MF_DIRECT	GO:0045550~geranylgeranyl reductase activity	2	0.262123	0.0817841	AKR1C3, AKR1B10	706	2	16881	23.9108	1	0.686768	74.4558
GOTERM_MF_DIRECT	GO:0004854~xanthine dehydrogenase activity	2	0.262123	0.0817841	XDH, AOX1	706	2	16881	23.9108	1	0.686768	74.4558
GOTERM_MF_DIRECT	GO:0017129~triglyceride binding	2	0.262123	0.0817841	LPL, CETP	706	2	16881	23.9108	1	0.686768	74.4558
GOTERM_MF_DIRECT	GO:0018675~(S)-limonene 6-monooxygenase activity	2	0.262123	0.0817841	CYP2C19, CYP2C9	706	2	16881	23.9108	1	0.686768	74.4558
GOTERM_MF_DIRECT	GO:0070576~vitamin D 24-hydroxylase activity	2	0.262123	0.0817841	CYP3A4, CYP1A1	706	2	16881	23.9108	1	0.686768	74.4558
GOTERM_MF_DIRECT	GO:0018676~(S)-limonene 7-monooxygenase activity	2	0.262123	0.0817841	CYP2C19, CYP2C9	706	2	16881	23.9108	1	0.686768	74.4558
GOTERM_MF_DIRECT	GO:0052852~very-long-chain-(S)-2-hydroxy-acid oxidase activity	2	0.262123	0.0817841	HAO1, HAO2	706	2	16881	23.9108	1	0.686768	74.4558
GOTERM_MF_DIRECT	GO:0052853~long-chain-(S)-2-hydroxy-long-chain-acid oxidase activity	2	0.262123	0.0817841	HAO1, HAO2	706	2	16881	23.9108	1	0.686768	74.4558
GOTERM_MF_DIRECT	GO:0061575~cyclin-dependent protein serine/threonine kinase activator activity	2	0.262123	0.0817841	CKS1B, CKS2	706	2	16881	23.9108	1	0.686768	74.4558
GOTERM_MF_DIRECT	GO:0052854~medium-chain-(S)-2-hydroxy-acid oxidase activity	2	0.262123	0.0817841	HAO1, HAO2	706	2	16881	23.9108	1	0.686768	74.4558
GOTERM_MF_DIRECT	GO:0002114~interleukin-33 receptor activity	2	0.262123	0.0817841	IL1RL1, IL1RAP	706	2	16881	23.9108	1	0.686768	74.4558
GOTERM_MF_DIRECT	GO:0052872~tocotrienol omega-hydroxylase activity	2	0.262123	0.0817841	CYP2E1, CYP4F2	706	2	16881	23.9108	1	0.686768	74.4558
GOTERM_MF_DIRECT	GO:0052741~(R)-limonene 6-monooxygenase activity	2	0.262123	0.0817841	CYP2C19, CYP2C9	706	2	16881	23.9108	1	0.686768	74.4558
GOTERM_MF_DIRECT	GO:0008453~alanine-glyoxylate transaminase activity	2	0.262123	0.0817841	AGXT2, AGXT	706	2	16881	23.9108	1	0.686768	74.4558
GOTERM_MF_DIRECT	GO:0004613~phosphoenolpyruvate carboxykinase (GTP) activity	2	0.262123	0.0817841	PCK2, PCK1	706	2	16881	23.9108	1	0.686768	74.4558
GOTERM_MF_DIRECT	GO:0047787~delta4-3-oxosteroid 5beta-reductase activity	2	0.262123	0.0817841	AKR1C3, AKR1D1	706	2	16881	23.9108	1	0.686768	74.4558
GOTERM_MF_DIRECT	GO:0004304~estrone sulfotransferase activity	2	0.262123	0.0817841	SULT2A1, SULT1E1	706	2	16881	23.9108	1	0.686768	74.4558
GOTERM_MF_DIRECT	GO:0015485~cholesterol binding	5	0.655308	0.0905957	APOA1, OSBPL3, APOF, APOA5, CETP	706	41	16881	2.91595	1	0.720916	78.1069
GOTERM_MF_DIRECT	GO:0003697~single-stranded DNA binding	8	1.04849	0.0939112	PRIM1, HMGB2, MCM7, RAD51AP1, MSH2, MCM10, MCM4, MCM6	706	93	16881	2.05684	1	0.730007	79.3492
GOTERM_MF_DIRECT	GO:0048306~calcium-dependent protein binding	6	0.78637	0.0940078	MBL2, S100P, MASP1, MASP2, FCN2, ANXA2	706	58	16881	2.47353	1	0.726149	79.3844
