# Supplementary material for: Identification and Analysis of Potential Key Genes Associated With Hepatocellular Carcinoma Based on Integrated Bioinformatics Methods
Source: Front Genet. 2021 Mar 9;12:571231. doi: 10.3389/fgene.2021.571231 (PMC7985067; doi:10.3389/fgene.2021.571231)
Supplement: Supplementary Table 5 — Pathway enrichment analysis of the common DEGs both in GSE121248 and the TCGA-LIHC dataset. [file Table_5.XLSX]

## Sheet: Sheet1
Category	Term	Count	%	PValue	Genes	List Total	Pop Hits	Pop Total	Fold Enrichment	Bonferroni	Benjamini	FDR
KEGG_PATHWAY	hsa01100:Metabolic pathways	132	17.3001	6.96931e-14	CYP3A4, GDA, CNDP1, PTGS2, EHHADH, ADH1C, ADH1B, ADH1A, AGXT, CMBL, GLDC, PRIM1, ASPA, PTGIS, MAT1A, ST3GAL6, DAO, GPT2, AADAT, ALDH6A1, ACAA2, CYP1A1, HKDC1, ACSM2A, FBP1, HAL, CYP26A1, CYP2E1, CYP1A2, TAT, AKR1B10, BHMT, HSD11B1, ABAT, ACAA1, XDH, ACADSB, ASS1, GNE, CYP2B6, ALDOB, KMO, AGMAT, TK1, ARG1, POLE2, B3GNT5, CDA, GCDH, ST6GAL2, CYP2C9, UPB1, CYP2C8, ACMSD, EPHX2, TKT, ACACB, CPS1, HMG…	403	1219	6879	1.84838	1.78488e-11	1.78488e-11	9.09162e-11
KEGG_PATHWAY	hsa00071:Fatty acid degradation	17	2.22805	5.64019e-10	GCDH, ACAA2, ACADSB, CPT2, ACADS, EHHADH, ADH1C, ADH6, ADH1B, ADH1A, ACADL, ACSL1, ALDH1B1, ADH4, ALDH2, ACSL4, ACAA1	403	42	6879	6.90907	1.44389e-07	7.21945e-08	7.35448e-07
KEGG_PATHWAY	hsa05204:Chemical carcinogenesis	22	2.88336	3.09659e-09	GSTA1, CYP3A4, CYP2C19, SULT2A1, PTGS2, CYP1A1, CYP2C9, CYP2C18, CYP2C8, NAT2, ADH1C, ADH1B, ADH6, ADH1A, CYP1A2, CYP2E1, CYP3A43, SULT1A1, ADH4, HSD11B1, CYP2A6, SULT1A2	403	80	6879	4.69411	7.92725e-07	2.64242e-07	4.03777e-06
KEGG_PATHWAY	hsa04110:Cell cycle	27	3.53866	7.54375e-09	TTK, CHEK1, SFN, PTTG1, CCNE2, MCM7, CDKN2A, CDKN2B, CDKN2C, BUB1, CCNA2, CDC7, CDC6, CDK1, RBL1, CDC20, MCM2, CDC25C, MCM3, MCM4, MCM5, MCM6, CCNB1, MAD2L1, CCNB2, BUB1B, GADD45B	403	124	6879	3.71674	1.9312e-06	4.828e-07	9.83662e-06
KEGG_PATHWAY	hsa00260:Glycine, serine and threonine metabolism	15	1.96592	1.70287e-08	PSPH, AGXT, PIPOX, GLDC, ALAS1, CTH, SDS, BHMT, PHGDH, DMGDH, DAO, AGXT2, GNMT, PSAT1, SARDH	403	39	6879	6.56518	4.35934e-06	8.7187e-07	2.22045e-05
KEGG_PATHWAY	hsa01130:Biosynthesis of antibiotics	34	4.45609	1.6911e-07	BCAT1, ASS1, EHHADH, OGDHL, ALDOB, PSPH, AGXT, CMBL, GLDC, ARG1, ENO3, DAO, AADAT, GCDH, ACAA2, HKDC1, OTC, FBP1, TKT, PCK2, TAT, PCK1, HAO1, CTH, HMGCS2, SQLE, ALDH1B1, SDS, HAO2, ALDH2, PHGDH, PSAT1, OAT, ACAA1	403	212	6879	2.73756	4.32913e-05	7.21535e-06	0.00022051
KEGG_PATHWAY	hsa00380:Tryptophan metabolism	14	1.83486	2.16256e-07	AADAT, GCDH, TDO2, CYP1A1, ALDH1B1, EHHADH, AOX1, OGDHL, ALDH2, IDO2, ACMSD, KMO, CYP1A2, INMT	403	40	6879	5.97432	5.53599e-05	7.90875e-06	0.000281985
KEGG_PATHWAY	hsa00830:Retinol metabolism	17	2.22805	5.01965e-07	CYP3A4, CYP1A1, CYP2B6, CYP2C18, CYP2C9, CYP2C8, ADH1C, ADH1B, ADH6, CYP26A1, ADH1A, CYP1A2, ADH4, AOX1, CYP2A6, HSD17B6, RDH16	403	64	6879	4.53408	0.000128495	1.60628e-05	0.000654531
KEGG_PATHWAY	hsa03320:PPAR signaling pathway	17	2.22805	9.81583e-07	LPL, CPT2, EHHADH, ACADL, PCK2, PCK1, ACSL1, APOA1, PLIN1, APOA5, FABP1, ACSL4, CYP8B1, SLC27A2, FABP5, SLC27A5, ACAA1	403	67	6879	4.33106	0.000251254	2.79202e-05	0.00127992
KEGG_PATHWAY	hsa04976:Bile secretion	17	2.22805	1.49966e-06	FXYD2, ADCY1, SULT2A1, LDLR, SLC22A7, NR0B2, SLC10A1, ABCB4, ABCG2, KCNN2, SLCO1B1, SLC51B, CA2, SLC51A, SLC4A4, SLC27A5, SLC22A1	403	69	6879	4.20552	0.00038384	3.83906e-05	0.00195545
KEGG_PATHWAY	hsa04115:p53 signaling pathway	16	2.09699	5.10737e-06	STEAP3, CDK1, IGF1, CHEK1, SFN, GTSE1, CCNB1, CCNE2, TP53I3, CDKN2A, CCNB2, RRM2, SERPINE1, THBS1, GADD45B, IGFBP3	403	67	6879	4.07629	0.00130664	0.000118856	0.00665951
KEGG_PATHWAY	hsa01230:Biosynthesis of amino acids	16	2.09699	1.30331e-05	BCAT1, ASS1, OTC, ALDOB, TKT, PSPH, CPS1, TAT, ARG1, CTH, SDS, MAT1A, PHGDH, ENO3, PSAT1, GPT2	403	72	6879	3.79322	0.00333092	0.000278002	0.016993
KEGG_PATHWAY	hsa00980:Metabolism of xenobiotics by cytochrome P450	16	2.09699	1.84718e-05	GSTA1, CYP3A4, CYP1A1, SULT2A1, CYP2B6, CYP2C9, ADH1C, ADH1B, ADH6, ADH1A, CYP1A2, CYP2E1, ADH4, HSD11B1, CYP2A6, AKR7A3	403	74	6879	3.6907	0.00471767	0.00036369	0.0240835
KEGG_PATHWAY	hsa03030:DNA replication	11	1.44168	2.67416e-05	PRIM1, RFC4, MCM7, POLE2, MCM2, MCM3, RNASEH2A, MCM4, MCM5, FEN1, MCM6	403	36	6879	5.21567	0.00682256	0.000488876	0.0348639
KEGG_PATHWAY	hsa00982:Drug metabolism - cytochrome P450	15	1.96592	2.91707e-05	CYP3A4, GSTA1, CYP2C19, CYP2B6, CYP2C9, CYP2C8, ADH1C, ADH6, ADH1B, ADH1A, CYP1A2, CYP2E1, ADH4, AOX1, CYP2A6	403	68	6879	3.76533	0.00744	0.000497731	0.0380303
KEGG_PATHWAY	hsa04610:Complement and coagulation cascades	15	1.96592	3.46826e-05	F11, MBL2, C7, C9, MASP1, MASP2, C6, F9, C1R, PLG, C8A, C8B, SERPINF2, KLKB1, SERPINE1	403	69	6879	3.71076	0.00883961	0.000554778	0.0452147
KEGG_PATHWAY	hsa00280:Valine, leucine and isoleucine degradation	12	1.57274	6.08947e-05	BCAT1, ACAA2, ALDH6A1, ACADSB, HMGCS2, ALDH1B1, ACADS, EHHADH, AOX1, ALDH2, ABAT, ACAA1	403	47	6879	4.35816	0.0154686	0.00091661	0.079374
KEGG_PATHWAY	hsa01200:Carbon metabolism	19	2.49017	8.47828e-05	ALDH6A1, ACADS, EHHADH, HKDC1, ALDOB, OGDHL, FBP1, TKT, CPS1, PSPH, AGXT, GLDC, HAO1, SDS, HAO2, PHGDH, ENO3, PSAT1, GPT2	403	113	6879	2.87009	0.0214715	0.00120512	0.110496
KEGG_PATHWAY	hsa00010:Glycolysis / Gluconeogenesis	14	1.83486	0.000107229	HKDC1, ALDOB, FBP1, ADH1C, ADH6, ADH1B, ADH1A, PCK2, PCK1, G6PC, ALDH1B1, ADH4, ALDH2, ENO3	403	67	6879	3.56676	0.0270786	0.0014438	0.13973
KEGG_PATHWAY	hsa00350:Tyrosine metabolism	10	1.31062	0.000131497	ADH4, AOX1, ADH1C, ADH6, ADH1B, GSTZ1, ADH1A, DBH, TAT, HPD	403	35	6879	4.87699	0.033105	0.00168185	0.171328
KEGG_PATHWAY	hsa00340:Histidine metabolism	8	1.04849	0.000174944	AMDHD1, ASPA, CNDP1, ALDH1B1, FTCD, ALDH2, HAL, UROC1	403	22	6879	6.20708	0.0438012	0.00213056	0.227876
KEGG_PATHWAY	hsa00140:Steroid hormone biosynthesis	12	1.57274	0.00044499	AKR1C3, CYP3A4, CYP1A1, HSD17B2, HSD11B1, HSD17B6, SRD5A1, CYP2E1, SULT1E1, SRD5A2, CYP1A2, AKR1D1	403	58	6879	3.53162	0.107691	0.00516582	0.578689
KEGG_PATHWAY	hsa00590:Arachidonic acid metabolism	12	1.57274	0.000697574	AKR1C3, CYP2J2, PTGIS, CYP2C19, PTGS2, CYP2B6, CYP2C9, CYP2C8, EPHX2, CYP2E1, CYP4F2, PLA2G5	403	61	6879	3.35793	0.163594	0.00773693	0.905786
KEGG_PATHWAY	hsa00650:Butanoate metabolism	8	1.04849	0.000706252	ACSM3, HMGCS2, ACADS, EHHADH, ACSM2A, ABAT, BDH2, ACSM5	403	27	6879	5.05762	0.165452	0.0075077	0.917007
KEGG_PATHWAY	hsa00591:Linoleic acid metabolism	8	1.04849	0.00112151	CYP3A4, CYP2J2, CYP2C19, CYP2C9, CYP2C8, CYP2E1, CYP1A2, PLA2G5	403	29	6879	4.70882	0.249689	0.0114249	1.45255
KEGG_PATHWAY	hsa00410:beta-Alanine metabolism	8	1.04849	0.00170749	ALDH6A1, CNDP1, ALDH1B1, EHHADH, UPB1, ALDH2, ABAT, DPYS	403	31	6879	4.40503	0.354345	0.0166858	2.20372
KEGG_PATHWAY	hsa00232:Caffeine metabolism	4	0.524246	0.00181323	XDH, NAT2, CYP2A6, CYP1A2	403	5	6879	13.6556	0.371619	0.0170605	2.33871
KEGG_PATHWAY	hsa05020:Prion diseases	8	1.04849	0.00300192	C8A, EGR1, C8B, C7, C9, FYN, C6, LAMC1	403	34	6879	4.01635	0.536824	0.0271131	3.84437
KEGG_PATHWAY	hsa00250:Alanine, aspartate and glutamate metabolism	8	1.04849	0.00356789	GLS2, ASPA, ASS1, ABAT, AGXT2, CPS1, GPT2, AGXT	403	35	6879	3.9016	0.599489	0.0310596	4.5537
KEGG_PATHWAY	hsa00220:Arginine biosynthesis	6	0.78637	0.00496151	GLS2, ARG1, ASS1, OTC, CPS1, GPT2	403	20	6879	5.12084	0.720096	0.0415555	6.27979
KEGG_PATHWAY	hsa04114:Oocyte meiosis	15	1.96592	0.00501048	CDK1, AR, ADCY1, CPEB3, IGF1, AURKA, CDC20, PTTG1, CDC25C, CCNB1, CCNE2, CCNB2, MAD2L1, BUB1, CAMK2B	403	111	6879	2.30669	0.723601	0.0406323	6.33991
KEGG_PATHWAY	hsa01212:Fatty acid metabolism	9	1.17955	0.00608489	ACAA2, ACADSB, ACSL1, CPT2, ACADS, EHHADH, ACSL4, ACADL, ACAA1	403	48	6879	3.20053	0.790387	0.0476549	7.65013
KEGG_PATHWAY	hsa00330:Arginine and proline metabolism	9	1.17955	0.00782037	ARG1, CNDP1, ALDH1B1, HOGA1, ALDH2, PRODH2, DAO, AGMAT, OAT	403	50	6879	3.07251	0.865996	0.0590879	9.7308
KEGG_PATHWAY	hsa05146:Amoebiasis	14	1.83486	0.00849175	GNA14, COL4A2, ADCY1, C9, COL4A1, C8A, ARG1, C8B, SERPINB9, LAMA3, HSPB1, LAMC1, PLCB1, CD14	403	106	6879	2.25446	0.887316	0.0621928	10.524
KEGG_PATHWAY	hsa04146:Peroxisome	12	1.57274	0.00850445	HAO1, XDH, ACSL1, EHHADH, HAO2, EPHX2, DAO, ACSL4, AGXT, SLC27A2, PIPOX, ACAA1	403	83	6879	2.46788	0.887685	0.0605587	10.539
KEGG_PATHWAY	hsa04964:Proximal tubule bicarbonate reclamation	6	0.78637	0.00931957	GLS2, FXYD2, CA2, PCK2, SLC4A4, PCK1	403	23	6879	4.45291	0.909009	0.064415	11.4933
KEGG_PATHWAY	hsa04978:Mineral absorption	8	1.04849	0.0129457	FXYD2, MT1M, MT2A, MT1E, MT1H, MT1X, MT1G, MT1F	403	44	6879	3.10354	0.964411	0.0862103	15.6256
KEGG_PATHWAY	hsa00983:Drug metabolism - other enzymes	8	1.04849	0.0163659	CYP3A4, XDH, UPB1, NAT2, CDA, DPYS, CYP2A6, TK1	403	46	6879	2.96861	0.985365	0.10521	19.3593
KEGG_PATHWAY	hsa00770:Pantothenate and CoA biosynthesis	5	0.655308	0.0182772	BCAT1, PANK1, UPB1, VNN1, DPYS	403	18	6879	4.74152	0.991105	0.11404	21.3788
KEGG_PATHWAY	hsa04913:Ovarian steroidogenesis	8	1.04849	0.0226259	AKR1C3, ADCY1, CYP2J2, CYP1A1, HSD17B2, LDLR, PTGS2, IGF1	403	49	6879	2.78685	0.997145	0.136248	25.8009
KEGG_PATHWAY	hsa04931:Insulin resistance	13	1.7038	0.0231558	SOCS3, PRKAG2, FOXO1, ACACB, PCK2, PPARGC1A, PCK1, G6PC, PPP1R3B, SLC2A2, GYS2, SLC27A2, SLC27A5	403	108	6879	2.05466	0.997515	0.136087	26.3237
KEGG_PATHWAY	hsa05222:Small cell lung cancer	11	1.44168	0.0256747	CCNE2, CKS1B, COL4A2, LAMA3, COL4A1, ITGA6, CDKN2B, PTGS2, CKS2, ITGA2, LAMC1	403	85	6879	2.20899	0.998717	0.146609	28.7628
KEGG_PATHWAY	hsa00620:Pyruvate metabolism	7	0.917431	0.0272181	ALDH1B1, LDHD, ALDH2, ACOT12, ACACB, PCK2, PCK1	403	40	6879	2.98716	0.999145	0.151503	30.2204
KEGG_PATHWAY	hsa04914:Progesterone-mediated oocyte maturation	11	1.44168	0.0296306	CCNB1, HSP90AB1, CDK1, ADCY1, MAD2L1, CCNB2, CPEB3, BUB1, IGF1, CDC25C, CCNA2	403	87	6879	2.15821	0.999547	0.160545	32.4435
KEGG_PATHWAY	hsa04512:ECM-receptor interaction	11	1.44168	0.0296306	ITGA9, COL4A2, LAMA3, COL4A1, ITGA6, ITGA2, RELN, LAMC1, THBS1, SPP1, HMMR	403	87	6879	2.15821	0.999547	0.160545	32.4435
KEGG_PATHWAY	hsa00310:Lysine degradation	8	1.04849	0.0303719	AADAT, GCDH, ALDH1B1, EHHADH, OGDHL, ALDH2, PIPOX, BBOX1	403	52	6879	2.62607	0.999628	0.160929	33.1133
KEGG_PATHWAY	hsa04920:Adipocytokine signaling pathway	9	1.17955	0.0502787	G6PC, ACSL1, SOCS3, PRKAG2, ACACB, ACSL4, PCK2, PPARGC1A, PCK1	403	70	6879	2.19465	0.999998	0.249557	48.9651
KEGG_PATHWAY	hsa04910:Insulin signaling pathway	14	1.83486	0.0592018	PRKAR2B, G6PC, PPP1R3B, SOCS2, SOCS3, HKDC1, PRKAG2, FBP1, GYS2, FOXO1, ACACB, PCK2, PPARGC1A, PCK1	403	138	6879	1.73169	1	0.2828	54.8758
KEGG_PATHWAY	hsa04922:Glucagon signaling pathway	11	1.44168	0.0626312	G6PC, SLC2A2, PRKAG2, GYS2, FOXO1, CAMK2B, ACACB, PCK2, PLCB1, PPARGC1A, PCK1	403	99	6879	1.89661	1	0.291746	56.9742
KEGG_PATHWAY	hsa00630:Glyoxylate and dicarboxylate metabolism	5	0.655308	0.0695484	HAO1, HAO2, HOGA1, AGXT, GLDC	403	27	6879	3.16101	1	0.313815	60.9352
KEGG_PATHWAY	hsa00120:Primary bile acid biosynthesis	4	0.524246	0.0731951	CYP39A1, CYP8B1, AKR1D1, SLC27A5	403	17	6879	4.01635	1	0.322389	62.8852
KEGG_PATHWAY	hsa05200:Pathways in cancer	31	4.06291	0.0776174	FGFR2, HSP90AB1, CKS1B, ADCY1, PTGS2, FOXO1, FGF13, CXCL12, CCNE2, AGTR1, FOS, EDNRB, CDKN2A, CDKN2B, PLCB1, AR, COL4A2, COL4A1, MSH2, IGF1, LEF1, ITGA2, BIRC5, HGF, MECOM, LAMA3, ITGA6, JUN, PDGFRA, CKS2, LAMC1	403	393	6879	1.34645	1	0.333397	65.1293
