# Supplementary material for: Identification and Analysis of Potential Key Genes Associated With Hepatocellular Carcinoma Based on Integrated Bioinformatics Methods
Source: Front Genet. 2021 Mar 9;12:571231. doi: 10.3389/fgene.2021.571231 (PMC7985067; doi:10.3389/fgene.2021.571231)
Supplement: Supplementary Table 6 — STRING significance scores of common differentially expressed genes. [file Table_6.XLSX]

## Sheet: Sheet1
#node1	node2	node1_string_internal_id	node2_string_internal_id	node1_external_id	node2_external_id	neighborhood_on_chromosome	gene_fusion	phylogenetic_cooccurrence	homology	coexpression	experimentally_determined_interaction	database_annotated	automated_textmining	combined_score
PTTG1	CDC20	4446209	4443940	9606.ENSP00000377536	9606.ENSP00000361540	0	0	0	0	0.931	0.993	0.9	0.886	0.999
CDK1	MAD2L1	4446389	4437296	9606.ENSP00000378699	9606.ENSP00000296509	0	0	0	0	0.991	0.175	0.9	0.616	0.999
BUB1	CCNB2	4437860	4436767	9606.ENSP00000302530	9606.ENSP00000288207	0	0	0	0	0.974	0.085	0.9	0.793	0.999
JUN	ATF3	4443699	4441415	9606.ENSP00000360266	9606.ENSP00000344352	0	0	0	0	0.863	0.67	0.9	0.917	0.999
CDC25C	CCNB1	4439463	4434484	9606.ENSP00000321656	9606.ENSP00000256442	0	0	0	0	0.78	0.474	0.9	0.939	0.999
CDK1	CCNA2	4446389	4436109	9606.ENSP00000378699	9606.ENSP00000274026	0	0.007	0	0	0.986	0.77	0.9	0.937	0.999
MCM7	MCM6	4438312	4435383	9606.ENSP00000307288	9606.ENSP00000264156	0	0	0.251	0.784	0.997	0.998	0.9	0.935	0.999
CDK1	BUB1B	4446389	4436731	9606.ENSP00000378699	9606.ENSP00000287598	0	0	0	0	0.94	0.345	0.9	0.861	0.999
MCM3	MCM5	4451546	4432914	9606.ENSP00000480987	9606.ENSP00000216122	0	0	0.263	0.746	0.997	0.985	0.9	0.959	0.999
COL4A1	COL4A2	4444632	4442382	9606.ENSP00000364979	9606.ENSP00000353654	0	0	0.433	0.886	0.963	0.886	0.9	0.87	0.999
CDC20	NEK2	4443940	4442784	9606.ENSP00000361540	9606.ENSP00000355966	0	0	0	0	0.948	0.993	0.9	0.81	0.999
SPC25	NUF2	4436467	4435979	9606.ENSP00000282074	9606.ENSP00000271452	0	0	0	0	0.833	0.987	0.9	0.961	0.999
CDK1	CKS1B	4446389	4438654	9606.ENSP00000378699	9606.ENSP00000311083	0	0	0	0	0.98	0.989	0.54	0.589	0.999
RACGAP1	KIF23	4448310	4434773	9606.ENSP00000404190	9606.ENSP00000260363	0	0	0	0	0.949	0.958	0.9	0.951	0.999
CCNB2	AURKA	4436767	4432988	9606.ENSP00000288207	9606.ENSP00000216911	0	0	0	0	0.973	0.896	0	0.696	0.999
MCM6	CDC6	4435383	4432832	9606.ENSP00000264156	9606.ENSP00000209728	0.052	0	0	0	0.717	0.934	0.9	0.871	0.999
ZWINT	BUB1	4444294	4437860	9606.ENSP00000363055	9606.ENSP00000302530	0	0	0	0	0.728	0.929	0.9	0.669	0.999
NEK2	MAD2L1	4442784	4437296	9606.ENSP00000355966	9606.ENSP00000296509	0	0	0	0	0.8	0.993	0.9	0.499	0.999
MCM3	MCM4	4451546	4435007	9606.ENSP00000480987	9606.ENSP00000262105	0	0	0	0.719	0.997	0.977	0.9	0.934	0.999
CDC7	MCM4	4447780	4435007	9606.ENSP00000393139	9606.ENSP00000262105	0	0	0	0	0.346	0.974	0.9	0.941	0.999
BUB1B	NDC80	4436731	4434910	9606.ENSP00000287598	9606.ENSP00000261597	0	0	0	0	0.926	0.399	0.9	0.846	0.999
CDC20	BUB1	4443940	4437860	9606.ENSP00000361540	9606.ENSP00000302530	0	0	0	0	0.968	0.998	0.9	0.959	0.999
MCM10	MCM6	4448957	4435383	9606.ENSP00000418268	9606.ENSP00000264156	0	0	0	0	0.639	0.951	0.9	0.887	0.999
CDC20	NDC80	4443940	4434910	9606.ENSP00000361540	9606.ENSP00000261597	0	0	0	0	0.975	0	0.9	0.687	0.999
MCM4	CDC6	4435007	4432832	9606.ENSP00000262105	9606.ENSP00000209728	0.052	0	0	0	0.915	0.797	0.9	0.885	0.999
CDC20	CCNB1	4443940	4434484	9606.ENSP00000361540	9606.ENSP00000256442	0	0	0	0	0.972	0.997	0.9	0.878	0.999
BUB1B	CCNA2	4436731	4436109	9606.ENSP00000287598	9606.ENSP00000274026	0	0	0	0	0.934	0.993	0.9	0.689	0.999
KIF20A	MAD2L1	4446341	4437296	9606.ENSP00000378356	9606.ENSP00000296509	0	0	0	0	0.821	0.994	0	0.357	0.999
CDK1	CDC20	4446389	4443940	9606.ENSP00000378699	9606.ENSP00000361540	0	0	0	0	0.982	0.82	0.9	0.933	0.999
BUB1	NUF2	4437860	4435979	9606.ENSP00000302530	9606.ENSP00000271452	0	0	0	0	0.891	0.939	0.9	0.777	0.999
CDK1	CKS2	4446389	4444630	9606.ENSP00000378699	9606.ENSP00000364976	0	0	0	0	0.965	0.951	0.54	0.718	0.999
DLGAP5	AURKA	4434015	4432988	9606.ENSP00000247191	9606.ENSP00000216911	0	0	0	0	0.946	0.387	0.9	0.736	0.999
CCNB2	CCNB1	4436767	4434484	9606.ENSP00000288207	9606.ENSP00000256442	0	0	0	0.943	0.955	0.945	0.9	0.839	0.999
CDC20	CCNA2	4443940	4436109	9606.ENSP00000361540	9606.ENSP00000274026	0	0	0	0	0.984	0.994	0.9	0.847	0.999
MCM10	CDC6	4448957	4432832	9606.ENSP00000418268	9606.ENSP00000209728	0	0	0	0	0.821	0.834	0.9	0.87	0.999
TPX2	AURKA	4437665	4432988	9606.ENSP00000300403	9606.ENSP00000216911	0	0	0	0	0.952	0.982	0.9	0.886	0.999
MAD2L1	BUB1B	4437296	4436731	9606.ENSP00000296509	9606.ENSP00000287598	0	0	0	0	0.849	0.999	0.9	0.909	0.999
SMC4	NCAPG	4441992	4434176	9606.ENSP00000349961	9606.ENSP00000251496	0	0	0	0	0.997	0.99	0.9	0.884	0.999
JUN	FOS	4443699	4438204	9606.ENSP00000360266	9606.ENSP00000306245	0	0	0	0	0.656	0.879	0.9	0.975	0.999
CDC20	UBE2C	4443940	4441865	9606.ENSP00000361540	9606.ENSP00000348838	0	0	0	0	0.982	0.905	0.9	0.866	0.999
ASS1	OTC	4443929	4432619	9606.ENSP00000361471	9606.ENSP00000039007	0.294	0	0.299	0	0.851	0	0.9	0.936	0.999
BUB1	NDC80	4437860	4434910	9606.ENSP00000302530	9606.ENSP00000261597	0	0	0	0	0.969	0.945	0.9	0.838	0.999
MCM2	MCM4	4435544	4435007	9606.ENSP00000265056	9606.ENSP00000262105	0	0	0	0.75	0.999	0.998	0.9	0.921	0.999
MCM6	MCM4	4435383	4435007	9606.ENSP00000264156	9606.ENSP00000262105	0	0	0	0.734	0.999	0.998	0.9	0.936	0.999
CDK1	CCNB1	4446389	4434484	9606.ENSP00000378699	9606.ENSP00000256442	0	0	0	0	0.969	0.999	0.9	0.983	0.999
MCM7	GINS1	4438312	4435088	9606.ENSP00000307288	9606.ENSP00000262460	0	0	0	0	0.801	0.891	0.9	0.717	0.999
NEK2	BUB1B	4442784	4436731	9606.ENSP00000355966	9606.ENSP00000287598	0	0	0	0	0.902	0.993	0.9	0.652	0.999
BUB1	BUB1B	4437860	4436731	9606.ENSP00000302530	9606.ENSP00000287598	0	0	0	0.582	0.918	0.929	0.9	0.896	0.999
MCM5	CDC6	4432914	4432832	9606.ENSP00000216122	9606.ENSP00000209728	0.052	0	0	0	0.882	0.843	0.9	0.885	0.999
CCNA2	CDC6	4436109	4432832	9606.ENSP00000274026	9606.ENSP00000209728	0	0	0	0	0.906	0.92	0.9	0.876	0.999
MCM7	MCM2	4438312	4435544	9606.ENSP00000307288	9606.ENSP00000265056	0	0	0	0.786	0.998	0.998	0.9	0.864	0.999
S100A10	ANXA2	4443194	4441580	9606.ENSP00000357801	9606.ENSP00000346032	0	0	0	0	0.759	0.538	0.9	0.921	0.999
CDK1	CDC25C	4446389	4439463	9606.ENSP00000378699	9606.ENSP00000321656	0	0	0	0	0.702	0.571	0.9	0.945	0.999
ZWINT	BUB1B	4444294	4436731	9606.ENSP00000363055	9606.ENSP00000287598	0	0	0	0	0.806	0.929	0.9	0.669	0.999
CDC7	MCM2	4447780	4435544	9606.ENSP00000393139	9606.ENSP00000265056	0	0	0	0	0.417	0.974	0.9	0.944	0.999
MCM3	MCM6	4451546	4435383	9606.ENSP00000480987	9606.ENSP00000264156	0	0	0.239	0.729	0.997	0.998	0.9	0.92	0.999
MCM7	CDC6	4438312	4432832	9606.ENSP00000307288	9606.ENSP00000209728	0.052	0	0	0	0.874	0.998	0.9	0.954	0.999
CDK1	KIF11	4446389	4434801	9606.ENSP00000378699	9606.ENSP00000260731	0	0	0	0	0.988	0.457	0	0.901	0.999
CDK1	NDC80	4446389	4434910	9606.ENSP00000378699	9606.ENSP00000261597	0	0	0	0	0.982	0	0.9	0.541	0.999
MCM10	CDC7	4448957	4447780	9606.ENSP00000418268	9606.ENSP00000393139	0	0	0	0	0.389	0.951	0.9	0.869	0.999
MCM10	MCM2	4448957	4435544	9606.ENSP00000418268	9606.ENSP00000265056	0	0	0	0	0.816	0.956	0.9	0.932	0.999
CDC20	CENPE	4443940	4435566	9606.ENSP00000361540	9606.ENSP00000265148	0	0	0	0	0.97	0.128	0.9	0.767	0.999
MCM3	MCM2	4451546	4435544	9606.ENSP00000480987	9606.ENSP00000265056	0	0	0	0.733	0.997	0.998	0.9	0.919	0.999
BUB1	MAD2L1	4437860	4437296	9606.ENSP00000302530	9606.ENSP00000296509	0	0	0	0	0.921	0.998	0.9	0.858	0.999
IL33	IL1RL1	4445550	4433610	9606.ENSP00000370842	9606.ENSP00000233954	0	0	0	0	0.069	0.9	0.9	0.933	0.999
CENPE	NDC80	4435566	4434910	9606.ENSP00000265148	9606.ENSP00000261597	0	0	0	0	0.961	0.526	0.9	0.833	0.999
MCM10	MCM7	4448957	4438312	9606.ENSP00000418268	9606.ENSP00000307288	0	0	0	0	0.662	0.951	0.9	0.937	0.999
PSAT1	PHGDH	4444751	4443312	9606.ENSP00000365773	9606.ENSP00000358417	0.185	0	0	0	0.95	0.413	0.9	0.916	0.999
CDK1	CCNB2	4446389	4436767	9606.ENSP00000378699	9606.ENSP00000288207	0	0	0	0	0.993	0.966	0.9	0.853	0.999
MCM4	MCM5	4435007	4432914	9606.ENSP00000262105	9606.ENSP00000216122	0	0	0	0.783	0.999	0.97	0.9	0.934	0.999
MCM7	MCM5	4438312	4432914	9606.ENSP00000307288	9606.ENSP00000216122	0	0	0	0.774	0.999	0.977	0.9	0.986	0.999
MCM2	MCM6	4435544	4435383	9606.ENSP00000265056	9606.ENSP00000264156	0	0	0.256	0.75	0.998	0.998	0.9	0.916	0.999
CDC20	CCNB2	4443940	4436767	9606.ENSP00000361540	9606.ENSP00000288207	0	0	0	0	0.989	0.71	0.9	0.829	0.999
MCM2	CDC6	4435544	4432832	9606.ENSP00000265056	9606.ENSP00000209728	0.052	0	0	0	0.829	0.947	0.9	0.949	0.999
CDC20	MAD2L1	4443940	4437296	9606.ENSP00000361540	9606.ENSP00000296509	0	0	0	0	0.978	0.999	0.9	0.874	0.999
MCM2	MCM5	4435544	4432914	9606.ENSP00000265056	9606.ENSP00000216122	0	0	0	0.778	0.999	0.998	0.9	0.982	0.999
MCM3	MCM7	4451546	4438312	9606.ENSP00000480987	9606.ENSP00000307288	0	0	0.22	0.78	0.996	0.998	0.9	0.945	0.999
BUB1	CENPE	4437860	4435566	9606.ENSP00000302530	9606.ENSP00000265148	0	0	0	0	0.941	0.525	0.9	0.87	0.999
MAD2L1	NDC80	4437296	4434910	9606.ENSP00000296509	9606.ENSP00000261597	0	0	0	0	0.966	0.571	0.9	0.701	0.999
MCM6	MCM5	4435383	4432914	9606.ENSP00000264156	9606.ENSP00000216122	0	0	0.208	0.749	0.999	0.998	0.9	0.918	0.999
CKS2	CCNB1	4444630	4434484	9606.ENSP00000364976	9606.ENSP00000256442	0	0	0	0	0.878	0.95	0.54	0.781	0.999
FANCI	FANCD2	4438638	4436734	9606.ENSP00000310842	9606.ENSP00000287647	0	0	0	0	0.713	0.867	0.9	0.992	0.999
RFC4	PRIM1	4446025	4442054	9606.ENSP00000376272	9606.ENSP00000350491	0	0	0	0	0.976	0.08	0.9	0.678	0.999
CENPF	CENPE	4442771	4435566	9606.ENSP00000355922	9606.ENSP00000265148	0	0	0	0	0.957	0.379	0.9	0.894	0.999
CDK1	NCAPG	4446389	4434176	9606.ENSP00000378699	9606.ENSP00000251496	0	0	0	0	0.992	0.326	0.9	0.385	0.999
CDC20	BUB1B	4443940	4436731	9606.ENSP00000361540	9606.ENSP00000287598	0	0	0	0	0.953	0.999	0.9	0.963	0.999
CDK1	BUB1	4446389	4437860	9606.ENSP00000378699	9606.ENSP00000302530	0	0	0	0	0.988	0.575	0.9	0.917	0.999
NUF2	NDC80	4435979	4434910	9606.ENSP00000271452	9606.ENSP00000261597	0	0	0	0	0.957	0.997	0.9	0.95	0.999
CDC20	UBE2S	4443940	4435448	9606.ENSP00000361540	9606.ENSP00000264552	0	0	0	0	0.573	0.993	0.9	0.615	0.999
CDC7	MCM7	4447780	4438312	9606.ENSP00000393139	9606.ENSP00000307288	0	0	0	0	0.278	0.926	0.9	0.94	0.999
MCM3	CDC6	4451546	4432832	9606.ENSP00000480987	9606.ENSP00000209728	0.052	0	0	0	0.893	0.97	0.9	0.894	0.999
CDC20	AURKA	4443940	4432988	9606.ENSP00000361540	9606.ENSP00000216911	0	0	0	0	0.977	0.379	0.9	0.743	0.999
CDC7	MCM5	4447780	4432914	9606.ENSP00000393139	9606.ENSP00000216122	0	0	0	0	0.558	0.995	0.9	0.857	0.999
MAD2L1	TRIP13	4437296	4432699	9606.ENSP00000296509	9606.ENSP00000166345	0	0	0	0	0.891	0.998	0	0.354	0.999
MAD2L1	CCNA2	4437296	4436109	9606.ENSP00000296509	9606.ENSP00000274026	0	0	0	0	0.984	0.993	0.9	0.572	0.999
SPC25	NDC80	4436467	4434910	9606.ENSP00000282074	9606.ENSP00000261597	0	0	0	0	0.78	0.988	0.9	0.979	0.999
ZWINT	NDC80	4444294	4434910	9606.ENSP00000363055	9606.ENSP00000261597	0	0	0	0	0.771	0.929	0.9	0.67	0.999
RACGAP1	ECT2	4448310	4446064	9606.ENSP00000404190	9606.ENSP00000376457	0	0	0	0	0.868	0.61	0.9	0.9	0.999
RACGAP1	KIF20A	4448310	4446341	9606.ENSP00000404190	9606.ENSP00000378356	0	0	0	0	0.878	0.707	0.9	0.793	0.999
SNRPB	SNRPE	4448654	4448130	9606.ENSP00000412566	9606.ENSP00000400591	0	0	0	0	0.615	0.991	0.9	0.856	0.999
MCM10	MCM4	4448957	4435007	9606.ENSP00000418268	9606.ENSP00000262105	0	0	0	0	0.733	0.802	0.9	0.882	0.999
MCM7	MCM4	4438312	4435007	9606.ENSP00000307288	9606.ENSP00000262105	0	0	0	0.793	0.998	0.998	0.9	0.937	0.999
CDK1	UBE2C	4446389	4441865	9606.ENSP00000378699	9606.ENSP00000348838	0	0	0	0	0.978	0.1	0.9	0.584	0.999
MCM3	MCM10	4451546	4448957	9606.ENSP00000480987	9606.ENSP00000418268	0	0	0	0	0.479	0.963	0.9	0.866	0.999
CDK1	AURKA	4446389	4432988	9606.ENSP00000378699	9606.ENSP00000216911	0	0	0.424	0.755	0.965	0.88	0.9	0.817	0.999
BUB1B	CENPE	4436731	4435566	9606.ENSP00000287598	9606.ENSP00000265148	0	0	0	0	0.919	0.525	0.9	0.921	0.999
GINS1	MCM5	4435088	4432914	9606.ENSP00000262460	9606.ENSP00000216122	0	0	0	0	0.803	0.767	0.9	0.733	0.998
TTK	BUB1	4443396	4437860	9606.ENSP00000358813	9606.ENSP00000302530	0	0	0	0	0.974	0.731	0	0.834	0.998
CKS1B	CCNA2	4438654	4436109	9606.ENSP00000311083	9606.ENSP00000274026	0	0	0	0	0.829	0.801	0.9	0.568	0.998
KIF11	KIF23	4434801	4434773	9606.ENSP00000260731	9606.ENSP00000260363	0	0	0	0.581	0.981	0	0.9	0.8	0.998
UBE2C	AURKA	4441865	4432988	9606.ENSP00000348838	9606.ENSP00000216911	0	0	0	0	0.949	0.064	0.9	0.639	0.998
CDC20	BIRC5	4443940	4437778	9606.ENSP00000361540	9606.ENSP00000301633	0	0	0	0	0.965	0.064	0.9	0.61	0.998
CCNB2	NDC80	4436767	4434910	9606.ENSP00000288207	9606.ENSP00000261597	0	0	0	0	0.961	0	0.9	0.578	0.998
PLG	SERPINE1	4438461	4433266	9606.ENSP00000308938	9606.ENSP00000223095	0	0	0	0	0.063	0.435	0.9	0.978	0.998
IGFBP3	IGF1	4445494	4437883	9606.ENSP00000370473	9606.ENSP00000302665	0	0	0	0	0	0.379	0.9	0.971	0.998
MCM3	GINS1	4451546	4435088	9606.ENSP00000480987	9606.ENSP00000262460	0	0	0	0	0.777	0.735	0.9	0.712	0.998
CDK1	BIRC5	4446389	4437778	9606.ENSP00000378699	9606.ENSP00000301633	0	0	0	0	0.967	0.379	0.9	0.526	0.998
MAD2L1	CCNB2	4437296	4436767	9606.ENSP00000296509	9606.ENSP00000288207	0	0	0	0	0.926	0.13	0.9	0.788	0.998
MCM10	MCM5	4448957	4432914	9606.ENSP00000418268	9606.ENSP00000216122	0	0	0	0	0.634	0.737	0.9	0.86	0.998
NUF2	CENPE	4435979	4435566	9606.ENSP00000271452	9606.ENSP00000265148	0	0	0	0	0.825	0.45	0.9	0.831	0.998
BIRC5	AURKA	4437778	4432988	9606.ENSP00000301633	9606.ENSP00000216911	0	0	0	0	0.869	0.56	0.9	0.711	0.998
MCM3	RFC4	4451546	4446025	9606.ENSP00000480987	9606.ENSP00000376272	0.058	0	0.293	0	0.967	0.819	0	0.603	0.998
MCM2	GINS1	4435544	4435088	9606.ENSP00000265056	9606.ENSP00000262460	0	0	0	0	0.489	0.793	0.9	0.842	0.998
MAD2L1	CCNB1	4437296	4434484	9606.ENSP00000296509	9606.ENSP00000256442	0	0	0	0	0.955	0.13	0.9	0.76	0.998
BUB1B	CCNB1	4436731	4434484	9606.ENSP00000287598	9606.ENSP00000256442	0	0	0	0	0.941	0.085	0.9	0.781	0.998
MAD2L1	CENPE	4437296	4435566	9606.ENSP00000296509	9606.ENSP00000265148	0	0	0	0	0.924	0.567	0.9	0.713	0.998
CDC20	KIF2C	4443940	4443901	9606.ENSP00000361540	9606.ENSP00000361298	0	0	0	0	0.958	0.078	0.9	0.579	0.998
UBE2C	CCNB1	4441865	4434484	9606.ENSP00000348838	9606.ENSP00000256442	0	0	0	0	0.924	0.164	0.9	0.825	0.998
CHEK1	CDC25C	4447561	4439463	9606.ENSP00000388648	9606.ENSP00000321656	0	0	0	0	0.425	0.571	0.9	0.951	0.998
PRIM1	POLE2	4442054	4432952	9606.ENSP00000350491	9606.ENSP00000216367	0	0	0	0	0.952	0	0.9	0.694	0.998
RFC4	MCM7	4446025	4438312	9606.ENSP00000376272	9606.ENSP00000307288	0.058	0	0	0	0.936	0.186	0.9	0.791	0.998
CENPE	KIF11	4435566	4434801	9606.ENSP00000265148	9606.ENSP00000260731	0	0	0	0.624	0.969	0.194	0.9	0.891	0.998
MCM8	CDC6	4445128	4432832	9606.ENSP00000368164	9606.ENSP00000209728	0.052	0	0	0	0.415	0.826	0.9	0.825	0.998
MCM6	GMNN	4435383	4433492	9606.ENSP00000264156	9606.ENSP00000230056	0	0	0	0	0.697	0.878	0.9	0.637	0.998
ECT2	KIF23	4446064	4434773	9606.ENSP00000376457	9606.ENSP00000260363	0	0	0	0	0.869	0.357	0.9	0.839	0.998
MCM3	CDC7	4451546	4447780	9606.ENSP00000480987	9606.ENSP00000393139	0	0	0	0	0.371	0.87	0.9	0.826	0.998
MCM4	POLE2	4435007	4432952	9606.ENSP00000262105	9606.ENSP00000216367	0	0	0	0	0.942	0.172	0.9	0.659	0.998
CDK1	CENPE	4446389	4435566	9606.ENSP00000378699	9606.ENSP00000265148	0	0	0	0	0.97	0.174	0.9	0.619	0.998
CDC7	MCM6	4447780	4435383	9606.ENSP00000393139	9606.ENSP00000264156	0	0	0	0	0.588	0.817	0.9	0.81	0.998
CENPF	BUB1	4442771	4437860	9606.ENSP00000355922	9606.ENSP00000302530	0	0	0	0	0.938	0	0.9	0.732	0.998
TTK	MAD2L1	4443396	4437296	9606.ENSP00000358813	9606.ENSP00000296509	0	0	0	0	0.963	0.799	0	0.834	0.998
ZWINT	NUF2	4444294	4435979	9606.ENSP00000363055	9606.ENSP00000271452	0	0	0	0	0.559	0.929	0.9	0.641	0.998
BIRC5	MAD2L1	4437778	4437296	9606.ENSP00000301633	9606.ENSP00000296509	0	0	0	0	0.958	0	0.9	0.578	0.998
UBE2C	CCNA2	4441865	4436109	9606.ENSP00000348838	9606.ENSP00000274026	0	0	0	0	0.956	0.164	0.9	0.646	0.998
CCNA2	CCNB1	4436109	4434484	9606.ENSP00000274026	9606.ENSP00000256442	0	0	0	0.738	0.971	0.707	0.72	0.924	0.998
KIF2C	BUB1	4443901	4437860	9606.ENSP00000361298	9606.ENSP00000302530	0	0	0	0	0.945	0.185	0.9	0.699	0.998
TYMS	TK1	4439011	4437779	9606.ENSP00000315644	9606.ENSP00000301634	0.169	0	0	0	0.787	0	0.9	0.856	0.997
TOP2A	TPX2	4448614	4437665	9606.ENSP00000411532	9606.ENSP00000300403	0	0	0	0	0.993	0	0	0.595	0.997
ZWINT	SPC25	4444294	4436467	9606.ENSP00000363055	9606.ENSP00000282074	0	0	0	0	0.559	0.929	0.9	0.168	0.997
UBE2C	MAD2L1	4441865	4437296	9606.ENSP00000348838	9606.ENSP00000296509	0	0	0	0	0.919	0.509	0.9	0.449	0.997
C8B	C8A	4443704	4442465	9606.ENSP00000360281	9606.ENSP00000354458	0	0	0	0.836	0.779	0.87	0.9	0.922	0.997
CDK1	FOXM1	4446389	4441245	9606.ENSP00000378699	9606.ENSP00000342307	0	0	0	0	0.84	0.424	0.9	0.748	0.997
KIF2C	NDC80	4443901	4434910	9606.ENSP00000361298	9606.ENSP00000261597	0	0	0	0	0.917	0.18	0.9	0.691	0.997
MCM3	PRIM1	4451546	4442054	9606.ENSP00000480987	9606.ENSP00000350491	0	0	0	0	0.947	0.08	0.9	0.464	0.997
PBK	CDK1	4449452	4446389	9606.ENSP00000428489	9606.ENSP00000378699	0	0	0	0	0.99	0.412	0	0.66	0.997
FOXM1	CCNB1	4441245	4434484	9606.ENSP00000342307	9606.ENSP00000256442	0	0	0	0	0.811	0.349	0.9	0.827	0.997
BUB1	KIF11	4437860	4434801	9606.ENSP00000302530	9606.ENSP00000260731	0	0	0	0	0.99	0.185	0	0.672	0.997
CDK1	NUF2	4446389	4435979	9606.ENSP00000378699	9606.ENSP00000271452	0	0	0	0	0.969	0	0.9	0.394	0.997
CDK1	TPX2	4446389	4437665	9606.ENSP00000378699	9606.ENSP00000300403	0	0	0	0	0.925	0	0.9	0.721	0.997
CCNB2	BUB1B	4436767	4436731	9606.ENSP00000288207	9606.ENSP00000287598	0	0	0	0	0.93	0.085	0.9	0.699	0.997
CKS2	CCNB2	4444630	4436767	9606.ENSP00000364976	9606.ENSP00000288207	0	0	0	0	0.921	0.916	0	0.627	0.997
CENPK	CENPH	4446586	4436517	9606.ENSP00000379911	9606.ENSP00000283006	0	0	0	0	0.509	0.583	0.9	0.872	0.997
KIF20A	KIF11	4446341	4434801	9606.ENSP00000378356	9606.ENSP00000260731	0	0	0	0.58	0.966	0	0.9	0.715	0.997
NUSAP1	CDK1	4450429	4446389	9606.ENSP00000453403	9606.ENSP00000378699	0	0	0	0	0.992	0	0	0.644	0.997
HMMR	TPX2	4446202	4437665	9606.ENSP00000377492	9606.ENSP00000300403	0	0	0	0	0.837	0.379	0.9	0.751	0.997
RFC4	MCM2	4446025	4435544	9606.ENSP00000376272	9606.ENSP00000265056	0.058	0	0	0	0.927	0.186	0.9	0.584	0.997
BUB1	SPC25	4437860	4436467	9606.ENSP00000302530	9606.ENSP00000282074	0	0	0	0	0.662	0.929	0.9	0.149	0.997
PTTG1	AURKA	4446209	4432988	9606.ENSP00000377536	9606.ENSP00000216911	0	0	0	0	0.907	0.305	0.9	0.712	0.997
CDK1	KIF2C	4446389	4443901	9606.ENSP00000378699	9606.ENSP00000361298	0	0	0	0	0.901	0.157	0.9	0.74	0.997
PRIM1	MCM2	4442054	4435544	9606.ENSP00000350491	9606.ENSP00000265056	0	0	0	0	0.928	0.133	0.9	0.634	0.997
JUN	FOSB	4443699	4433953	9606.ENSP00000360266	9606.ENSP00000245919	0	0	0	0	0.551	0.539	0.9	0.906	0.997
MAD2L1	NUF2	4437296	4435979	9606.ENSP00000296509	9606.ENSP00000271452	0	0	0	0	0.93	0.084	0.9	0.652	0.997
CDC20	TTK	4443940	4443396	9606.ENSP00000361540	9606.ENSP00000358813	0	0	0	0	0.982	0.586	0	0.737	0.997
UBE2C	BUB1B	4441865	4436731	9606.ENSP00000348838	9606.ENSP00000287598	0	0	0	0	0.903	0.328	0.9	0.625	0.997
KIF2C	BUB1B	4443901	4436731	9606.ENSP00000361298	9606.ENSP00000287598	0	0	0	0	0.923	0.185	0.9	0.672	0.997
BUB1	CCNB1	4437860	4434484	9606.ENSP00000302530	9606.ENSP00000256442	0	0	0	0	0.902	0.085	0.9	0.793	0.997
PTTG1	UBE2C	4446209	4441865	9606.ENSP00000377536	9606.ENSP00000348838	0	0	0	0	0.936	0	0.9	0.694	0.997
BIRC5	BUB1B	4437778	4436731	9606.ENSP00000301633	9606.ENSP00000287598	0	0	0	0	0.916	0.185	0.9	0.554	0.996
BIRC5	CCNB1	4437778	4434484	9606.ENSP00000301633	9606.ENSP00000256442	0	0	0	0	0.888	0.185	0.9	0.651	0.996
CDK1	KIF23	4446389	4434773	9606.ENSP00000378699	9606.ENSP00000260363	0	0	0	0	0.982	0.157	0	0.774	0.996
KIF4A	KIF11	4444386	4434801	9606.ENSP00000363524	9606.ENSP00000260731	0	0	0	0.649	0.949	0	0.9	0.783	0.996
CENPF	NDC80	4442771	4434910	9606.ENSP00000355922	9606.ENSP00000261597	0	0	0	0	0.909	0	0.9	0.635	0.996
CENPF	BUB1B	4442771	4436731	9606.ENSP00000355922	9606.ENSP00000287598	0	0	0	0	0.896	0	0.9	0.683	0.996
KIF15	KIF11	4439659	4434801	9606.ENSP00000324020	9606.ENSP00000260731	0	0	0	0.634	0.955	0	0.9	0.871	0.996
CHEK1	CDC6	4447561	4432832	9606.ENSP00000388648	9606.ENSP00000209728	0	0	0	0	0.735	0.269	0.9	0.829	0.996
FOXM1	CCNA2	4441245	4436109	9606.ENSP00000342307	9606.ENSP00000274026	0	0	0	0	0.863	0.082	0.9	0.751	0.996
CDK1	SMC4	4446389	4441992	9606.ENSP00000378699	9606.ENSP00000349961	0	0	0	0	0.906	0.328	0.9	0.453	0.996
FOS	EGR1	4438204	4433758	9606.ENSP00000306245	9606.ENSP00000239938	0	0	0	0	0.961	0.073	0	0.913	0.996
CDK1	DLGAP5	4446389	4434015	9606.ENSP00000378699	9606.ENSP00000247191	0	0	0	0	0.991	0.32	0	0.489	0.996
BUB1B	NUF2	4436731	4435979	9606.ENSP00000287598	9606.ENSP00000271452	0	0	0	0	0.798	0.326	0.9	0.745	0.996
GINS1	MCM4	4435088	4435007	9606.ENSP00000262460	9606.ENSP00000262105	0	0	0	0	0.706	0.732	0.9	0.645	0.996
RACGAP1	KIF11	4448310	4434801	9606.ENSP00000404190	9606.ENSP00000260731	0	0	0	0	0.933	0.186	0.9	0.468	0.996
CDC20	NUF2	4443940	4435979	9606.ENSP00000361540	9606.ENSP00000271452	0	0	0	0	0.922	0	0.9	0.582	0.996
KIF2C	CCNB2	4443901	4436767	9606.ENSP00000361298	9606.ENSP00000288207	0	0	0	0	0.914	0.15	0.9	0.526	0.996
CHEK1	MCM4	4447561	4435007	9606.ENSP00000388648	9606.ENSP00000262105	0	0	0	0	0.775	0.308	0.9	0.79	0.996
NDC80	CCNB1	4434910	4434484	9606.ENSP00000261597	9606.ENSP00000256442	0	0	0	0	0.912	0.387	0.9	0.506	0.996
KIF15	TPX2	4439659	4437665	9606.ENSP00000324020	9606.ENSP00000300403	0	0	0	0	0.822	0	0.9	0.796	0.996
KIF2C	CCNB1	4443901	4434484	9606.ENSP00000361298	9606.ENSP00000256442	0	0	0	0	0.929	0.15	0.9	0.513	0.996
TOP2A	CDK1	4448614	4446389	9606.ENSP00000411532	9606.ENSP00000378699	0	0	0	0	0.986	0.386	0	0.597	0.996
PSPH	PSAT1	4446410	4444751	9606.ENSP00000378854	9606.ENSP00000365773	0.295	0	0	0	0.236	0	0.9	0.935	0.996
BUB1	BIRC5	4437860	4437778	9606.ENSP00000302530	9606.ENSP00000301633	0	0	0	0	0.901	0.185	0.9	0.592	0.996
CENPH	CENPU	4436517	4436429	9606.ENSP00000283006	9606.ENSP00000281453	0	0	0	0	0.547	0.564	0.9	0.83	0.996
TTK	NDC80	4443396	4434910	9606.ENSP00000358813	9606.ENSP00000261597	0	0	0	0	0.983	0.578	0	0.602	0.996
RACGAP1	KIF4A	4448310	4444386	9606.ENSP00000404190	9606.ENSP00000363524	0	0	0	0	0.909	0.186	0.9	0.617	0.996
PRIM1	MCM5	4442054	4432914	9606.ENSP00000350491	9606.ENSP00000216122	0	0	0	0	0.916	0.086	0.9	0.593	0.996
CKS1B	CCNB1	4438654	4434484	9606.ENSP00000311083	9606.ENSP00000256442	0	0	0	0	0.81	0.913	0.54	0.569	0.996
RFC4	FEN1	4446025	4438133	9606.ENSP00000376272	9606.ENSP00000305480	0	0	0	0	0.911	0.186	0.9	0.57	0.996
CENPF	CCNB2	4442771	4436767	9606.ENSP00000355922	9606.ENSP00000288207	0	0	0	0	0.901	0	0.9	0.544	0.995
ASPM	KIF11	4442873	4434801	9606.ENSP00000356379	9606.ENSP00000260731	0	0	0	0	0.988	0.086	0	0.644	0.995
BIRC5	CCNB2	4437778	4436767	9606.ENSP00000301633	9606.ENSP00000288207	0	0	0	0	0.88	0.185	0.9	0.577	0.995
CPS1	ASS1	4448239	4443929	9606.ENSP00000402608	9606.ENSP00000361471	0.185	0.627	0	0	0.522	0.35	0.8	0.803	0.995
CENPF	NUF2	4442771	4435979	9606.ENSP00000355922	9606.ENSP00000271452	0	0	0	0	0.892	0	0.9	0.601	0.995
TTK	BUB1B	4443396	4436731	9606.ENSP00000358813	9606.ENSP00000287598	0	0	0	0	0.91	0.731	0	0.831	0.995
KIF4A	KIF23	4444386	4434773	9606.ENSP00000363524	9606.ENSP00000260363	0	0	0	0.583	0.932	0.132	0.9	0.871	0.995
CCNB2	NCAPG	4436767	4434176	9606.ENSP00000288207	9606.ENSP00000251496	0	0	0	0	0.937	0	0.9	0.398	0.995
MCM2	POLE2	4435544	4432952	9606.ENSP00000265056	9606.ENSP00000216367	0	0	0	0	0.874	0.172	0.9	0.59	0.995
PRIM1	MCM6	4442054	4435383	9606.ENSP00000350491	9606.ENSP00000264156	0	0	0	0	0.898	0.08	0.9	0.571	0.995
UROC1	HAL	4445759	4434837	9606.ENSP00000373073	9606.ENSP00000261208	0.295	0.38	0.447	0	0.363	0	0.9	0.788	0.995
KIF20A	KIF4A	4446341	4444386	9606.ENSP00000378356	9606.ENSP00000363524	0	0	0	0.579	0.936	0.132	0.9	0.784	0.995
CDC25C	CCNA2	4439463	4436109	9606.ENSP00000321656	9606.ENSP00000274026	0	0	0	0	0.701	0.4	0.9	0.765	0.995
CHEK1	MCM2	4447561	4435544	9606.ENSP00000388648	9606.ENSP00000265056	0	0	0	0	0.733	0.373	0.9	0.775	0.995
RBL1	CCNA2	4444239	4436109	9606.ENSP00000362768	9606.ENSP00000274026	0	0	0	0	0.183	0.816	0.9	0.736	0.995
SULT1A2	SULT1A1	4446430	4446428	9606.ENSP00000378992	9606.ENSP00000378972	0	0	0.449	0.986	0.878	0.827	0.8	0.926	0.995
PRIM1	MCM4	4442054	4435007	9606.ENSP00000350491	9606.ENSP00000262105	0	0	0	0	0.936	0.125	0.9	0.356	0.995
KIF2C	CENPF	4443901	4442771	9606.ENSP00000361298	9606.ENSP00000355922	0	0	0	0	0.884	0	0.9	0.63	0.995
SERPINF2	PLG	4439481	4438461	9606.ENSP00000321853	9606.ENSP00000308938	0	0	0	0	0.188	0.435	0.9	0.92	0.995
CDC20	KIF11	4443940	4434801	9606.ENSP00000361540	9606.ENSP00000260731	0	0	0	0	0.981	0.26	0	0.656	0.995
CDK1	PTTG1	4446389	4446209	9606.ENSP00000378699	9606.ENSP00000377536	0	0	0	0	0.942	0.379	0	0.848	0.994
KIF20A	CENPE	4446341	4435566	9606.ENSP00000378356	9606.ENSP00000265148	0	0	0	0.572	0.923	0	0.9	0.61	0.994
CDK1	CDCA5	4446389	4436187	9606.ENSP00000378699	9606.ENSP00000275517	0	0	0	0	0.752	0.294	0.9	0.712	0.994
KIF11	DLGAP5	4434801	4434015	9606.ENSP00000260731	9606.ENSP00000247191	0	0	0	0	0.971	0.056	0	0.808	0.994
CDK1	ASPM	4446389	4442873	9606.ENSP00000378699	9606.ENSP00000356379	0	0	0	0	0.99	0.057	0	0.458	0.994
KIF2C	KIF11	4443901	4434801	9606.ENSP00000361298	9606.ENSP00000260731	0	0	0	0.638	0.921	0	0.9	0.82	0.994
MCM3	POLE2	4451546	4432952	9606.ENSP00000480987	9606.ENSP00000216367	0	0	0	0	0.887	0.172	0.9	0.505	0.994
GMNN	CDC6	4433492	4432832	9606.ENSP00000230056	9606.ENSP00000209728	0	0	0	0	0.588	0	0.9	0.875	0.994
CENPK	CENPU	4446586	4436429	9606.ENSP00000379911	9606.ENSP00000281453	0	0	0	0	0.369	0.632	0.9	0.791	0.994
PRIM1	CDC6	4442054	4432832	9606.ENSP00000350491	9606.ENSP00000209728	0	0	0	0	0.823	0.085	0.9	0.701	0.994
MBL2	FCN2	4444298	4436933	9606.ENSP00000363079	9606.ENSP00000291744	0	0	0	0	0.113	0.396	0.9	0.912	0.994
KIF18B	KIF2C	4450792	4443901	9606.ENSP00000465992	9606.ENSP00000361298	0	0	0	0.662	0.827	0.613	0.9	0.82	0.994
CKS1B	CCNB2	4438654	4436767	9606.ENSP00000311083	9606.ENSP00000288207	0	0	0	0	0.868	0.924	0	0.491	0.994
MCM10	POLE2	4448957	4432952	9606.ENSP00000418268	9606.ENSP00000216367	0	0	0	0	0.791	0.286	0.9	0.651	0.994
TAT	HPD	4441813	4436793	9606.ENSP00000348234	9606.ENSP00000289004	0	0	0	0	0.681	0	0.9	0.837	0.994
NEK2	NDC80	4442784	4434910	9606.ENSP00000355966	9606.ENSP00000261597	0	0	0	0	0.955	0.379	0	0.827	0.994
MAD2L1	KIF11	4437296	4434801	9606.ENSP00000296509	9606.ENSP00000260731	0	0	0	0	0.971	0.261	0	0.749	0.994
PRIM1	MCM7	4442054	4438312	9606.ENSP00000350491	9606.ENSP00000307288	0	0	0	0	0.908	0.08	0.9	0.469	0.994
KIF11	AURKA	4434801	4432988	9606.ENSP00000260731	9606.ENSP00000216911	0	0	0	0	0.94	0.482	0	0.831	0.994
CCNA2	MCM2	4436109	4435544	9606.ENSP00000274026	9606.ENSP00000265056	0	0	0	0	0.846	0.182	0.9	0.641	0.994
MASP1	FCN2	4437260	4436933	9606.ENSP00000296280	9606.ENSP00000291744	0	0	0	0	0.049	0.454	0.9	0.898	0.994
KIF20A	PRC1	4446341	4446249	9606.ENSP00000378356	9606.ENSP00000377793	0	0	0	0	0.892	0.182	0.9	0.468	0.994
BIRC5	NDC80	4437778	4434910	9606.ENSP00000301633	9606.ENSP00000261597	0	0	0	0	0.926	0	0.9	0.325	0.994
BUB1	DLGAP5	4437860	4434015	9606.ENSP00000302530	9606.ENSP00000247191	0	0	0	0	0.972	0	0	0.793	0.994
HMMR	AURKA	4446202	4432988	9606.ENSP00000377492	9606.ENSP00000216911	0	0	0	0	0.827	0.342	0.9	0.552	0.994
CENPK	CENPL	4446586	4441841	9606.ENSP00000379911	9606.ENSP00000348527	0	0	0	0	0.123	0	0.9	0.945	0.994
NDC80	KIF11	4434910	4434801	9606.ENSP00000261597	9606.ENSP00000260731	0	0	0	0	0.976	0.18	0	0.754	0.994
KIF4A	CENPE	4444386	4435566	9606.ENSP00000363524	9606.ENSP00000265148	0	0	0	0.631	0.917	0	0.9	0.745	0.993
MCM6	GINS1	4435383	4435088	9606.ENSP00000264156	9606.ENSP00000262460	0	0	0	0	0.456	0.731	0.9	0.618	0.993
KIF20A	KIF2C	4446341	4443901	9606.ENSP00000378356	9606.ENSP00000361298	0	0	0	0.578	0.915	0	0.9	0.609	0.993
CDC20	CKS1B	4443940	4438654	9606.ENSP00000361540	9606.ENSP00000311083	0	0	0	0	0.941	0.741	0	0.624	0.993
CDC7	CDC6	4447780	4432832	9606.ENSP00000393139	9606.ENSP00000209728	0	0	0	0	0.379	0.157	0.9	0.896	0.993
BUB1	AURKA	4437860	4432988	9606.ENSP00000302530	9606.ENSP00000216911	0	0	0	0	0.962	0.246	0	0.783	0.993
JUN	EGR1	4443699	4433758	9606.ENSP00000360266	9606.ENSP00000239938	0	0	0	0	0.309	0.413	0.9	0.859	0.993
CDK1	HMMR	4446389	4446202	9606.ENSP00000378699	9606.ENSP00000377492	0	0	0	0	0.926	0	0.9	0.23	0.993
CENPE	CCNB1	4435566	4434484	9606.ENSP00000265148	9606.ENSP00000256442	0	0	0	0	0.83	0.15	0.9	0.622	0.993
CDK1	ECT2	4446389	4446064	9606.ENSP00000378699	9606.ENSP00000376457	0	0	0	0	0.957	0.393	0	0.762	0.993
KIF20A	KIF15	4446341	4439659	9606.ENSP00000378356	9606.ENSP00000324020	0	0	0	0.578	0.915	0	0.9	0.564	0.993
ASPM	BUB1	4442873	4437860	9606.ENSP00000356379	9606.ENSP00000302530	0	0	0	0	0.984	0.353	0	0.446	0.993
KIF15	AURKA	4439659	4432988	9606.ENSP00000324020	9606.ENSP00000216911	0	0	0	0	0.754	0.125	0.9	0.72	0.993
CDK1	NEK2	4446389	4442784	9606.ENSP00000378699	9606.ENSP00000355966	0	0	0.345	0.74	0.922	0	0.9	0.597	0.993
TTK	KIF11	4443396	4434801	9606.ENSP00000358813	9606.ENSP00000260731	0	0	0	0	0.98	0.157	0	0.641	0.993
POLE2	MCM5	4432952	4432914	9606.ENSP00000216367	9606.ENSP00000216122	0	0	0	0	0.882	0.324	0.9	0.313	0.993
CENPU	NDC80	4436429	4434910	9606.ENSP00000281453	9606.ENSP00000261597	0	0	0	0	0.787	0	0.9	0.732	0.993
CENPF	CCNB1	4442771	4434484	9606.ENSP00000355922	9606.ENSP00000256442	0	0	0	0	0.849	0	0.9	0.586	0.993
TPX2	KIF11	4437665	4434801	9606.ENSP00000300403	9606.ENSP00000260731	0	0	0	0	0.949	0	0	0.872	0.993
CCNB2	CENPE	4436767	4435566	9606.ENSP00000288207	9606.ENSP00000265148	0	0	0	0	0.87	0.15	0.9	0.499	0.993
MCM10	CHEK1	4448957	4447561	9606.ENSP00000418268	9606.ENSP00000388648	0	0	0	0	0.794	0	0.9	0.712	0.993
ASPM	NCAPG	4442873	4434176	9606.ENSP00000356379	9606.ENSP00000251496	0	0	0	0	0.991	0	0	0.293	0.993
NEK2	TPX2	4442784	4437665	9606.ENSP00000355966	9606.ENSP00000300403	0	0	0	0	0.868	0	0.9	0.543	0.993
MCM7	POLE2	4438312	4432952	9606.ENSP00000307288	9606.ENSP00000216367	0	0	0	0	0.879	0.172	0.9	0.461	0.993
ADH1B	ALDH2	4438237	4434937	9606.ENSP00000306606	9606.ENSP00000261733	0.048	0	0	0	0.14	0	0.9	0.924	0.993
CDK1	TTK	4446389	4443396	9606.ENSP00000378699	9606.ENSP00000358813	0	0	0	0.65	0.989	0.314	0	0.632	0.993
UBE2C	CCNB2	4441865	4436767	9606.ENSP00000348838	9606.ENSP00000288207	0	0	0	0	0.976	0.164	0	0.696	0.993
TTK	CENPE	4443396	4435566	9606.ENSP00000358813	9606.ENSP00000265148	0	0	0	0	0.983	0.079	0	0.568	0.992
KNTC1	BUB1	4440000	4437860	9606.ENSP00000328236	9606.ENSP00000302530	0	0	0	0	0.818	0	0.9	0.641	0.992
KPNA2	TPX2	4449870	4437665	9606.ENSP00000438483	9606.ENSP00000300403	0	0	0	0	0.825	0.26	0.9	0.461	0.992
KIF15	CENPE	4439659	4435566	9606.ENSP00000324020	9606.ENSP00000265148	0	0	0	0.606	0.909	0	0.9	0.62	0.992
CKS2	CCNA2	4444630	4436109	9606.ENSP00000364976	9606.ENSP00000274026	0	0	0	0	0.838	0.817	0.54	0.509	0.992
CDC20	CENPF	4443940	4442771	9606.ENSP00000361540	9606.ENSP00000355922	0	0	0	0	0.839	0	0.9	0.596	0.992
RFC4	CDC6	4446025	4432832	9606.ENSP00000376272	9606.ENSP00000209728	0.093	0	0	0	0.749	0.261	0.9	0.596	0.992
PLG	HRG	4438461	4433552	9606.ENSP00000308938	9606.ENSP00000232003	0	0	0	0	0.428	0.379	0.9	0.817	0.992
CDK1	LMNB1	4446389	4434861	9606.ENSP00000378699	9606.ENSP00000261366	0	0	0	0	0.619	0.313	0.9	0.749	0.992
KIF2C	BIRC5	4443901	4437778	9606.ENSP00000361298	9606.ENSP00000301633	0	0	0	0	0.872	0	0.9	0.447	0.992
CDK1	CDC6	4446389	4432832	9606.ENSP00000378699	9606.ENSP00000209728	0	0	0	0	0.815	0.72	0	0.867	0.992
CCNE2	CDK1	4449487	4446389	9606.ENSP00000429089	9606.ENSP00000378699	0	0	0	0	0.599	0.412	0.9	0.725	0.992
TPX2	DLGAP5	4437665	4434015	9606.ENSP00000300403	9606.ENSP00000247191	0	0	0	0	0.965	0	0	0.79	0.992
ASPM	CENPE	4442873	4435566	9606.ENSP00000356379	9606.ENSP00000265148	0	0	0	0	0.985	0.086	0	0.472	0.992
KIF20A	BIRC5	4446341	4437778	9606.ENSP00000378356	9606.ENSP00000301633	0	0	0	0	0.875	0	0.9	0.443	0.992
LCAT	APOA1	4435353	4433668	9606.ENSP00000264005	9606.ENSP00000236850	0	0	0	0	0.087	0.454	0.9	0.873	0.992
MCM3	CHEK1	4451546	4447561	9606.ENSP00000480987	9606.ENSP00000388648	0	0	0	0	0.437	0.166	0.9	0.853	0.992
CDK1	CENPF	4446389	4442771	9606.ENSP00000378699	9606.ENSP00000355922	0	0	0	0	0.859	0	0.9	0.524	0.992
TTK	NCAPG	4443396	4434176	9606.ENSP00000358813	9606.ENSP00000251496	0	0	0	0	0.988	0	0	0.399	0.992
PRC1	KIF11	4446249	4434801	9606.ENSP00000377793	9606.ENSP00000260731	0	0	0	0	0.965	0.267	0	0.729	0.992
CENPH	NUF2	4436517	4435979	9606.ENSP00000283006	9606.ENSP00000271452	0	0	0	0	0.664	0.522	0.9	0.586	0.992
NUSAP1	KIF11	4450429	4434801	9606.ENSP00000453403	9606.ENSP00000260731	0	0	0	0	0.986	0	0	0.51	0.992
NTRK2	NGFR	4436251	4432715	9606.ENSP00000277120	9606.ENSP00000172229	0	0	0	0	0.072	0.439	0.9	0.873	0.992
CKS2	CKS1B	4444630	4438654	9606.ENSP00000364976	9606.ENSP00000311083	0	0	0	0.974	0.799	0.825	0.8	0.809	0.992
CENPF	FOXM1	4442771	4441245	9606.ENSP00000355922	9606.ENSP00000342307	0	0	0	0	0.82	0	0.9	0.572	0.991
FOXM1	CCNB2	4441245	4436767	9606.ENSP00000342307	9606.ENSP00000288207	0	0	0	0	0.819	0.082	0.9	0.527	0.991
UBE2T	FANCD2	4442849	4436734	9606.ENSP00000356243	9606.ENSP00000287647	0	0	0	0	0.227	0.379	0.9	0.847	0.991
TOP2A	UBE2C	4448614	4441865	9606.ENSP00000411532	9606.ENSP00000348838	0	0	0	0	0.982	0.05	0	0.545	0.991
CCNB2	KIF11	4436767	4434801	9606.ENSP00000288207	9606.ENSP00000260731	0	0	0	0	0.964	0.266	0	0.709	0.991
CDK1	RRM2	4446389	4442396	9606.ENSP00000378699	9606.ENSP00000353770	0	0	0	0	0.972	0.379	0	0.536	0.991
CDK1	KIF20A	4446389	4446341	9606.ENSP00000378699	9606.ENSP00000378356	0	0	0	0	0.963	0.157	0	0.734	0.991
SLC51B	SLC51A	4440658	4437264	9606.ENSP00000335292	9606.ENSP00000296327	0	0	0	0	0.062	0	0.8	0.956	0.991
KIF2C	MAD2L1	4443901	4437296	9606.ENSP00000361298	9606.ENSP00000296509	0	0	0	0	0.794	0.261	0.9	0.493	0.991
CPS1	OTC	4448239	4432619	9606.ENSP00000402608	9606.ENSP00000039007	0	0.277	0	0	0.318	0.173	0.9	0.83	0.991
KIF11	NCAPG	4434801	4434176	9606.ENSP00000260731	9606.ENSP00000251496	0	0	0	0	0.985	0.123	0	0.404	0.991
CKS2	CDC20	4444630	4443940	9606.ENSP00000364976	9606.ENSP00000361540	0	0	0	0	0.909	0.772	0	0.618	0.991
BIRC5	CDCA5	4437778	4436187	9606.ENSP00000301633	9606.ENSP00000275517	0	0	0	0	0.881	0	0.9	0.365	0.991
MCM10	MCM8	4448957	4445128	9606.ENSP00000418268	9606.ENSP00000368164	0	0	0	0	0.3	0.571	0.9	0.744	0.991
KIF2C	KIF15	4443901	4439659	9606.ENSP00000361298	9606.ENSP00000324020	0	0	0	0.606	0.891	0	0.9	0.642	0.991
KIF4A	KIF2C	4444386	4443901	9606.ENSP00000363524	9606.ENSP00000361298	0	0	0	0.666	0.889	0	0.9	0.75	0.991
PBK	TOP2A	4449452	4448614	9606.ENSP00000428489	9606.ENSP00000411532	0	0	0	0	0.982	0	0	0.531	0.991
CCNB1	AURKA	4434484	4432988	9606.ENSP00000256442	9606.ENSP00000216911	0	0	0	0	0.925	0.291	0	0.858	0.991
CDK1	SPC25	4446389	4436467	9606.ENSP00000378699	9606.ENSP00000282074	0	0	0	0	0.919	0	0.9	0	0.991
CDK1	MCM4	4446389	4435007	9606.ENSP00000378699	9606.ENSP00000262105	0	0	0	0	0.943	0.478	0	0.734	0.991
BUB1B	KIF11	4436731	4434801	9606.ENSP00000287598	9606.ENSP00000260731	0	0	0	0	0.963	0.185	0	0.727	0.991
CCNB2	NUF2	4436767	4435979	9606.ENSP00000288207	9606.ENSP00000271452	0	0	0	0	0.872	0	0.9	0.409	0.991
CCNA2	MCM4	4436109	4435007	9606.ENSP00000274026	9606.ENSP00000262105	0	0	0	0	0.797	0.182	0.9	0.551	0.991
CDC20	TRIP13	4443940	4432699	9606.ENSP00000361540	9606.ENSP00000166345	0	0	0	0	0.898	0.853	0	0.485	0.991
CDC7	CHEK1	4447780	4447561	9606.ENSP00000393139	9606.ENSP00000388648	0	0	0	0	0.406	0.3	0.9	0.823	0.991
POLE2	CDC6	4432952	4432832	9606.ENSP00000216367	9606.ENSP00000209728	0	0	0	0	0.88	0.076	0.9	0.351	0.991
ZWINT	MAD2L1	4444294	4437296	9606.ENSP00000363055	9606.ENSP00000296509	0	0	0	0	0.813	0.305	0.9	0.429	0.991
CENPL	CENPH	4441841	4436517	9606.ENSP00000348527	9606.ENSP00000283006	0	0	0	0	0.108	0.443	0.9	0.841	0.991
FEN1	MCM6	4438133	4435383	9606.ENSP00000305480	9606.ENSP00000264156	0	0	0.209	0	0.983	0.053	0	0.4	0.991
NUSAP1	CDC20	4450429	4443940	9606.ENSP00000453403	9606.ENSP00000361540	0	0	0	0	0.981	0	0	0.552	0.991
PRC1	KIF14	4446249	4442863	9606.ENSP00000377793	9606.ENSP00000356319	0	0	0	0	0.797	0.185	0.9	0.555	0.991
CENPE	KIF23	4435566	4434773	9606.ENSP00000265148	9606.ENSP00000260363	0	0	0	0.595	0.884	0	0.9	0.763	0.991
UBE2T	FANCI	4442849	4438638	9606.ENSP00000356243	9606.ENSP00000310842	0	0	0	0	0.538	0	0.9	0.82	0.991
OAT	ARG1	4443204	4441926	9606.ENSP00000357838	9606.ENSP00000349446	0.185	0.405	0	0	0.343	0.132	0.9	0.751	0.991
CDC25C	CCNB2	4439463	4436767	9606.ENSP00000321656	9606.ENSP00000288207	0	0	0	0	0.795	0.3	0.8	0.752	0.991
KIF20A	KIF23	4446341	4434773	9606.ENSP00000378356	9606.ENSP00000260363	0	0	0	0.663	0.876	0	0.9	0.768	0.99
KNTC1	BUB1B	4440000	4436731	9606.ENSP00000328236	9606.ENSP00000287598	0	0	0	0	0.777	0	0.9	0.617	0.99
CDC20	CDCA5	4443940	4436187	9606.ENSP00000361540	9606.ENSP00000275517	0	0	0	0	0.838	0	0.9	0.454	0.99
RFC4	MCM4	4446025	4435007	9606.ENSP00000376272	9606.ENSP00000262105	0.058	0	0	0	0.963	0.186	0	0.704	0.99
ANXA2	PLG	4441580	4438461	9606.ENSP00000346032	9606.ENSP00000308938	0	0	0	0	0	0.388	0.9	0.855	0.99
NUSAP1	DLGAP5	4450429	4434015	9606.ENSP00000453403	9606.ENSP00000247191	0	0	0	0	0.955	0	0	0.792	0.99
RFC4	POLE2	4446025	4432952	9606.ENSP00000376272	9606.ENSP00000216367	0	0	0	0	0.812	0	0.9	0.556	0.99
MASP2	MBL2	4447034	4444298	9606.ENSP00000383690	9606.ENSP00000363079	0	0	0	0	0.14	0.313	0.9	0.86	0.99
HAO1	AGXT	4445115	4437874	9606.ENSP00000368066	9606.ENSP00000302620	0	0	0	0	0.681	0.267	0.9	0.643	0.99
BUB1	CCNA2	4437860	4436109	9606.ENSP00000302530	9606.ENSP00000274026	0	0	0	0	0.97	0.079	0	0.698	0.99
STMN1	CDK1	4448554	4446389	9606.ENSP00000410452	9606.ENSP00000378699	0	0	0	0	0.782	0.379	0.9	0.4	0.99
NEK2	AURKA	4442784	4432988	9606.ENSP00000355966	9606.ENSP00000216911	0	0	0.361	0.69	0.877	0	0.9	0.679	0.99
CENPJ	STIL	4445612	4443830	9606.ENSP00000371308	9606.ENSP00000360944	0	0	0	0	0.102	0.867	0	0.923	0.99
BUB1	CDCA5	4437860	4436187	9606.ENSP00000302530	9606.ENSP00000275517	0	0	0	0	0.834	0	0.9	0.479	0.99
KIF2C	CENPE	4443901	4435566	9606.ENSP00000361298	9606.ENSP00000265148	0	0	0	0.616	0.869	0	0.9	0.771	0.99
NEK2	UBE2C	4442784	4441865	9606.ENSP00000355966	9606.ENSP00000348838	0	0	0	0	0.825	0	0.9	0.51	0.99
KIF2C	NUF2	4443901	4435979	9606.ENSP00000361298	9606.ENSP00000271452	0	0	0	0	0.749	0.151	0.9	0.596	0.99
TDO2	IDO2	4450131	4450084	9606.ENSP00000444788	9606.ENSP00000443432	0	0	0	0	0.064	0	0.9	0.905	0.99
FEN1	MSH2	4438133	4433580	9606.ENSP00000305480	9606.ENSP00000233146	0.056	0	0	0	0.418	0.925	0	0.789	0.99
CENPH	NDC80	4436517	4434910	9606.ENSP00000283006	9606.ENSP00000261597	0	0	0	0	0.385	0.522	0.9	0.699	0.99
LAMA3	LAMC1	4439693	4434618	9606.ENSP00000324532	9606.ENSP00000258341	0	0	0	0.583	0.671	0.63	0.9	0.673	0.99
MCM2	GMNN	4435544	4433492	9606.ENSP00000265056	9606.ENSP00000230056	0	0	0	0	0.447	0	0.9	0.841	0.99
CCNB1	NCAPG	4434484	4434176	9606.ENSP00000256442	9606.ENSP00000251496	0	0	0	0	0.867	0	0.9	0.374	0.99
TOP2A	BUB1	4448614	4437860	9606.ENSP00000411532	9606.ENSP00000302530	0	0	0	0	0.974	0.05	0	0.62	0.99
CENPF	BIRC5	4442771	4437778	9606.ENSP00000355922	9606.ENSP00000301633	0	0	0	0	0.809	0	0.9	0.548	0.99
MBL2	MASP1	4444298	4437260	9606.ENSP00000363079	9606.ENSP00000296280	0	0	0	0	0.14	0.379	0.9	0.836	0.99
MCM7	CCNA2	4438312	4436109	9606.ENSP00000307288	9606.ENSP00000274026	0	0	0	0	0.719	0.182	0.9	0.654	0.99
CDC20	DLGAP5	4443940	4434015	9606.ENSP00000361540	9606.ENSP00000247191	0	0	0	0	0.983	0	0	0.479	0.99
CCNB2	CDCA5	4436767	4436187	9606.ENSP00000288207	9606.ENSP00000275517	0	0	0	0	0.837	0	0.9	0.471	0.99
UPB1	DPYS	4439682	4436237	9606.ENSP00000324343	9606.ENSP00000276651	0.059	0.211	0.234	0	0.083	0	0.9	0.837	0.989
APOA1	CETP	4433668	4432783	9606.ENSP00000236850	9606.ENSP00000200676	0	0	0	0	0.064	0.379	0.9	0.838	0.989
CCNE2	CDC6	4449487	4432832	9606.ENSP00000429089	9606.ENSP00000209728	0	0	0	0	0.627	0.315	0.9	0.639	0.989
KNTC1	CENPE	4440000	4435566	9606.ENSP00000328236	9606.ENSP00000265148	0	0	0	0	0.739	0	0.9	0.641	0.989
MCM6	POLE2	4435383	4432952	9606.ENSP00000264156	9606.ENSP00000216367	0	0	0	0	0.734	0.172	0.9	0.597	0.989
CDK1	H2AFZ	4446389	4437274	9606.ENSP00000378699	9606.ENSP00000296417	0	0	0	0	0.803	0.085	0.9	0.479	0.989
CDCA5	NUF2	4436187	4435979	9606.ENSP00000275517	9606.ENSP00000271452	0	0	0	0	0.765	0	0.9	0.581	0.989
AFP	GPC3	4446452	4446259	9606.ENSP00000379138	9606.ENSP00000377836	0	0	0	0	0.556	0	0.9	0.792	0.989
CHEK1	MCM7	4447561	4438312	9606.ENSP00000388648	9606.ENSP00000307288	0	0	0	0	0.437	0.185	0.9	0.793	0.989
MAD2L1	NCAPG	4437296	4434176	9606.ENSP00000296509	9606.ENSP00000251496	0	0	0	0	0.982	0	0	0.414	0.989
RACGAP1	KIF2C	4448310	4443901	9606.ENSP00000404190	9606.ENSP00000361298	0	0	0	0	0.794	0.186	0.9	0.471	0.989
NUSAP1	NCAPG	4450429	4434176	9606.ENSP00000453403	9606.ENSP00000251496	0	0	0	0	0.981	0	0	0.472	0.989
KIF20A	BUB1	4446341	4437860	9606.ENSP00000378356	9606.ENSP00000302530	0	0	0	0	0.975	0.185	0	0.528	0.989
BIRC5	NUF2	4437778	4435979	9606.ENSP00000301633	9606.ENSP00000271452	0	0	0	0	0.85	0	0.9	0.376	0.989
CENPF	MAD2L1	4442771	4437296	9606.ENSP00000355922	9606.ENSP00000296509	0	0	0	0	0.802	0	0.9	0.529	0.989
DTL	CDC6	4442781	4432832	9606.ENSP00000355958	9606.ENSP00000209728	0	0	0	0	0.967	0	0	0.678	0.989
CCNB1	CDC6	4434484	4432832	9606.ENSP00000256442	9606.ENSP00000209728	0	0	0	0	0.809	0.787	0	0.756	0.989
CCNA2	KIF11	4436109	4434801	9606.ENSP00000274026	9606.ENSP00000260731	0	0	0	0	0.977	0.15	0	0.478	0.989
CCNA2	MCM5	4436109	4432914	9606.ENSP00000274026	9606.ENSP00000216122	0	0	0	0	0.749	0.182	0.9	0.541	0.989
TTK	NUF2	4443396	4435979	9606.ENSP00000358813	9606.ENSP00000271452	0	0	0	0	0.927	0.483	0	0.741	0.989
KIF4A	KIF15	4444386	4439659	9606.ENSP00000363524	9606.ENSP00000324020	0	0	0	0.633	0.864	0	0.9	0.741	0.989
CCNA2	MCM6	4436109	4435383	9606.ENSP00000274026	9606.ENSP00000264156	0	0	0	0	0.718	0.306	0.9	0.548	0.989
CHEK1	MCM6	4447561	4435383	9606.ENSP00000388648	9606.ENSP00000264156	0	0	0	0	0.601	0.166	0.9	0.721	0.989
MCM3	CCNA2	4451546	4436109	9606.ENSP00000480987	9606.ENSP00000274026	0	0	0	0	0.695	0.182	0.9	0.621	0.989
RACGAP1	CENPE	4448310	4435566	9606.ENSP00000404190	9606.ENSP00000265148	0	0	0	0	0.703	0.186	0.9	0.612	0.989
CCNE2	CKS1B	4449487	4438654	9606.ENSP00000429089	9606.ENSP00000311083	0	0	0	0	0.166	0.863	0.9	0.166	0.989
HAO2	AGXT	4451782	4437874	9606.ENSP00000483507	9606.ENSP00000302620	0	0	0	0	0.685	0.267	0.9	0.582	0.989
CENPF	KNTC1	4442771	4440000	9606.ENSP00000355922	9606.ENSP00000328236	0	0	0	0	0.804	0	0.9	0.457	0.988
CDK1	PRC1	4446389	4446249	9606.ENSP00000378699	9606.ENSP00000377793	0	0	0	0	0.967	0.47	0	0.411	0.988
TOP2A	NCAPG	4448614	4434176	9606.ENSP00000411532	9606.ENSP00000251496	0	0	0	0	0.967	0.085	0	0.644	0.988
CENPJ	TUBG1	4445612	4434173	9606.ENSP00000371308	9606.ENSP00000251413	0	0	0	0	0.064	0.535	0.9	0.76	0.988
ANLN	KIF23	4435644	4434773	9606.ENSP00000265748	9606.ENSP00000260363	0	0	0	0	0.917	0.186	0	0.845	0.988
ZWINT	CDC20	4444294	4443940	9606.ENSP00000363055	9606.ENSP00000361540	0	0	0	0	0.771	0	0.9	0.543	0.988
CHEK1	RFC4	4447561	4446025	9606.ENSP00000388648	9606.ENSP00000376272	0	0	0	0	0.734	0.157	0.9	0.541	0.988
NUSAP1	CCNA2	4450429	4436109	9606.ENSP00000453403	9606.ENSP00000274026	0	0	0	0	0.981	0	0	0.409	0.988
BUB1B	CENPU	4436731	4436429	9606.ENSP00000287598	9606.ENSP00000281453	0	0	0	0	0.783	0	0.9	0.499	0.988
FEN1	MCM2	4438133	4435544	9606.ENSP00000305480	9606.ENSP00000265056	0	0	0	0	0.972	0.053	0	0.609	0.988
PRIM1	FEN1	4442054	4438133	9606.ENSP00000350491	9606.ENSP00000305480	0	0	0	0	0.824	0	0.9	0.374	0.988
PRC1	KIF4A	4446249	4444386	9606.ENSP00000377793	9606.ENSP00000363524	0	0	0	0	0.937	0.472	0	0.664	0.988
TTK	DLGAP5	4443396	4434015	9606.ENSP00000358813	9606.ENSP00000247191	0	0	0	0	0.979	0	0	0.461	0.988
CDK1	ZWINT	4446389	4444294	9606.ENSP00000378699	9606.ENSP00000363055	0	0	0	0	0.843	0	0.9	0.348	0.988
ZWINT	CENPU	4444294	4436429	9606.ENSP00000363055	9606.ENSP00000281453	0	0	0	0	0.795	0	0.9	0.481	0.988
CDK1	CDKN3	4446389	4440665	9606.ENSP00000378699	9606.ENSP00000335357	0	0	0	0	0.913	0.458	0	0.766	0.988
CENPU	OIP5	4436429	4433119	9606.ENSP00000281453	9606.ENSP00000220514	0	0	0	0	0.783	0	0.9	0.528	0.988
MAD2L1	SPC25	4437296	4436467	9606.ENSP00000296509	9606.ENSP00000282074	0	0	0	0	0.793	0	0.9	0.475	0.988
NDC80	AURKA	4434910	4432988	9606.ENSP00000261597	9606.ENSP00000216911	0	0	0	0	0.909	0.484	0	0.774	0.988
NUF2	CCNB1	4435979	4434484	9606.ENSP00000271452	9606.ENSP00000256442	0	0	0	0	0.814	0	0.9	0.447	0.988
CCNB2	MCM2	4436767	4435544	9606.ENSP00000288207	9606.ENSP00000265056	0	0	0	0	0.865	0.803	0	0.592	0.988
BUB1	CENPU	4437860	4436429	9606.ENSP00000302530	9606.ENSP00000281453	0	0	0	0	0.787	0	0.9	0.5	0.988
TTK	ASPM	4443396	4442873	9606.ENSP00000358813	9606.ENSP00000356379	0	0	0	0	0.986	0	0	0.229	0.988
MBL2	FCN3	4444298	4435966	9606.ENSP00000363079	9606.ENSP00000270879	0	0	0	0	0	0.157	0.9	0.87	0.988
AADAT	KMO	4449239	4442693	9606.ENSP00000423190	9606.ENSP00000355517	0	0	0	0	0.063	0	0.9	0.876	0.987
ASPM	KIF23	4442873	4434773	9606.ENSP00000356379	9606.ENSP00000260363	0	0	0	0	0.976	0.086	0	0.466	0.987
SPDL1	CENPE	4435578	4435566	9606.ENSP00000265295	9606.ENSP00000265148	0	0	0	0	0.765	0	0.9	0.513	0.987
MCM10	PRIM1	4448957	4442054	9606.ENSP00000418268	9606.ENSP00000350491	0	0	0	0	0.652	0	0.9	0.657	0.987
TOP2A	DLGAP5	4448614	4434015	9606.ENSP00000411532	9606.ENSP00000247191	0	0	0	0	0.979	0	0	0.425	0.987
ZWINT	KIF2C	4444294	4443901	9606.ENSP00000363055	9606.ENSP00000361298	0	0	0	0	0.767	0	0.9	0.511	0.987
TYMS	MCM2	4439011	4435544	9606.ENSP00000315644	9606.ENSP00000265056	0	0	0	0	0.98	0	0	0.392	0.987
TTK	CCNA2	4443396	4436109	9606.ENSP00000358813	9606.ENSP00000274026	0	0	0	0	0.975	0.187	0	0.42	0.987
NDC80	NCAPG	4434910	4434176	9606.ENSP00000261597	9606.ENSP00000251496	0	0	0	0	0.982	0	0	0.279	0.987
BUB1	TPX2	4437860	4437665	9606.ENSP00000302530	9606.ENSP00000300403	0	0	0	0	0.974	0	0	0.518	0.987
CDK1	KNTC1	4446389	4440000	9606.ENSP00000378699	9606.ENSP00000328236	0	0	0	0	0.851	0	0.9	0.213	0.987
BUB1	KIF23	4437860	4434773	9606.ENSP00000302530	9606.ENSP00000260363	0	0	0	0	0.972	0.185	0	0.496	0.987
NRCAM	ANK3	4445150	4436396	9606.ENSP00000368314	9606.ENSP00000280772	0	0	0	0	0.097	0.297	0.9	0.819	0.987
NUF2	KIF11	4435979	4434801	9606.ENSP00000271452	9606.ENSP00000260731	0	0	0	0	0.947	0.151	0	0.735	0.987
CCNB1	DLGAP5	4434484	4434015	9606.ENSP00000256442	9606.ENSP00000247191	0	0	0	0	0.976	0	0	0.506	0.987
ZWINT	CCNB2	4444294	4436767	9606.ENSP00000363055	9606.ENSP00000288207	0	0	0	0	0.799	0	0.9	0.448	0.987
UROC1	AMDHD1	4445759	4435729	9606.ENSP00000373073	9606.ENSP00000266736	0.219	0	0.447	0	0.129	0	0.9	0.719	0.987
CDC20	FOXM1	4443940	4441245	9606.ENSP00000361540	9606.ENSP00000342307	0	0	0	0	0.96	0.05	0	0.683	0.987
CCNA2	AURKA	4436109	4432988	9606.ENSP00000274026	9606.ENSP00000216911	0	0	0	0	0.964	0.177	0	0.582	0.986
RACGAP1	CDK1	4448310	4446389	9606.ENSP00000404190	9606.ENSP00000378699	0	0	0	0	0.955	0.358	0	0.579	0.986
MAD2L1	CENPU	4437296	4436429	9606.ENSP00000296509	9606.ENSP00000281453	0	0	0	0	0.825	0	0.9	0.297	0.986
GTSE1	CCNB2	4448783	4436767	9606.ENSP00000415430	9606.ENSP00000288207	0	0	0	0	0.791	0	0.9	0.417	0.986
CCNB2	DLGAP5	4436767	4434015	9606.ENSP00000288207	9606.ENSP00000247191	0	0	0	0	0.976	0	0	0.437	0.986
NCAPG	DLGAP5	4434176	4434015	9606.ENSP00000251496	9606.ENSP00000247191	0	0	0	0	0.975	0	0	0.445	0.986
RACGAP1	BIRC5	4448310	4437778	9606.ENSP00000404190	9606.ENSP00000301633	0	0	0	0	0.783	0	0.9	0.418	0.986
KIF11	CCNB1	4434801	4434484	9606.ENSP00000260731	9606.ENSP00000256442	0	0	0	0	0.939	0.266	0	0.725	0.986
ZWINT	BIRC5	4444294	4437778	9606.ENSP00000363055	9606.ENSP00000301633	0	0	0	0	0.78	0	0.9	0.419	0.986
CDK1	CENPU	4446389	4436429	9606.ENSP00000378699	9606.ENSP00000281453	0	0	0	0	0.821	0	0.9	0.33	0.986
TOP2A	CCNB1	4448614	4434484	9606.ENSP00000411532	9606.ENSP00000256442	0	0	0	0	0.964	0.057	0	0.622	0.986
TOP2A	CCNB2	4448614	4436767	9606.ENSP00000411532	9606.ENSP00000288207	0	0	0	0	0.965	0.057	0	0.623	0.986
KIF15	NCAPG	4439659	4434176	9606.ENSP00000324020	9606.ENSP00000251496	0	0	0	0	0.977	0.064	0	0.41	0.986
CDC20	KIF23	4443940	4434773	9606.ENSP00000361540	9606.ENSP00000260363	0	0	0	0	0.971	0.078	0	0.518	0.986
SPC25	CCNB1	4436467	4434484	9606.ENSP00000282074	9606.ENSP00000256442	0	0	0	0	0.838	0	0.9	0.223	0.986
SPDL1	NDC80	4435578	4434910	9606.ENSP00000265295	9606.ENSP00000261597	0	0	0	0	0.785	0	0.9	0.43	0.986
CDK1	TYMS	4446389	4439011	9606.ENSP00000378699	9606.ENSP00000315644	0	0	0	0	0.981	0	0	0.318	0.986
GTSE1	CDK1	4448783	4446389	9606.ENSP00000415430	9606.ENSP00000378699	0	0	0	0	0.703	0	0.9	0.58	0.986
CCNB2	SPC25	4436767	4436467	9606.ENSP00000288207	9606.ENSP00000282074	0	0	0	0	0.843	0	0.9	0.184	0.986
ZWINT	CENPE	4444294	4435566	9606.ENSP00000363055	9606.ENSP00000265148	0	0	0	0	0.677	0	0.9	0.617	0.986
PBK	MAD2L1	4449452	4437296	9606.ENSP00000428489	9606.ENSP00000296509	0	0	0	0	0.98	0.111	0	0.296	0.986
TOP2A	CDC20	4448614	4443940	9606.ENSP00000411532	9606.ENSP00000361540	0	0	0	0	0.968	0	0	0.579	0.986
KIF15	KIF23	4439659	4434773	9606.ENSP00000324020	9606.ENSP00000260363	0	0	0	0.599	0.813	0	0.9	0.751	0.986
ZWINT	CCNB1	4444294	4434484	9606.ENSP00000363055	9606.ENSP00000256442	0	0	0	0	0.796	0	0.9	0.399	0.986
CDC20	SPDL1	4443940	4435578	9606.ENSP00000361540	9606.ENSP00000265295	0	0	0	0	0.725	0	0.9	0.535	0.986
CDK1	RFC4	4446389	4446025	9606.ENSP00000378699	9606.ENSP00000376272	0	0	0	0	0.982	0.05	0	0.268	0.986
PBK	CCNB1	4449452	4434484	9606.ENSP00000428489	9606.ENSP00000256442	0	0	0	0	0.937	0.41	0	0.668	0.986
ASPM	DLGAP5	4442873	4434015	9606.ENSP00000356379	9606.ENSP00000247191	0	0	0	0	0.982	0	0	0.186	0.985
LPA	APOA1	4439432	4433668	9606.ENSP00000321334	9606.ENSP00000236850	0	0	0	0	0.337	0	0.72	0.927	0.985
TOP2A	KIF11	4448614	4434801	9606.ENSP00000411532	9606.ENSP00000260731	0	0	0	0	0.968	0	0	0.549	0.985
BUB1	NCAPG	4437860	4434176	9606.ENSP00000302530	9606.ENSP00000251496	0	0	0	0	0.974	0	0	0.478	0.985
MCM8	MCM7	4445128	4438312	9606.ENSP00000368164	9606.ENSP00000307288	0	0	0	0.701	0.431	0.679	0.9	0.827	0.985
TOP2A	KIF4A	4448614	4444386	9606.ENSP00000411532	9606.ENSP00000363524	0	0	0	0	0.973	0	0	0.468	0.985
HAO2	PIPOX	4451782	4439149	9606.ENSP00000483507	9606.ENSP00000317721	0	0	0	0	0.515	0	0.9	0.721	0.985
PRC1	TPX2	4446249	4437665	9606.ENSP00000377793	9606.ENSP00000300403	0	0	0	0	0.966	0	0	0.577	0.985
NUSAP1	NDC80	4450429	4434910	9606.ENSP00000453403	9606.ENSP00000261597	0	0	0	0	0.981	0	0	0.245	0.985
BUB1B	CDCA5	4436731	4436187	9606.ENSP00000287598	9606.ENSP00000275517	0	0	0	0	0.774	0	0.9	0.411	0.985
RAD51AP1	POLE2	4433433	4432952	9606.ENSP00000228843	9606.ENSP00000216367	0	0	0	0	0.756	0	0.9	0.435	0.985
KIF18B	KIF20A	4450792	4446341	9606.ENSP00000465992	9606.ENSP00000378356	0	0	0	0.581	0.831	0	0.9	0.39	0.985
AKR1C3	AKR1D1	4445414	4433819	9606.ENSP00000369927	9606.ENSP00000242375	0	0	0.449	0.958	0.079	0.845	0.9	0.491	0.985
RACGAP1	ANLN	4448310	4435644	9606.ENSP00000404190	9606.ENSP00000265748	0	0	0	0	0.843	0.19	0	0.891	0.985
PRC1	CDC20	4446249	4443940	9606.ENSP00000377793	9606.ENSP00000361540	0	0	0	0	0.967	0	0	0.56	0.985
BIRC5	CENPE	4437778	4435566	9606.ENSP00000301633	9606.ENSP00000265148	0	0	0	0	0.768	0.05	0.9	0.406	0.985
RACGAP1	KIF15	4448310	4439659	9606.ENSP00000404190	9606.ENSP00000324020	0	0	0	0	0.73	0.186	0.9	0.402	0.985
UPB1	AGXT2	4439682	4433532	9606.ENSP00000324343	9606.ENSP00000231420	0.07	0	0	0	0.189	0	0.8	0.916	0.985
KNTC1	NDC80	4440000	4434910	9606.ENSP00000328236	9606.ENSP00000261597	0	0	0	0	0.72	0	0.9	0.536	0.985
TOP2A	CCNA2	4448614	4436109	9606.ENSP00000411532	9606.ENSP00000274026	0	0	0	0	0.967	0.05	0	0.544	0.984
AGXT	AGXT2	4437874	4433532	9606.ENSP00000302620	9606.ENSP00000231420	0.166	0	0	0	0.208	0	0.9	0.797	0.984
TYMS	MTHFD1	4439011	4432975	9606.ENSP00000315644	9606.ENSP00000216605	0.208	0	0	0	0.159	0	0.9	0.79	0.984
HMMR	NEK2	4446202	4442784	9606.ENSP00000377492	9606.ENSP00000355966	0	0	0	0	0.796	0	0.9	0.296	0.984
MCM3	FEN1	4451546	4438133	9606.ENSP00000480987	9606.ENSP00000305480	0	0	0	0	0.969	0.053	0	0.512	0.984
NUSAP1	TOP2A	4450429	4448614	9606.ENSP00000453403	9606.ENSP00000411532	0	0	0	0	0.966	0	0	0.562	0.984
ACAA2	ACADS	4436619	4433826	9606.ENSP00000285093	9606.ENSP00000242592	0.055	0	0	0	0.205	0	0.9	0.821	0.984
ZWINT	CDCA5	4444294	4436187	9606.ENSP00000363055	9606.ENSP00000275517	0	0	0	0	0.758	0	0.9	0.415	0.984
MCM7	GMNN	4438312	4433492	9606.ENSP00000307288	9606.ENSP00000230056	0	0	0	0	0.439	0	0.9	0.749	0.984
KIF2C	KIF23	4443901	4434773	9606.ENSP00000361298	9606.ENSP00000260363	0	0	0	0.574	0.795	0	0.9	0.673	0.984
TOP2A	MKI67	4448614	4443142	9606.ENSP00000411532	9606.ENSP00000357643	0	0	0	0	0.966	0	0	0.564	0.984
TOP2A	KIF20A	4448614	4446341	9606.ENSP00000411532	9606.ENSP00000378356	0	0	0	0	0.972	0	0	0.454	0.984
KNTC1	MAD2L1	4440000	4437296	9606.ENSP00000328236	9606.ENSP00000296509	0	0	0	0	0.648	0	0.9	0.607	0.984
ZWINT	CENPF	4444294	4442771	9606.ENSP00000363055	9606.ENSP00000355922	0	0	0	0	0.678	0	0.9	0.557	0.984
FEN1	MCM4	4438133	4435007	9606.ENSP00000305480	9606.ENSP00000262105	0	0	0	0	0.974	0.053	0	0.419	0.984
CDK1	GMNN	4446389	4433492	9606.ENSP00000378699	9606.ENSP00000230056	0	0	0	0	0.852	0.696	0	0.68	0.984
CENPE	DLGAP5	4435566	4434015	9606.ENSP00000265148	9606.ENSP00000247191	0	0	0	0	0.969	0.056	0	0.505	0.984
MCM3	GMNN	4451546	4433492	9606.ENSP00000480987	9606.ENSP00000230056	0	0	0	0	0.606	0	0.9	0.641	0.984
CHEK1	MCM5	4447561	4432914	9606.ENSP00000388648	9606.ENSP00000216122	0	0	0	0	0.54	0.166	0.9	0.652	0.984
BUB1B	SPDL1	4436731	4435578	9606.ENSP00000287598	9606.ENSP00000265295	0	0	0	0	0.743	0	0.9	0.411	0.983
CDK1	MCM7	4446389	4438312	9606.ENSP00000378699	9606.ENSP00000307288	0	0	0	0	0.956	0.157	0	0.574	0.983
FOS	FOSB	4438204	4433953	9606.ENSP00000306245	9606.ENSP00000245919	0	0	0	0.866	0.899	0.139	0.8	0.947	0.983
PPP1R3B	GYS2	4438400	4434833	9606.ENSP00000308318	9606.ENSP00000261195	0	0	0	0	0.086	0.889	0.6	0.63	0.983
UBE2C	BIRC5	4441865	4437778	9606.ENSP00000348838	9606.ENSP00000301633	0	0	0	0	0.956	0.193	0	0.579	0.983
TTK	CCNB2	4443396	4436767	9606.ENSP00000358813	9606.ENSP00000288207	0	0	0	0	0.939	0.358	0	0.612	0.983
BUB1	SPDL1	4437860	4435578	9606.ENSP00000302530	9606.ENSP00000265295	0	0	0	0	0.732	0	0.9	0.439	0.983
NDC80	DLGAP5	4434910	4434015	9606.ENSP00000261597	9606.ENSP00000247191	0	0	0	0	0.971	0	0	0.456	0.983
UBE2C	CDC6	4441865	4432832	9606.ENSP00000348838	9606.ENSP00000209728	0	0	0	0	0.723	0.085	0.9	0.437	0.983
UBE2C	UBE2S	4441865	4435448	9606.ENSP00000348838	9606.ENSP00000264552	0	0	0	0.778	0.703	0.369	0.9	0.857	0.983
CDC20	ASPM	4443940	4442873	9606.ENSP00000361540	9606.ENSP00000356379	0	0	0	0	0.972	0.168	0	0.346	0.983
RFC4	FANCI	4446025	4438638	9606.ENSP00000376272	9606.ENSP00000310842	0	0	0	0	0.782	0	0.9	0.286	0.983
ESR1	PPARGC1A	4448358	4435507	9606.ENSP00000405330	9606.ENSP00000264867	0	0	0	0	0	0.592	0.9	0.625	0.983
PIPOX	AGXT	4439149	4437874	9606.ENSP00000317721	9606.ENSP00000302620	0.13	0	0	0	0.588	0	0.9	0.595	0.983
CENPU	CENPE	4436429	4435566	9606.ENSP00000281453	9606.ENSP00000265148	0	0	0	0	0.691	0	0.9	0.522	0.983
CXCL12	CCL20	4446453	4442174	9606.ENSP00000379140	9606.ENSP00000351671	0	0	0	0	0	0.546	0.9	0.674	0.983
BIRC5	KIF23	4437778	4434773	9606.ENSP00000301633	9606.ENSP00000260363	0	0	0	0	0.728	0	0.9	0.451	0.983
KIF4A	BUB1	4444386	4437860	9606.ENSP00000363524	9606.ENSP00000302530	0	0	0	0	0.959	0.185	0	0.537	0.983
TOP2A	BUB1B	4448614	4436731	9606.ENSP00000411532	9606.ENSP00000287598	0	0	0	0	0.963	0.05	0	0.556	0.983
TOP2A	CENPF	4448614	4442771	9606.ENSP00000411532	9606.ENSP00000355922	0	0	0	0	0.963	0	0	0.566	0.983
PTTG1	CCNB1	4446209	4434484	9606.ENSP00000377536	9606.ENSP00000256442	0	0	0	0	0.929	0	0	0.778	0.983
CDC7	MCM8	4447780	4445128	9606.ENSP00000393139	9606.ENSP00000368164	0	0	0	0	0.208	0.552	0.9	0.566	0.982
KNTC1	CCNB1	4440000	4434484	9606.ENSP00000328236	9606.ENSP00000256442	0	0	0	0	0.753	0.186	0.9	0.248	0.982
CKS1B	MAD2L1	4438654	4437296	9606.ENSP00000311083	9606.ENSP00000296509	0	0	0	0	0.977	0	0	0.269	0.982
CCNB2	KIF23	4436767	4434773	9606.ENSP00000288207	9606.ENSP00000260363	0	0	0	0	0.944	0.15	0	0.649	0.982
MCM3	CDK1	4451546	4446389	9606.ENSP00000480987	9606.ENSP00000378699	0	0	0	0	0.927	0.157	0	0.74	0.982
SMC4	NDC80	4441992	4434910	9606.ENSP00000349961	9606.ENSP00000261597	0	0	0	0	0.951	0.127	0	0.62	0.982
HMMR	BUB1	4446202	4437860	9606.ENSP00000377492	9606.ENSP00000302530	0	0	0	0	0.957	0	0	0.595	0.982
ESR1	FOS	4448358	4438204	9606.ENSP00000405330	9606.ENSP00000306245	0	0	0	0	0	0.475	0.9	0.688	0.982
RFC4	DTL	4446025	4442781	9606.ENSP00000376272	9606.ENSP00000355958	0	0	0	0	0.799	0.159	0.9	0.089	0.982
MCM8	PRIM1	4445128	4442054	9606.ENSP00000368164	9606.ENSP00000350491	0	0	0	0	0.631	0.08	0.9	0.537	0.982
ADH1B	ADH1A	4438237	4432830	9606.ENSP00000306606	9606.ENSP00000209668	0	0	0.449	0.985	0.828	0	0.9	0.892	0.982
APOA5	LPL	4450143	4438536	9606.ENSP00000445002	9606.ENSP00000309757	0	0	0	0	0	0.379	0.9	0.745	0.982
CENPF	CDCA5	4442771	4436187	9606.ENSP00000355922	9606.ENSP00000275517	0	0	0	0	0.714	0.121	0.9	0.367	0.982
CCNA2	CENPE	4436109	4435566	9606.ENSP00000274026	9606.ENSP00000265148	0	0	0	0	0.963	0.172	0	0.476	0.982
CDK1	MELK	4446389	4437455	9606.ENSP00000378699	9606.ENSP00000298048	0	0	0	0.711	0.978	0.124	0	0.387	0.982
RACGAP1	PRC1	4448310	4446249	9606.ENSP00000404190	9606.ENSP00000377793	0	0	0	0	0.954	0.379	0	0.436	0.982
PRC1	CENPE	4446249	4435566	9606.ENSP00000377793	9606.ENSP00000265148	0	0	0	0	0.887	0.47	0	0.723	0.982
MASP1	FCN3	4437260	4435966	9606.ENSP00000296280	9606.ENSP00000270879	0	0	0	0	0	0.157	0.9	0.799	0.981
CDCA5	CCNB1	4436187	4434484	9606.ENSP00000275517	9606.ENSP00000256442	0	0	0	0	0.741	0	0.9	0.349	0.981
MAD2L1	AURKA	4437296	4432988	9606.ENSP00000296509	9606.ENSP00000216911	0	0	0	0	0.923	0.169	0	0.724	0.981
CENPK	BUB1	4446586	4437860	9606.ENSP00000379911	9606.ENSP00000302530	0	0	0	0	0.7	0	0.9	0.417	0.981
HOGA1	AGXT	4443592	4437874	9606.ENSP00000359680	9606.ENSP00000302620	0.078	0	0	0	0.284	0	0.9	0.748	0.981
CENPK	BUB1B	4446586	4436731	9606.ENSP00000379911	9606.ENSP00000287598	0	0	0	0	0.439	0.535	0.9	0.383	0.981
GNMT	DMGDH	4444029	4434417	9606.ENSP00000361894	9606.ENSP00000255189	0	0	0	0	0.127	0	0.9	0.807	0.981
CENPW	CENPU	4443084	4436429	9606.ENSP00000357308	9606.ENSP00000281453	0	0	0	0	0.357	0	0.9	0.741	0.981
CDK1	KIF4A	4446389	4444386	9606.ENSP00000378699	9606.ENSP00000363524	0	0	0	0	0.935	0.157	0	0.695	0.981
KIF20A	CCNB1	4446341	4434484	9606.ENSP00000378356	9606.ENSP00000256442	0	0	0	0	0.956	0.15	0	0.542	0.981
PRC1	NCAPG	4446249	4434176	9606.ENSP00000377793	9606.ENSP00000251496	0	0	0	0	0.969	0	0	0.403	0.981
CDC20	MCM5	4443940	4432914	9606.ENSP00000361540	9606.ENSP00000216122	0	0	0	0	0.96	0.127	0	0.503	0.981
ACAA1	EHHADH	4440473	4433550	9606.ENSP00000333664	9606.ENSP00000231887	0.057	0.126	0	0	0.166	0.296	0.9	0.688	0.981
JUN	EGR2	4443699	4433822	9606.ENSP00000360266	9606.ENSP00000242480	0	0	0	0	0.106	0.095	0.9	0.797	0.981
BUB1	CENPH	4437860	4436517	9606.ENSP00000302530	9606.ENSP00000283006	0	0	0	0	0.648	0	0.9	0.506	0.981
ASPM	CCNA2	4442873	4436109	9606.ENSP00000356379	9606.ENSP00000274026	0	0	0	0	0.976	0.063	0	0.228	0.981
CDK1	MCM2	4446389	4435544	9606.ENSP00000378699	9606.ENSP00000265056	0	0	0	0	0.947	0.157	0	0.613	0.981
FEN1	MCM5	4438133	4432914	9606.ENSP00000305480	9606.ENSP00000216122	0	0	0.255	0	0.961	0.053	0	0.411	0.981
KIF18B	KIF11	4450792	4434801	9606.ENSP00000465992	9606.ENSP00000260731	0	0	0	0.661	0.725	0.169	0.9	0.649	0.98
CDCA5	NDC80	4436187	4434910	9606.ENSP00000275517	9606.ENSP00000261597	0	0	0	0	0.751	0	0.9	0.276	0.98
KIF4A	TPX2	4444386	4437665	9606.ENSP00000363524	9606.ENSP00000300403	0	0	0	0	0.96	0	0	0.53	0.98
MAD2L1	CDCA5	4437296	4436187	9606.ENSP00000296509	9606.ENSP00000275517	0	0	0	0	0.718	0	0.9	0.349	0.98
CENPU	NUF2	4436429	4435979	9606.ENSP00000281453	9606.ENSP00000271452	0	0	0	0	0.722	0	0.9	0.355	0.98
ASPM	CENPF	4442873	4442771	9606.ENSP00000356379	9606.ENSP00000355922	0	0	0	0	0.962	0	0	0.495	0.98
ACAA1	ACADS	4440473	4433826	9606.ENSP00000333664	9606.ENSP00000242592	0.055	0	0	0	0.225	0	0.9	0.766	0.98
UBE2C	DLGAP5	4441865	4434015	9606.ENSP00000348838	9606.ENSP00000247191	0	0	0	0	0.969	0.058	0	0.388	0.98
KIF2C	AURKA	4443901	4432988	9606.ENSP00000361298	9606.ENSP00000216911	0	0	0	0	0.868	0.433	0	0.76	0.98
BUB1B	SPC25	4436731	4436467	9606.ENSP00000287598	9606.ENSP00000282074	0	0	0	0	0.789	0	0.9	0.126	0.98
CCNA2	DLGAP5	4436109	4434015	9606.ENSP00000274026	9606.ENSP00000247191	0	0	0	0	0.967	0	0	0.416	0.98
CENPW	CENPH	4443084	4436517	9606.ENSP00000357308	9606.ENSP00000283006	0	0	0	0	0.275	0	0.9	0.756	0.98
NUSAP1	MKI67	4450429	4443142	9606.ENSP00000453403	9606.ENSP00000357643	0	0	0	0	0.965	0	0	0.467	0.98
ASPM	NDC80	4442873	4434910	9606.ENSP00000356379	9606.ENSP00000261597	0	0	0	0	0.98	0	0	0.066	0.98
CDA	TK1	4444499	4437779	9606.ENSP00000364212	9606.ENSP00000301634	0.292	0	0	0	0.061	0	0.9	0.742	0.98
NUSAP1	ASPM	4450429	4442873	9606.ENSP00000453403	9606.ENSP00000356379	0	0	0	0	0.975	0	0	0.22	0.98
KIF20A	DLGAP5	4446341	4434015	9606.ENSP00000378356	9606.ENSP00000247191	0	0	0	0	0.963	0.056	0	0.493	0.98
CEP55	KIF23	4443758	4434773	9606.ENSP00000360540	9606.ENSP00000260363	0	0	0	0	0.85	0.317	0	0.81	0.979
KIF23	CCNB1	4434773	4434484	9606.ENSP00000260363	9606.ENSP00000256442	0	0	0	0	0.941	0.15	0	0.619	0.979
CDC20	MELK	4443940	4437455	9606.ENSP00000361540	9606.ENSP00000298048	0	0	0	0	0.963	0.056	0	0.445	0.979
FBLN5	LOX	4441481	4433517	9606.ENSP00000345008	9606.ENSP00000231004	0	0	0	0	0.167	0.363	0.9	0.658	0.979
CCNB2	CENPU	4436767	4436429	9606.ENSP00000288207	9606.ENSP00000281453	0	0	0	0	0.758	0	0.9	0.211	0.979
KIF20A	CDC20	4446341	4443940	9606.ENSP00000378356	9606.ENSP00000361540	0	0	0	0	0.958	0.078	0	0.52	0.979
APOF	CETP	4446789	4432783	9606.ENSP00000381250	9606.ENSP00000200676	0	0	0	0	0	0	0.9	0.8	0.979
KNTC1	NUF2	4440000	4435979	9606.ENSP00000328236	9606.ENSP00000271452	0	0	0	0	0.644	0	0.9	0.457	0.979
CXCL2	CCL20	4449392	4442174	9606.ENSP00000427279	9606.ENSP00000351671	0	0	0	0	0.248	0	0.9	0.749	0.979
CENPE	NCAPG	4435566	4434176	9606.ENSP00000265148	9606.ENSP00000251496	0	0	0	0	0.967	0.064	0	0.378	0.979
AFP	APOA1	4446452	4433668	9606.ENSP00000379138	9606.ENSP00000236850	0	0	0	0	0.686	0	0.9	0.389	0.979
DTL	POLE2	4442781	4432952	9606.ENSP00000355958	9606.ENSP00000216367	0	0	0	0	0.8	0	0.9	0.06	0.979
KIF18B	KIF4A	4450792	4444386	9606.ENSP00000465992	9606.ENSP00000363524	0	0	0	0.662	0.744	0	0.9	0.672	0.979
CENPF	CENPU	4442771	4436429	9606.ENSP00000355922	9606.ENSP00000281453	0	0	0	0	0.683	0.114	0.9	0.361	0.979
NEK2	CCNB2	4442784	4436767	9606.ENSP00000355966	9606.ENSP00000288207	0	0	0	0	0.955	0	0	0.564	0.979
BUB1	MCM4	4437860	4435007	9606.ENSP00000302530	9606.ENSP00000262105	0	0	0	0	0.966	0.05	0	0.417	0.979
CENPL	CENPU	4441841	4436429	9606.ENSP00000348527	9606.ENSP00000281453	0	0	0	0	0.1	0.131	0.9	0.766	0.979
KIF20A	CCNB2	4446341	4436767	9606.ENSP00000378356	9606.ENSP00000288207	0	0	0	0	0.952	0.15	0	0.542	0.979
KIF2C	CDCA5	4443901	4436187	9606.ENSP00000361298	9606.ENSP00000275517	0	0	0	0	0.67	0	0.9	0.416	0.979
ESR1	JUN	4448358	4443699	9606.ENSP00000405330	9606.ENSP00000360266	0	0	0	0	0	0.472	0.9	0.646	0.979
CENPK	CENPW	4446586	4443084	9606.ENSP00000379911	9606.ENSP00000357308	0	0	0	0	0.285	0	0.9	0.738	0.979
CKS2	MAD2L1	4444630	4437296	9606.ENSP00000364976	9606.ENSP00000296509	0	0	0	0	0.957	0	0	0.523	0.978
IGF1	HGF	4437883	4433227	9606.ENSP00000302665	9606.ENSP00000222390	0	0	0	0	0.061	0	0.9	0.785	0.978
MAT1A	BHMT	4443900	4436127	9606.ENSP00000361287	9606.ENSP00000274353	0.135	0	0	0	0.109	0	0.9	0.748	0.978
TOP2A	CENPE	4448614	4435566	9606.ENSP00000411532	9606.ENSP00000265148	0	0	0	0	0.961	0	0	0.455	0.978
CCNA2	NDC80	4436109	4434910	9606.ENSP00000274026	9606.ENSP00000261597	0	0	0	0	0.97	0	0	0.304	0.978
ASPM	MAD2L1	4442873	4437296	9606.ENSP00000356379	9606.ENSP00000296509	0	0	0	0	0.96	0.261	0	0.328	0.978
UBE2T	UBE2C	4442849	4441865	9606.ENSP00000356243	9606.ENSP00000348838	0	0	0	0.815	0.733	0.168	0.9	0.629	0.978
PBK	MELK	4449452	4437455	9606.ENSP00000428489	9606.ENSP00000298048	0	0	0	0	0.951	0.135	0	0.536	0.978
MCM8	MCM4	4445128	4435007	9606.ENSP00000368164	9606.ENSP00000262105	0	0	0	0.686	0.183	0.679	0.9	0.787	0.978
IGFALS	IGFBP3	4448841	4445494	9606.ENSP00000416683	9606.ENSP00000370473	0	0	0	0	0.061	0.379	0.9	0.679	0.978
JUN	CCL2	4443699	4433339	9606.ENSP00000360266	9606.ENSP00000225831	0	0	0	0	0.062	0	0.9	0.792	0.978
PRC1	KIF23	4446249	4434773	9606.ENSP00000377793	9606.ENSP00000260363	0	0	0	0	0.882	0.472	0	0.682	0.978
TYMS	MCM4	4439011	4435007	9606.ENSP00000315644	9606.ENSP00000262105	0	0	0	0	0.961	0	0	0.475	0.978
MAD2L1	CENPH	4437296	4436517	9606.ENSP00000296509	9606.ENSP00000283006	0	0	0	0	0.575	0.332	0.9	0.33	0.978
MCM4	GMNN	4435007	4433492	9606.ENSP00000262105	9606.ENSP00000230056	0	0	0	0	0.43	0	0.9	0.651	0.978
GLDC	SARDH	4445533	4443828	9606.ENSP00000370737	9606.ENSP00000360938	0.167	0	0	0	0.489	0.097	0.9	0.527	0.978
HMMR	DLGAP5	4446202	4434015	9606.ENSP00000377492	9606.ENSP00000247191	0	0	0	0	0.956	0	0	0.522	0.978
NUSAP1	CCNB2	4450429	4436767	9606.ENSP00000453403	9606.ENSP00000288207	0	0	0	0	0.956	0	0	0.534	0.978
CENPK	NUF2	4446586	4435979	9606.ENSP00000379911	9606.ENSP00000271452	0	0	0	0	0.645	0	0.9	0.445	0.978
CDCA5	CENPE	4436187	4435566	9606.ENSP00000275517	9606.ENSP00000265148	0	0	0	0	0.711	0	0.9	0.319	0.978
SMC4	KIF11	4441992	4434801	9606.ENSP00000349961	9606.ENSP00000260731	0	0	0	0	0.965	0.063	0	0.394	0.978
CENPH	CENPE	4436517	4435566	9606.ENSP00000283006	9606.ENSP00000265148	0	0	0	0	0.379	0	0.9	0.68	0.978
KIF2C	CENPU	4443901	4436429	9606.ENSP00000361298	9606.ENSP00000281453	0	0	0	0	0.682	0	0.9	0.348	0.977
KIF20A	TPX2	4446341	4437665	9606.ENSP00000378356	9606.ENSP00000300403	0	0	0	0	0.959	0	0	0.459	0.977
KNTC1	SPDL1	4440000	4435578	9606.ENSP00000328236	9606.ENSP00000265295	0	0	0	0	0.425	0	0.9	0.64	0.977
CENPU	CCNB1	4436429	4434484	9606.ENSP00000281453	9606.ENSP00000256442	0	0	0	0	0.723	0	0.9	0.238	0.977
KIF2C	TPX2	4443901	4437665	9606.ENSP00000361298	9606.ENSP00000300403	0	0	0	0	0.942	0	0	0.632	0.977
ACAA2	EHHADH	4436619	4433550	9606.ENSP00000285093	9606.ENSP00000231887	0.057	0.048	0	0	0.152	0.296	0.9	0.652	0.977
FABP1	APOA1	4437198	4433668	9606.ENSP00000295834	9606.ENSP00000236850	0	0	0	0	0.644	0	0.9	0.415	0.977
RFC4	MCM5	4446025	4432914	9606.ENSP00000376272	9606.ENSP00000216122	0.058	0	0	0	0.908	0.186	0	0.716	0.977
NUSAP1	PRC1	4450429	4446249	9606.ENSP00000453403	9606.ENSP00000377793	0	0	0	0	0.962	0	0	0.433	0.977
PRC1	CCNB1	4446249	4434484	9606.ENSP00000377793	9606.ENSP00000256442	0	0	0	0	0.941	0.384	0	0.418	0.977
CDCA3	CDC20	4450021	4443940	9606.ENSP00000442068	9606.ENSP00000361540	0	0	0	0	0.942	0	0	0.62	0.977
BUB1B	DLGAP5	4436731	4434015	9606.ENSP00000287598	9606.ENSP00000247191	0	0	0	0	0.945	0	0	0.597	0.977
AR	HSP90AB1	4444436	4443770	9606.ENSP00000363822	9606.ENSP00000360609	0	0	0	0	0	0.474	0.9	0.609	0.977
TOP2A	RRM2	4448614	4442396	9606.ENSP00000411532	9606.ENSP00000353770	0	0	0	0	0.939	0	0	0.644	0.977
CCNB2	CCNA2	4436767	4436109	9606.ENSP00000288207	9606.ENSP00000274026	0	0	0	0.743	0.97	0.086	0	0.806	0.977
CYP2C19	CYP2C9	4443723	4434798	9606.ENSP00000360372	9606.ENSP00000260682	0	0	0.449	0.985	0.322	0.685	0.9	0.929	0.977
MCM3	MCM8	4451546	4445128	9606.ENSP00000480987	9606.ENSP00000368164	0	0	0	0.64	0.559	0.321	0.9	0.787	0.976
CDC20	KNTC1	4443940	4440000	9606.ENSP00000361540	9606.ENSP00000328236	0	0	0	0	0.606	0	0.9	0.45	0.976
PBK	CDC20	4449452	4443940	9606.ENSP00000428489	9606.ENSP00000361540	0	0	0	0	0.964	0.082	0	0.327	0.976
IGFALS	IGF1	4448841	4437883	9606.ENSP00000416683	9606.ENSP00000302665	0	0	0	0	0.087	0.379	0.9	0.641	0.976
CDK1	SPDL1	4446389	4435578	9606.ENSP00000378699	9606.ENSP00000265295	0	0	0	0	0.706	0	0.9	0.25	0.976
ITGA6	LAMA3	4447442	4439693	9606.ENSP00000386896	9606.ENSP00000324532	0	0	0	0	0.096	0.369	0.9	0.637	0.976
KIF2C	CENPH	4443901	4436517	9606.ENSP00000361298	9606.ENSP00000283006	0	0	0	0	0.415	0.379	0.9	0.426	0.976
NUSAP1	MAD2L1	4450429	4437296	9606.ENSP00000453403	9606.ENSP00000296509	0	0	0	0	0.962	0	0	0.413	0.976
TOP2A	SMC4	4448614	4441992	9606.ENSP00000411532	9606.ENSP00000349961	0.043	0	0	0	0.907	0.195	0	0.707	0.976
CXCL12	CCL19	4446453	4438451	9606.ENSP00000379140	9606.ENSP00000308815	0	0	0	0	0.1	0	0.9	0.759	0.976
BHMT	DMGDH	4436127	4434417	9606.ENSP00000274353	9606.ENSP00000255189	0.053	0	0	0	0.177	0	0.9	0.735	0.976
PRC1	ASPM	4446249	4442873	9606.ENSP00000377793	9606.ENSP00000356379	0	0	0	0	0.965	0.071	0	0.323	0.976
TOP2A	AURKA	4448614	4432988	9606.ENSP00000411532	9606.ENSP00000216911	0	0	0	0	0.92	0.261	0	0.634	0.976
COLEC11	MASP1	4448620	4437260	9606.ENSP00000411770	9606.ENSP00000296280	0	0	0	0	0.075	0	0.9	0.769	0.976
BUB1	MELK	4437860	4437455	9606.ENSP00000302530	9606.ENSP00000298048	0	0	0	0	0.95	0.056	0	0.535	0.976
NUSAP1	CEP55	4450429	4443758	9606.ENSP00000453403	9606.ENSP00000360540	0	0	0	0	0.957	0	0	0.474	0.976
ARG1	OTC	4441926	4432619	9606.ENSP00000349446	9606.ENSP00000039007	0	0	0	0	0.084	0.157	0.9	0.732	0.976
FEN1	POLE2	4438133	4432952	9606.ENSP00000305480	9606.ENSP00000216367	0	0	0	0	0.705	0	0.9	0.263	0.976
UBE2C	TPX2	4441865	4437665	9606.ENSP00000348838	9606.ENSP00000300403	0	0	0	0	0.95	0	0	0.554	0.976
MKI67	BUB1	4443142	4437860	9606.ENSP00000357643	9606.ENSP00000302530	0	0	0	0	0.942	0	0	0.617	0.976
CENPK	NDC80	4446586	4434910	9606.ENSP00000379911	9606.ENSP00000261597	0	0	0	0	0.596	0	0.9	0.441	0.975
PTTG1	BUB1B	4446209	4436731	9606.ENSP00000377536	9606.ENSP00000287598	0	0	0	0	0.821	0.305	0	0.816	0.975
CEP55	KIF11	4443758	4434801	9606.ENSP00000360540	9606.ENSP00000260731	0	0	0	0	0.957	0.085	0	0.428	0.975
SMC4	CCNB2	4441992	4436767	9606.ENSP00000349961	9606.ENSP00000288207	0	0	0	0	0.609	0.051	0.9	0.407	0.975
CDC20	CDC6	4443940	4432832	9606.ENSP00000361540	9606.ENSP00000209728	0	0	0	0	0.76	0.556	0	0.791	0.975
NEK2	BUB1	4442784	4437860	9606.ENSP00000355966	9606.ENSP00000302530	0	0	0	0	0.935	0	0	0.64	0.975
IRAK1	IL1RAP	4443435	4438954	9606.ENSP00000358997	9606.ENSP00000314807	0	0	0	0	0	0.447	0.9	0.592	0.975
IGFBP3	PLG	4445494	4438461	9606.ENSP00000370473	9606.ENSP00000308938	0	0	0	0	0	0.379	0.9	0.64	0.975
CDC7	PRIM1	4447780	4442054	9606.ENSP00000393139	9606.ENSP00000350491	0	0	0	0	0.605	0	0.9	0.418	0.975
CCNB2	CDC6	4436767	4432832	9606.ENSP00000288207	9606.ENSP00000209728	0	0	0	0	0.748	0.707	0	0.691	0.975
PBK	DLGAP5	4449452	4434015	9606.ENSP00000428489	9606.ENSP00000247191	0	0	0	0	0.957	0.05	0	0.437	0.975
CENPK	CENPF	4446586	4442771	9606.ENSP00000379911	9606.ENSP00000355922	0	0	0	0	0.545	0	0.9	0.477	0.974
PBK	BIRC5	4449452	4437778	9606.ENSP00000428489	9606.ENSP00000301633	0	0	0	0	0.952	0.176	0	0.416	0.974
KIF20A	AURKA	4446341	4432988	9606.ENSP00000378356	9606.ENSP00000216911	0	0	0	0	0.94	0.125	0	0.546	0.974
CENPW	CENPL	4443084	4441841	9606.ENSP00000357308	9606.ENSP00000348527	0	0	0	0	0.093	0	0.9	0.744	0.974
CYP2E1	ADH1C	4449959	4449347	9606.ENSP00000440689	9606.ENSP00000426083	0.043	0	0	0	0.128	0	0.9	0.73	0.974
PTGS2	PTGIS	4442894	4433877	9606.ENSP00000356438	9606.ENSP00000244043	0	0	0	0	0.061	0.379	0.9	0.609	0.974
MCM10	GMNN	4448957	4433492	9606.ENSP00000418268	9606.ENSP00000230056	0	0	0	0	0.364	0	0.9	0.627	0.974
CCNE2	RBL1	4449487	4444239	9606.ENSP00000429089	9606.ENSP00000362768	0	0	0	0	0.16	0.413	0.9	0.537	0.974
SMC4	CCNB1	4441992	4434484	9606.ENSP00000349961	9606.ENSP00000256442	0	0	0	0	0.618	0.051	0.9	0.371	0.974
PTTG1	CCNB2	4446209	4436767	9606.ENSP00000377536	9606.ENSP00000288207	0	0	0	0	0.936	0	0	0.613	0.974
BUB1B	CENPH	4436731	4436517	9606.ENSP00000287598	9606.ENSP00000283006	0	0	0	0	0.408	0	0.9	0.596	0.974
CDK1	CENPH	4446389	4436517	9606.ENSP00000378699	9606.ENSP00000283006	0	0	0	0	0.686	0	0.9	0.238	0.974
BIRC5	SPC25	4437778	4436467	9606.ENSP00000301633	9606.ENSP00000282074	0	0	0	0	0.746	0	0.9	0.086	0.974
SERPINE1	HGF	4433266	4433227	9606.ENSP00000223095	9606.ENSP00000222390	0	0	0	0	0.062	0.129	0.9	0.719	0.974
TOP2A	TTK	4448614	4443396	9606.ENSP00000411532	9606.ENSP00000358813	0	0	0	0	0.954	0	0	0.457	0.974
KIF23	AURKA	4434773	4432988	9606.ENSP00000260363	9606.ENSP00000216911	0	0	0	0	0.919	0.125	0	0.665	0.974
CENPK	CDK1	4446586	4446389	9606.ENSP00000379911	9606.ENSP00000378699	0	0	0	0	0.716	0	0.9	0.165	0.974
CENPF	CENPH	4442771	4436517	9606.ENSP00000355922	9606.ENSP00000283006	0	0	0	0	0.386	0	0.9	0.619	0.974
CYP2E1	ADH1B	4449959	4438237	9606.ENSP00000440689	9606.ENSP00000306606	0.043	0	0	0	0.128	0	0.9	0.732	0.974
KIF18B	KIF15	4450792	4439659	9606.ENSP00000465992	9606.ENSP00000324020	0	0	0	0.652	0.698	0	0.9	0.517	0.973
TOP2A	ASPM	4448614	4442873	9606.ENSP00000411532	9606.ENSP00000356379	0	0	0	0	0.967	0	0	0.234	0.973
ASPM	KIF15	4442873	4439659	9606.ENSP00000356379	9606.ENSP00000324020	0	0	0	0	0.934	0.103	0	0.578	0.973
NUSAP1	CENPF	4450429	4442771	9606.ENSP00000453403	9606.ENSP00000355922	0	0	0	0	0.95	0	0	0.49	0.973
KNTC1	SPC25	4440000	4436467	9606.ENSP00000328236	9606.ENSP00000282074	0	0	0	0	0.684	0	0.9	0.214	0.973
CYP2E1	ALDH2	4449959	4434937	9606.ENSP00000440689	9606.ENSP00000261733	0	0	0	0	0.062	0.085	0.9	0.731	0.973
GHR	SOCS3	4451768	4440175	9606.ENSP00000483403	9606.ENSP00000330341	0	0	0	0	0	0.324	0.9	0.644	0.973
CDK1	MCM5	4446389	4432914	9606.ENSP00000378699	9606.ENSP00000216122	0	0	0	0	0.937	0.157	0	0.537	0.973
ADH1C	ADH1B	4449347	4438237	9606.ENSP00000426083	9606.ENSP00000306606	0	0	0.449	0.986	0.179	0.692	0.9	0.921	0.973
COLEC11	FCN3	4448620	4435966	9606.ENSP00000411770	9606.ENSP00000270879	0	0	0	0	0	0.157	0.9	0.71	0.973
THBS1	HGF	4434771	4433227	9606.ENSP00000260356	9606.ENSP00000222390	0	0	0	0	0.061	0	0.9	0.744	0.973
THBS1	HRG	4434771	4433552	9606.ENSP00000260356	9606.ENSP00000232003	0	0	0	0	0	0.379	0.9	0.609	0.973
CPT2	ACADL	4443759	4433600	9606.ENSP00000360541	9606.ENSP00000233710	0	0	0	0	0.189	0	0.9	0.689	0.972
UBE2C	TYMS	4441865	4439011	9606.ENSP00000348838	9606.ENSP00000315644	0	0	0	0	0.796	0.819	0	0.307	0.972
HAO1	PIPOX	4445115	4439149	9606.ENSP00000368066	9606.ENSP00000317721	0	0	0	0	0.18	0	0.9	0.688	0.972
CHEK1	DTL	4447561	4442781	9606.ENSP00000388648	9606.ENSP00000355958	0	0	0	0	0.845	0.379	0	0.734	0.972
NUF2	NCAPG	4435979	4434176	9606.ENSP00000271452	9606.ENSP00000251496	0	0	0	0	0.953	0	0	0.428	0.972
CDCA7	MCM2	4438272	4435544	9606.ENSP00000306968	9606.ENSP00000265056	0	0	0	0	0.961	0	0	0.334	0.972
TPX2	CCNB1	4437665	4434484	9606.ENSP00000300403	9606.ENSP00000256442	0	0	0	0	0.946	0	0	0.515	0.972
HMGCS2	ACAA1	4443311	4440473	9606.ENSP00000358414	9606.ENSP00000333664	0.093	0	0	0	0.143	0.37	0.9	0.517	0.972
AKR1C3	SRD5A1	4445414	4436117	9606.ENSP00000369927	9606.ENSP00000274192	0	0	0	0	0	0	0.9	0.74	0.972
LCAT	CETP	4435353	4432783	9606.ENSP00000264005	9606.ENSP00000200676	0	0	0	0	0.061	0	0.72	0.902	0.972
KIF2C	KNTC1	4443901	4440000	9606.ENSP00000361298	9606.ENSP00000328236	0	0	0	0	0.643	0	0.9	0.304	0.972
MCM4	KIF11	4435007	4434801	9606.ENSP00000262105	9606.ENSP00000260731	0	0	0	0	0.962	0	0	0.3	0.972
CENPK	KNTC1	4446586	4440000	9606.ENSP00000379911	9606.ENSP00000328236	0	0	0	0	0.661	0	0.9	0.255	0.972
RFC4	MCM6	4446025	4435383	9606.ENSP00000376272	9606.ENSP00000264156	0.058	0	0	0	0.922	0.186	0	0.591	0.972
RFC4	UBE2T	4446025	4442849	9606.ENSP00000376272	9606.ENSP00000356243	0	0	0	0	0.707	0.084	0.9	0.094	0.972
CYP1A2	NAT2	4441211	4436677	9606.ENSP00000342007	9606.ENSP00000286479	0	0	0	0	0.077	0	0.9	0.727	0.972
RFC4	RAD51AP1	4446025	4433433	9606.ENSP00000376272	9606.ENSP00000228843	0	0	0	0	0.699	0	0.9	0.165	0.972
MKI67	KIF11	4443142	4434801	9606.ENSP00000357643	9606.ENSP00000260731	0	0	0	0	0.959	0	0	0.351	0.972
STAB2	LYVE1	4445802	4434461	9606.ENSP00000373539	9606.ENSP00000256178	0	0	0	0	0.062	0	0.9	0.732	0.972
PLG	THBS1	4438461	4434771	9606.ENSP00000308938	9606.ENSP00000260356	0	0	0	0	0	0.379	0.9	0.598	0.972
CENPK	MAD2L1	4446586	4437296	9606.ENSP00000379911	9606.ENSP00000296509	0	0	0	0	0.696	0	0.9	0.178	0.972
S100A10	PLG	4443194	4438461	9606.ENSP00000357801	9606.ENSP00000308938	0	0	0	0	0	0.379	0.9	0.599	0.972
GTSE1	CCNB1	4448783	4434484	9606.ENSP00000415430	9606.ENSP00000256442	0	0	0	0	0.608	0	0.9	0.36	0.972
CDCA3	CDK1	4450021	4446389	9606.ENSP00000442068	9606.ENSP00000378699	0	0	0	0	0.942	0	0	0.528	0.971
CCL20	CCL19	4442174	4438451	9606.ENSP00000351671	9606.ENSP00000308815	0	0	0	0	0.085	0	0.9	0.711	0.971
KIF20A	BUB1B	4446341	4436731	9606.ENSP00000378356	9606.ENSP00000287598	0	0	0	0	0.935	0.185	0	0.495	0.971
FAM83D	HMMR	4451564	4446202	9606.ENSP00000481110	9606.ENSP00000377492	0	0	0	0	0.558	0.822	0	0.671	0.971
UBE2C	BUB1	4441865	4437860	9606.ENSP00000348838	9606.ENSP00000302530	0	0	0	0	0.938	0	0	0.552	0.971
CHEK1	UBE2T	4447561	4442849	9606.ENSP00000388648	9606.ENSP00000356243	0	0	0	0	0.374	0.377	0.9	0.353	0.971
CDK1	RBL1	4446389	4444239	9606.ENSP00000378699	9606.ENSP00000362768	0	0	0	0	0.197	0.261	0.9	0.58	0.971
GMNN	MCM5	4433492	4432914	9606.ENSP00000230056	9606.ENSP00000216122	0	0	0	0	0.389	0	0.9	0.57	0.971
PBK	TTK	4449452	4443396	9606.ENSP00000428489	9606.ENSP00000358813	0	0	0	0	0.947	0	0	0.482	0.971
CDC20	MKI67	4443940	4443142	9606.ENSP00000361540	9606.ENSP00000357643	0	0	0	0	0.94	0	0	0.543	0.971
EZH2	H2AFZ	4439336	4437274	9606.ENSP00000320147	9606.ENSP00000296417	0	0	0	0	0.168	0.152	0.9	0.643	0.971
LPL	APOA1	4438536	4433668	9606.ENSP00000309757	9606.ENSP00000236850	0	0	0	0	0	0	0.9	0.725	0.971
RRM2	BUB1B	4442396	4436731	9606.ENSP00000353770	9606.ENSP00000287598	0	0	0	0	0.948	0	0	0.47	0.971
NUF2	DLGAP5	4435979	4434015	9606.ENSP00000271452	9606.ENSP00000247191	0	0	0	0	0.94	0	0	0.541	0.971
KIF15	DLGAP5	4439659	4434015	9606.ENSP00000324020	9606.ENSP00000247191	0	0	0	0	0.941	0.056	0	0.531	0.971
CXCL2	CXCL12	4449392	4446453	9606.ENSP00000427279	9606.ENSP00000379140	0	0	0	0	0	0.224	0.9	0.668	0.971
NDC80	KIF23	4434910	4434773	9606.ENSP00000261597	9606.ENSP00000260363	0	0	0	0	0.962	0.18	0	0.151	0.971
FTCD	AMDHD1	4436927	4435729	9606.ENSP00000291670	9606.ENSP00000266736	0	0	0.326	0	0.101	0	0.9	0.592	0.971
CDK1	MCM6	4446389	4435383	9606.ENSP00000378699	9606.ENSP00000264156	0	0	0	0	0.937	0.157	0	0.507	0.971
CDK1	CEP55	4446389	4443758	9606.ENSP00000378699	9606.ENSP00000360540	0	0	0	0	0.933	0.305	0	0.431	0.971
MCM3	BUB1	4451546	4437860	9606.ENSP00000480987	9606.ENSP00000302530	0	0	0	0	0.956	0.05	0	0.367	0.971
TOP2A	NDC80	4448614	4434910	9606.ENSP00000411532	9606.ENSP00000261597	0	0	0	0	0.965	0.098	0	0.12	0.97
CDCA5	SPDL1	4436187	4435578	9606.ENSP00000275517	9606.ENSP00000265295	0	0	0	0	0.636	0	0.9	0.249	0.97
KIF4A	ASPM	4444386	4442873	9606.ENSP00000363524	9606.ENSP00000356379	0	0	0	0	0.945	0.086	0	0.458	0.97
KNTC1	CCNB2	4440000	4436767	9606.ENSP00000328236	9606.ENSP00000288207	0	0	0	0	0.547	0.186	0.9	0.288	0.97
FOS	CCL2	4438204	4433339	9606.ENSP00000306245	9606.ENSP00000225831	0	0	0	0	0	0	0.9	0.719	0.97
RRM2	KIF11	4442396	4434801	9606.ENSP00000353770	9606.ENSP00000260731	0	0	0	0	0.934	0	0	0.568	0.97
LDLR	APOA1	4450447	4433668	9606.ENSP00000454071	9606.ENSP00000236850	0	0	0	0	0	0	0.9	0.715	0.97
RRM2	TYMS	4442396	4439011	9606.ENSP00000353770	9606.ENSP00000315644	0	0	0	0	0.923	0.05	0	0.618	0.97
CYP3A4	CYP2C9	4440831	4434798	9606.ENSP00000337915	9606.ENSP00000260682	0	0	0.444	0.648	0.247	0.379	0.9	0.933	0.97
IGF1	SERPINE1	4437883	4433266	9606.ENSP00000302665	9606.ENSP00000223095	0	0	0	0	0	0	0.9	0.717	0.97
CDC20	SPC25	4443940	4436467	9606.ENSP00000361540	9606.ENSP00000282074	0	0	0	0	0.659	0	0.9	0.214	0.97
NUSAP1	UBE2C	4450429	4441865	9606.ENSP00000453403	9606.ENSP00000348838	0	0	0	0	0.935	0	0	0.557	0.97
ROBO1	ENAH	4449112	4442751	9606.ENSP00000420321	9606.ENSP00000355809	0	0	0	0	0.162	0.328	0.9	0.534	0.97
ASPM	CCNB1	4442873	4434484	9606.ENSP00000356379	9606.ENSP00000256442	0	0	0	0	0.95	0.063	0	0.42	0.97
GHR	SOCS2	4451768	4451575	9606.ENSP00000483403	9606.ENSP00000481249	0	0	0	0	0	0.405	0.9	0.542	0.97
NUSAP1	KIF23	4450429	4434773	9606.ENSP00000453403	9606.ENSP00000260363	0	0	0	0	0.959	0	0	0.298	0.97
ESR1	IGF1	4448358	4437883	9606.ENSP00000405330	9606.ENSP00000302665	0	0	0	0	0.062	0	0.9	0.715	0.97
FGFR2	SPRY2	4448546	4444828	9606.ENSP00000410294	9606.ENSP00000366306	0	0	0	0	0	0.26	0.9	0.632	0.97
MKI67	DLGAP5	4443142	4434015	9606.ENSP00000357643	9606.ENSP00000247191	0	0	0	0	0.925	0	0	0.623	0.97
BIRC5	CENPH	4437778	4436517	9606.ENSP00000301633	9606.ENSP00000283006	0	0	0	0	0.603	0	0.9	0.295	0.969
THBS1	SERPINE1	4434771	4433266	9606.ENSP00000260356	9606.ENSP00000223095	0	0	0	0	0.273	0	0.9	0.616	0.969
CCNA2	NCAPG	4436109	4434176	9606.ENSP00000274026	9606.ENSP00000251496	0	0	0	0	0.958	0	0	0.293	0.969
LPA	LCAT	4439432	4435353	9606.ENSP00000321334	9606.ENSP00000264005	0	0	0	0	0.069	0	0.72	0.892	0.969
PBK	BUB1B	4449452	4436731	9606.ENSP00000428489	9606.ENSP00000287598	0	0	0	0	0.942	0.064	0	0.473	0.969
KIF2C	SPC25	4443901	4436467	9606.ENSP00000361298	9606.ENSP00000282074	0	0	0	0	0.606	0	0.9	0.281	0.969
HSD17B6	SRD5A1	4450358	4436117	9606.ENSP00000451406	9606.ENSP00000274192	0	0	0	0	0.062	0	0.9	0.699	0.969
HMGCS2	ACAA2	4443311	4436619	9606.ENSP00000358414	9606.ENSP00000285093	0.093	0	0	0	0.143	0.37	0.9	0.477	0.969
NUSAP1	CENPE	4450429	4435566	9606.ENSP00000453403	9606.ENSP00000265148	0	0	0	0	0.956	0	0	0.318	0.969
ACSL1	ACADL	4449224	4433600	9606.ENSP00000422607	9606.ENSP00000233710	0.051	0	0	0	0.137	0.087	0.9	0.646	0.968
ASPM	TPX2	4442873	4437665	9606.ENSP00000356379	9606.ENSP00000300403	0	0	0	0	0.966	0	0	0.096	0.968
MELK	CCNB2	4437455	4436767	9606.ENSP00000298048	9606.ENSP00000288207	0	0	0	0	0.919	0.262	0	0.51	0.968
KIF20A	CCNA2	4446341	4436109	9606.ENSP00000378356	9606.ENSP00000274026	0	0	0	0	0.938	0.15	0	0.445	0.968
PBK	CCNB2	4449452	4436767	9606.ENSP00000428489	9606.ENSP00000288207	0	0	0	0	0.951	0.09	0	0.354	0.968
ASPM	BUB1B	4442873	4436731	9606.ENSP00000356379	9606.ENSP00000287598	0	0	0	0	0.923	0.353	0	0.408	0.968
CDKN2A	FOXM1	4448997	4441245	9606.ENSP00000418915	9606.ENSP00000342307	0	0	0	0	0	0.085	0.9	0.685	0.968
RACGAP1	BUB1	4448310	4437860	9606.ENSP00000404190	9606.ENSP00000302530	0	0	0	0	0.956	0	0	0.297	0.968
NUSAP1	TPX2	4450429	4437665	9606.ENSP00000453403	9606.ENSP00000300403	0	0	0	0	0.913	0	0	0.647	0.968
PBK	BUB1	4449452	4437860	9606.ENSP00000428489	9606.ENSP00000302530	0	0	0	0	0.945	0.064	0	0.44	0.968
CCNA2	KIF23	4436109	4434773	9606.ENSP00000274026	9606.ENSP00000260363	0	0	0	0	0.939	0.15	0	0.431	0.968
SFN	CDC25C	4441103	4439463	9606.ENSP00000340989	9606.ENSP00000321656	0	0	0	0	0.061	0.525	0.9	0.377	0.968
CDC20	RRM2	4443940	4442396	9606.ENSP00000361540	9606.ENSP00000353770	0	0	0	0	0.927	0.08	0	0.571	0.968
CCNB2	CENPH	4436767	4436517	9606.ENSP00000288207	9606.ENSP00000283006	0	0	0	0	0.585	0	0.9	0.291	0.968
FBP1	ALDOB	4448472	4444463	9606.ENSP00000408025	9606.ENSP00000363988	0	0	0	0	0.181	0	0.9	0.634	0.967
ESR1	NR0B2	4448358	4434348	9606.ENSP00000405330	9606.ENSP00000254227	0	0	0	0	0.057	0.472	0.9	0.423	0.967
KIF4A	BUB1B	4444386	4436731	9606.ENSP00000363524	9606.ENSP00000287598	0	0	0	0	0.932	0.185	0	0.46	0.967
SULT1E1	HSD17B2	4433371	4432776	9606.ENSP00000226444	9606.ENSP00000199936	0	0	0	0	0.087	0	0.9	0.674	0.967
SRD5A2	AKR1C3	4451219	4445414	9606.ENSP00000477587	9606.ENSP00000369927	0	0	0	0	0.051	0	0.9	0.685	0.967
COLEC10	FCN2	4440388	4436933	9606.ENSP00000332723	9606.ENSP00000291744	0	0	0	0	0.062	0.157	0.9	0.64	0.967
EPHX2	CYP2J2	4449539	4443694	9606.ENSP00000430269	9606.ENSP00000360247	0.056	0	0	0	0.078	0.081	0.9	0.657	0.967
BUB1B	AURKA	4436731	4432988	9606.ENSP00000287598	9606.ENSP00000216911	0	0	0	0	0.844	0.246	0	0.747	0.967
KPNA2	CDK1	4449870	4446389	9606.ENSP00000438483	9606.ENSP00000378699	0	0	0	0	0.949	0.262	0	0.206	0.967
KNTC1	CDCA5	4440000	4436187	9606.ENSP00000328236	9606.ENSP00000275517	0	0	0	0	0.581	0	0.9	0.288	0.967
CEP55	CENPF	4443758	4442771	9606.ENSP00000360540	9606.ENSP00000355922	0	0	0	0	0.934	0	0	0.53	0.967
CDK1	TRIP13	4446389	4432699	9606.ENSP00000378699	9606.ENSP00000166345	0	0	0	0	0.959	0.082	0	0.19	0.967
KIF18B	CENPE	4450792	4435566	9606.ENSP00000465992	9606.ENSP00000265148	0	0	0	0.63	0.459	0.263	0.9	0.687	0.967
JUN	MECOM	4443699	4435476	9606.ENSP00000360266	9606.ENSP00000264674	0	0	0	0	0	0.405	0.9	0.491	0.967
CENPF	SPDL1	4442771	4435578	9606.ENSP00000355922	9606.ENSP00000265295	0	0	0	0	0.377	0	0.9	0.525	0.967
KIF23	DLGAP5	4434773	4434015	9606.ENSP00000260363	9606.ENSP00000247191	0	0	0	0	0.951	0.056	0	0.359	0.967
KIF20A	NCAPG	4446341	4434176	9606.ENSP00000378356	9606.ENSP00000251496	0	0	0	0	0.948	0.064	0	0.37	0.966
ESR1	HSP90AB1	4448358	4443770	9606.ENSP00000405330	9606.ENSP00000360609	0	0	0	0	0	0.474	0.9	0.421	0.966
SPDL1	CCNB1	4435578	4434484	9606.ENSP00000265295	9606.ENSP00000256442	0	0	0	0	0.634	0	0.9	0.16	0.966
CENPH	CCNB1	4436517	4434484	9606.ENSP00000283006	9606.ENSP00000256442	0	0	0	0	0.581	0	0.9	0.259	0.966
NUSAP1	BUB1	4450429	4437860	9606.ENSP00000453403	9606.ENSP00000302530	0	0	0	0	0.93	0	0	0.539	0.966
CCNB2	SPDL1	4436767	4435578	9606.ENSP00000288207	9606.ENSP00000265295	0	0	0	0	0.657	0	0.9	0.098	0.966
APOA5	AFP	4450143	4446452	9606.ENSP00000445002	9606.ENSP00000379138	0	0	0	0	0.317	0	0.9	0.546	0.966
NR1I3	CYP1A2	4442999	4441211	9606.ENSP00000356959	9606.ENSP00000342007	0	0	0	0	0.076	0.085	0.9	0.646	0.966
KNTC1	BIRC5	4440000	4437778	9606.ENSP00000328236	9606.ENSP00000301633	0	0	0	0	0.616	0	0.9	0.193	0.966
KIF18B	KIF23	4450792	4434773	9606.ENSP00000465992	9606.ENSP00000260363	0	0	0	0.609	0.594	0	0.9	0.562	0.966
F11	F9	4447185	4433043	9606.ENSP00000384957	9606.ENSP00000218099	0	0	0.392	0.699	0.522	0	0.9	0.792	0.966
CDC20	CENPU	4443940	4436429	9606.ENSP00000361540	9606.ENSP00000281453	0	0	0	0	0.551	0	0.9	0.312	0.966
MCM3	SMC4	4451546	4441992	9606.ENSP00000480987	9606.ENSP00000349961	0	0	0	0	0.904	0	0	0.661	0.966
KIF2C	SPDL1	4443901	4435578	9606.ENSP00000361298	9606.ENSP00000265295	0	0	0	0	0.649	0	0.9	0.127	0.966
CYP2E1	NAT2	4449959	4436677	9606.ENSP00000440689	9606.ENSP00000286479	0	0	0	0	0.056	0	0.9	0.673	0.966
BIRC5	KIF11	4437778	4434801	9606.ENSP00000301633	9606.ENSP00000260731	0	0	0	0	0.94	0.052	0	0.451	0.966
MELK	DLGAP5	4437455	4434015	9606.ENSP00000298048	9606.ENSP00000247191	0	0	0	0	0.943	0	0	0.44	0.966
ACADSB	ACAA1	4443211	4440473	9606.ENSP00000357873	9606.ENSP00000333664	0.055	0	0	0	0.17	0	0.9	0.623	0.966
RACGAP1	CEP55	4448310	4443758	9606.ENSP00000404190	9606.ENSP00000360540	0	0	0	0	0.858	0.268	0	0.701	0.966
KIF20A	CEP55	4446341	4443758	9606.ENSP00000378356	9606.ENSP00000360540	0	0	0	0	0.915	0.177	0	0.56	0.966
H2AFZ	CCNB1	4437274	4434484	9606.ENSP00000296417	9606.ENSP00000256442	0	0	0	0	0.513	0.096	0.9	0.322	0.966
CDC20	MCM7	4443940	4438312	9606.ENSP00000361540	9606.ENSP00000307288	0	0	0	0	0.917	0.127	0	0.577	0.966
TOP2A	KIF23	4448614	4434773	9606.ENSP00000411532	9606.ENSP00000260363	0	0	0	0	0.94	0	0	0.451	0.966
TUBG1	AURKA	4434173	4432988	9606.ENSP00000251413	9606.ENSP00000216911	0	0	0	0	0.254	0.32	0.9	0.416	0.966
NUSAP1	KIF20A	4450429	4446341	9606.ENSP00000453403	9606.ENSP00000378356	0	0	0	0	0.94	0	0	0.448	0.965
CDC20	NCAPG	4443940	4434176	9606.ENSP00000361540	9606.ENSP00000251496	0	0	0	0	0.94	0.05	0	0.438	0.965
COLEC10	MASP1	4440388	4437260	9606.ENSP00000332723	9606.ENSP00000296280	0	0	0	0	0.086	0	0.9	0.654	0.965
HAO2	EHHADH	4451782	4433550	9606.ENSP00000483507	9606.ENSP00000231887	0.07	0	0	0	0.064	0	0.9	0.648	0.965
KIF4A	CCNB2	4444386	4436767	9606.ENSP00000363524	9606.ENSP00000288207	0	0	0	0	0.924	0.15	0	0.504	0.965
RACGAP1	CCNB1	4448310	4434484	9606.ENSP00000404190	9606.ENSP00000256442	0	0	0	0	0.937	0.085	0	0.441	0.965
CENPH	SPC25	4436517	4436467	9606.ENSP00000283006	9606.ENSP00000282074	0	0	0	0	0.456	0.332	0.9	0.173	0.965
KPNA2	H2AFZ	4449870	4437274	9606.ENSP00000438483	9606.ENSP00000296417	0	0	0	0	0.599	0	0.9	0.215	0.965
MKI67	CENPE	4443142	4435566	9606.ENSP00000357643	9606.ENSP00000265148	0	0	0	0	0.955	0	0	0.262	0.965
ZWINT	CENPH	4444294	4436517	9606.ENSP00000363055	9606.ENSP00000283006	0	0	0	0	0.315	0	0.9	0.541	0.965
ASPM	SMC4	4442873	4441992	9606.ENSP00000356379	9606.ENSP00000349961	0	0	0	0	0.959	0	0	0.18	0.965
CENPK	CENPE	4446586	4435566	9606.ENSP00000379911	9606.ENSP00000265148	0	0	0	0	0.372	0	0.9	0.499	0.965
CEP55	DLGAP5	4443758	4434015	9606.ENSP00000360540	9606.ENSP00000247191	0	0	0	0	0.937	0	0	0.473	0.965
LMNB1	CCNB1	4434861	4434484	9606.ENSP00000261366	9606.ENSP00000256442	0	0	0	0	0.47	0	0.9	0.402	0.965
MCM8	MCM5	4445128	4432914	9606.ENSP00000368164	9606.ENSP00000216122	0	0	0	0.685	0.097	0.558	0.9	0.67	0.965
BIRC5	CCNA2	4437778	4436109	9606.ENSP00000301633	9606.ENSP00000274026	0	0	0	0	0.921	0.157	0	0.522	0.965
CDC20	MCM2	4443940	4435544	9606.ENSP00000361540	9606.ENSP00000265056	0	0	0	0	0.918	0.127	0	0.559	0.965
CENPF	KIF11	4442771	4434801	9606.ENSP00000355922	9606.ENSP00000260731	0	0	0	0	0.926	0	0	0.548	0.965
KIF20A	UBE2C	4446341	4441865	9606.ENSP00000378356	9606.ENSP00000348838	0	0	0	0	0.937	0.084	0	0.453	0.965
TPX2	MELK	4437665	4437455	9606.ENSP00000300403	9606.ENSP00000298048	0	0	0	0	0.943	0	0	0.422	0.965
NEK2	KIF11	4442784	4434801	9606.ENSP00000355966	9606.ENSP00000260731	0	0	0	0	0.921	0	0	0.584	0.965
ZWINT	KNTC1	4444294	4440000	9606.ENSP00000363055	9606.ENSP00000328236	0	0	0	0	0.314	0	0.9	0.542	0.965
NEK2	CCNA2	4442784	4436109	9606.ENSP00000355966	9606.ENSP00000274026	0	0	0	0	0.919	0	0	0.587	0.965
CYP2E1	PTGS2	4449959	4442894	9606.ENSP00000440689	9606.ENSP00000356438	0	0	0	0	0.055	0	0.9	0.658	0.964
TTK	CCNB1	4443396	4434484	9606.ENSP00000358813	9606.ENSP00000256442	0	0	0	0	0.874	0.358	0	0.597	0.964
KIF4A	DLGAP5	4444386	4434015	9606.ENSP00000363524	9606.ENSP00000247191	0	0	0	0	0.939	0.056	0	0.427	0.964
CDKN3	CCNA2	4440665	4436109	9606.ENSP00000335357	9606.ENSP00000274026	0	0	0	0	0.887	0.112	0	0.672	0.964
CENPE	AURKA	4435566	4432988	9606.ENSP00000265148	9606.ENSP00000216911	0	0	0	0	0.887	0.189	0	0.64	0.964
TOP2A	MELK	4448614	4437455	9606.ENSP00000411532	9606.ENSP00000298048	0	0	0	0	0.935	0	0	0.474	0.964
MELK	CCNB1	4437455	4434484	9606.ENSP00000298048	9606.ENSP00000256442	0	0	0	0	0.92	0.262	0	0.45	0.964
ACAA2	ACADL	4436619	4433600	9606.ENSP00000285093	9606.ENSP00000233710	0.055	0	0	0	0.189	0	0.9	0.589	0.964
GLDC	AGXT2	4445533	4433532	9606.ENSP00000370737	9606.ENSP00000231420	0.078	0	0	0	0.081	0	0.9	0.634	0.964
ACADL	EHHADH	4433600	4433550	9606.ENSP00000233710	9606.ENSP00000231887	0.048	0	0	0	0.123	0.085	0.9	0.608	0.964
SRD5A1	AKR1D1	4436117	4433819	9606.ENSP00000274192	9606.ENSP00000242375	0	0	0	0	0	0	0.9	0.659	0.964
BIRC5	CENPU	4437778	4436429	9606.ENSP00000301633	9606.ENSP00000281453	0	0	0	0	0.609	0	0.9	0.165	0.964
KIF2C	CCNA2	4443901	4436109	9606.ENSP00000361298	9606.ENSP00000274026	0	0	0	0	0.932	0.15	0	0.43	0.964
ACADSB	ACAA2	4443211	4436619	9606.ENSP00000357873	9606.ENSP00000285093	0.055	0	0	0	0.175	0	0.9	0.599	0.964
PBK	KIF11	4449452	4434801	9606.ENSP00000428489	9606.ENSP00000260731	0	0	0	0	0.939	0.126	0	0.386	0.964
KIF4A	CDC20	4444386	4443940	9606.ENSP00000363524	9606.ENSP00000361540	0	0	0	0	0.937	0.078	0	0.417	0.963
NUSAP1	PBK	4450429	4449452	9606.ENSP00000453403	9606.ENSP00000428489	0	0	0	0	0.937	0	0	0.441	0.963
SPC25	CENPE	4436467	4435566	9606.ENSP00000282074	9606.ENSP00000265148	0	0	0	0	0.567	0	0.9	0.219	0.963
RFC4	FANCD2	4446025	4436734	9606.ENSP00000376272	9606.ENSP00000287647	0	0	0	0	0.359	0.267	0.9	0.32	0.963
PRC1	BUB1	4446249	4437860	9606.ENSP00000377793	9606.ENSP00000302530	0	0	0	0	0.922	0.192	0	0.458	0.963
KPNA2	CCNB1	4449870	4434484	9606.ENSP00000438483	9606.ENSP00000256442	0	0	0	0	0.927	0.283	0	0.363	0.963
CENPW	OIP5	4443084	4433119	9606.ENSP00000357308	9606.ENSP00000220514	0	0	0	0	0.397	0	0.9	0.441	0.963
PBK	CCNA2	4449452	4436109	9606.ENSP00000428489	9606.ENSP00000274026	0	0	0	0	0.946	0.09	0	0.312	0.963
MCM8	POLE2	4445128	4432952	9606.ENSP00000368164	9606.ENSP00000216367	0	0	0	0	0.447	0.172	0.9	0.292	0.963
NEK2	CENPF	4442784	4442771	9606.ENSP00000355966	9606.ENSP00000355922	0	0	0	0	0.893	0	0	0.675	0.963
TOP2A	CEP55	4448614	4443758	9606.ENSP00000411532	9606.ENSP00000360540	0	0	0	0	0.937	0	0	0.439	0.963
CENPF	DLGAP5	4442771	4434015	9606.ENSP00000355922	9606.ENSP00000247191	0	0	0	0	0.932	0	0	0.477	0.963
TPX2	NCAPG	4437665	4434176	9606.ENSP00000300403	9606.ENSP00000251496	0	0	0	0	0.942	0	0	0.389	0.963
NUSAP1	TTK	4450429	4443396	9606.ENSP00000453403	9606.ENSP00000358813	0	0	0	0	0.939	0	0	0.42	0.963
NUSAP1	AURKA	4450429	4432988	9606.ENSP00000453403	9606.ENSP00000216911	0	0	0	0	0.94	0	0	0.403	0.963
TTK	CENPF	4443396	4442771	9606.ENSP00000358813	9606.ENSP00000355922	0	0	0	0	0.932	0	0	0.474	0.962
PCK1	PPARGC1A	4439313	4435507	9606.ENSP00000319814	9606.ENSP00000264867	0	0	0	0	0.078	0	0.9	0.621	0.962
KIF4A	AURKA	4444386	4432988	9606.ENSP00000363524	9606.ENSP00000216911	0	0	0	0	0.921	0.125	0	0.498	0.962
MKI67	CENPF	4443142	4442771	9606.ENSP00000357643	9606.ENSP00000355922	0	0	0	0	0.931	0	0	0.473	0.962
CYP3A4	NR1I2	4440831	4440710	9606.ENSP00000337915	9606.ENSP00000336528	0	0	0	0	0.134	0.085	0	0.955	0.962
CYP2E1	ADH1A	4449959	4432830	9606.ENSP00000440689	9606.ENSP00000209668	0.043	0	0	0	0.149	0	0.9	0.589	0.962
PRC1	BUB1B	4446249	4436731	9606.ENSP00000377793	9606.ENSP00000287598	0	0	0	0	0.928	0.192	0	0.398	0.962
NUSAP1	RRM2	4450429	4442396	9606.ENSP00000453403	9606.ENSP00000353770	0	0	0	0	0.924	0	0	0.53	0.962
KNTC1	CENPU	4440000	4436429	9606.ENSP00000328236	9606.ENSP00000281453	0	0	0	0	0.575	0	0.9	0.182	0.962
CEP55	TTK	4443758	4443396	9606.ENSP00000360540	9606.ENSP00000358813	0	0	0	0	0.942	0	0	0.373	0.962
TOP2A	KIF2C	4448614	4443901	9606.ENSP00000411532	9606.ENSP00000361298	0	0	0	0	0.94	0	0	0.385	0.962
KIF18B	RACGAP1	4450792	4448310	9606.ENSP00000465992	9606.ENSP00000404190	0	0	0	0	0.426	0.186	0.9	0.293	0.962
COLEC10	FCN3	4440388	4435966	9606.ENSP00000332723	9606.ENSP00000270879	0	0	0	0	0.061	0.157	0.9	0.581	0.962
SRD5A1	HSD17B2	4436117	4432776	9606.ENSP00000274192	9606.ENSP00000199936	0	0	0	0	0.062	0	0.9	0.635	0.962
SMC4	MCM7	4441992	4438312	9606.ENSP00000349961	9606.ENSP00000307288	0	0	0	0	0.9	0	0	0.642	0.962
FOXM1	MELK	4441245	4437455	9606.ENSP00000342307	9606.ENSP00000298048	0	0	0	0	0.816	0.112	0	0.789	0.962
FOXO1	SFN	4445233	4441103	9606.ENSP00000368880	9606.ENSP00000340989	0	0	0	0	0	0.369	0.9	0.45	0.962
CCNE2	CCNA2	4449487	4436109	9606.ENSP00000429089	9606.ENSP00000274026	0	0	0	0.64	0.431	0.168	0.9	0.771	0.962
BIRC5	TPX2	4437778	4437665	9606.ENSP00000301633	9606.ENSP00000300403	0	0	0	0	0.932	0	0	0.47	0.962
C7	CFP	4439494	4434012	9606.ENSP00000322061	9606.ENSP00000247153	0	0	0	0	0	0	0.9	0.641	0.962
PRC1	MAD2L1	4446249	4437296	9606.ENSP00000377793	9606.ENSP00000296509	0	0	0	0	0.893	0.28	0	0.552	0.962
TTK	KIF15	4443396	4439659	9606.ENSP00000358813	9606.ENSP00000324020	0	0	0	0	0.931	0.079	0	0.449	0.962
PIPOX	EHHADH	4439149	4433550	9606.ENSP00000317721	9606.ENSP00000231887	0	0	0	0	0.063	0	0.9	0.635	0.962
KIF15	NDC80	4439659	4434910	9606.ENSP00000324020	9606.ENSP00000261597	0	0	0	0	0.926	0.18	0	0.426	0.962
FTCD	MTHFD1	4436927	4432975	9606.ENSP00000291670	9606.ENSP00000216605	0.167	0	0	0	0.061	0	0.9	0.577	0.962
HAO1	DAO	4445115	4433414	9606.ENSP00000368066	9606.ENSP00000228476	0	0	0	0	0.175	0	0.9	0.575	0.961
RRM2	CCNA2	4442396	4436109	9606.ENSP00000353770	9606.ENSP00000274026	0	0	0	0	0.927	0	0	0.49	0.961
FBP1	TKT	4448472	4447693	9606.ENSP00000408025	9606.ENSP00000391481	0.135	0	0	0	0.064	0	0.9	0.577	0.961
EGR3	EGR2	4439170	4433822	9606.ENSP00000318057	9606.ENSP00000242480	0	0	0	0.915	0.802	0	0.8	0.836	0.961
PBK	KIF20A	4449452	4446341	9606.ENSP00000428489	9606.ENSP00000378356	0	0	0	0	0.937	0.126	0	0.356	0.961
SMC4	CENPE	4441992	4435566	9606.ENSP00000349961	9606.ENSP00000265148	0	0	0	0	0.944	0.057	0	0.311	0.961
CTH	BHMT	4443637	4436127	9606.ENSP00000359976	9606.ENSP00000274353	0.184	0	0	0	0.08	0	0.8	0.771	0.961
NUSAP1	OIP5	4450429	4433119	9606.ENSP00000453403	9606.ENSP00000220514	0	0	0	0	0.871	0	0	0.708	0.961
MKI67	FOXM1	4443142	4441245	9606.ENSP00000357643	9606.ENSP00000342307	0	0	0	0	0.937	0	0	0.406	0.961
CKAP2	NDC80	4444991	4434910	9606.ENSP00000367276	9606.ENSP00000261597	0	0	0	0	0.956	0	0	0.138	0.961
TPX2	CCNB2	4437665	4436767	9606.ENSP00000300403	9606.ENSP00000288207	0	0	0	0	0.935	0	0	0.426	0.961
HOXA3	PBX1	4451849	4448380	9606.ENSP00000484411	9606.ENSP00000405890	0	0	0	0	0	0.317	0.9	0.477	0.961
CDCA3	CCNB2	4450021	4436767	9606.ENSP00000442068	9606.ENSP00000288207	0	0	0	0	0.926	0	0	0.494	0.961
PTTG1	CCNA2	4446209	4436109	9606.ENSP00000377536	9606.ENSP00000274026	0	0	0	0	0.896	0	0	0.641	0.961
NUSAP1	BUB1B	4450429	4436731	9606.ENSP00000453403	9606.ENSP00000287598	0	0	0	0	0.924	0	0	0.51	0.961
SERPINF2	HRG	4439481	4433552	9606.ENSP00000321853	9606.ENSP00000232003	0	0	0	0	0.188	0	0.9	0.561	0.961
NUSAP1	NUF2	4450429	4435979	9606.ENSP00000453403	9606.ENSP00000271452	0	0	0	0	0.94	0	0	0.378	0.961
CDC20	MCM6	4443940	4435383	9606.ENSP00000361540	9606.ENSP00000264156	0	0	0	0	0.907	0.127	0	0.568	0.961
CENPK	ZWINT	4446586	4444294	9606.ENSP00000379911	9606.ENSP00000363055	0	0	0	0	0.28	0.164	0.9	0.441	0.961
LPA	CETP	4439432	4432783	9606.ENSP00000321334	9606.ENSP00000200676	0	0	0	0	0.083	0	0.72	0.86	0.96
ECT2	CENPE	4446064	4435566	9606.ENSP00000376457	9606.ENSP00000265148	0	0	0	0	0.937	0.054	0	0.389	0.96
CDCA3	PBK	4450021	4449452	9606.ENSP00000442068	9606.ENSP00000428489	0	0	0	0	0.938	0	0	0.388	0.96
MELK	CCNA2	4437455	4436109	9606.ENSP00000298048	9606.ENSP00000274026	0	0	0	0	0.93	0.186	0	0.36	0.96
CEP55	BUB1	4443758	4437860	9606.ENSP00000360540	9606.ENSP00000302530	0	0	0	0	0.932	0	0	0.443	0.96
HMGCS2	FABP1	4443311	4437198	9606.ENSP00000358414	9606.ENSP00000295834	0	0	0	0	0.25	0	0.9	0.51	0.96
TPX2	CENPE	4437665	4435566	9606.ENSP00000300403	9606.ENSP00000265148	0	0	0	0	0.883	0	0	0.675	0.96
SARDH	PIPOX	4443828	4439149	9606.ENSP00000360938	9606.ENSP00000317721	0.079	0	0	0	0.064	0.268	0.8	0.738	0.96
C8A	C9	4442465	4435259	9606.ENSP00000354458	9606.ENSP00000263408	0	0	0	0.781	0.341	0.379	0.9	0.576	0.96
ACADS	EHHADH	4433826	4433550	9606.ENSP00000242592	9606.ENSP00000231887	0.048	0	0	0	0.123	0.085	0.9	0.567	0.96
HAO1	EHHADH	4445115	4433550	9606.ENSP00000368066	9606.ENSP00000231887	0.07	0	0	0	0.077	0	0.9	0.592	0.96
KIF20A	CENPF	4446341	4442771	9606.ENSP00000378356	9606.ENSP00000355922	0	0	0	0	0.927	0	0	0.477	0.96
PBK	NDC80	4449452	4434910	9606.ENSP00000428489	9606.ENSP00000261597	0	0	0	0	0.956	0	0	0.122	0.96
RRM2	MELK	4442396	4437455	9606.ENSP00000353770	9606.ENSP00000298048	0	0	0	0	0.925	0.131	0	0.438	0.96
ALDH6A1	ABAT	4450308	4446571	9606.ENSP00000450436	9606.ENSP00000379845	0	0	0	0	0.187	0	0.9	0.543	0.959
NEK2	DLGAP5	4442784	4434015	9606.ENSP00000355966	9606.ENSP00000247191	0	0	0	0	0.934	0	0	0.4	0.959
XDH	GDA	4445208	4433698	9606.ENSP00000368727	9606.ENSP00000238018	0.167	0	0.225	0	0.088	0	0.9	0.421	0.959
SRD5A2	AKR1D1	4451219	4433819	9606.ENSP00000477587	9606.ENSP00000242375	0	0	0	0	0.057	0	0.9	0.606	0.959
PRC1	CCNB2	4446249	4436767	9606.ENSP00000377793	9606.ENSP00000288207	0	0	0	0	0.9	0.191	0	0.542	0.959
MELK	KIF23	4437455	4434773	9606.ENSP00000298048	9606.ENSP00000260363	0	0	0	0	0.943	0	0	0.319	0.959
KNTC1	CENPH	4440000	4436517	9606.ENSP00000328236	9606.ENSP00000283006	0	0	0	0	0.453	0	0.9	0.316	0.959
SRD5A2	HSD17B6	4451219	4450358	9606.ENSP00000477587	9606.ENSP00000451406	0	0	0	0	0.08	0	0.9	0.595	0.959
ZWINT	SPDL1	4444294	4435578	9606.ENSP00000363055	9606.ENSP00000265295	0	0	0	0	0.304	0.122	0.9	0.42	0.959
PBK	NCAPG	4449452	4434176	9606.ENSP00000428489	9606.ENSP00000251496	0	0	0	0	0.937	0	0	0.378	0.959
UBE2C	KIF11	4441865	4434801	9606.ENSP00000348838	9606.ENSP00000260731	0	0	0	0	0.936	0.084	0	0.356	0.959
KIF20A	NDC80	4446341	4434910	9606.ENSP00000378356	9606.ENSP00000261597	0	0	0	0	0.934	0.18	0	0.315	0.959
KIF20A	NEK2	4446341	4442784	9606.ENSP00000378356	9606.ENSP00000355966	0	0	0	0	0.923	0	0	0.484	0.959
PBK	UBE2C	4449452	4441865	9606.ENSP00000428489	9606.ENSP00000348838	0	0	0	0	0.938	0.183	0	0.258	0.959
PTTG1	DLGAP5	4446209	4434015	9606.ENSP00000377536	9606.ENSP00000247191	0	0	0	0	0.923	0	0	0.499	0.959
MAD2L1	SPDL1	4437296	4435578	9606.ENSP00000296509	9606.ENSP00000265295	0	0	0	0	0.589	0	0.9	0.091	0.959
CKAP2	CCNA2	4444991	4436109	9606.ENSP00000367276	9606.ENSP00000274026	0	0	0	0	0.952	0	0	0.195	0.959
MCM8	MCM2	4445128	4435544	9606.ENSP00000368164	9606.ENSP00000265056	0	0	0	0.688	0.227	0.388	0.9	0.696	0.959
CDCA3	TOP2A	4450021	4448614	9606.ENSP00000442068	9606.ENSP00000411532	0	0	0	0	0.943	0	0	0.31	0.959
CDC20	MCM4	4443940	4435007	9606.ENSP00000361540	9606.ENSP00000262105	0	0	0	0	0.915	0.127	0	0.5	0.959
LDLR	LIPC	4450447	4437532	9606.ENSP00000454071	9606.ENSP00000299022	0	0	0	0	0	0	0.9	0.615	0.959
PRC1	TTK	4446249	4443396	9606.ENSP00000377793	9606.ENSP00000358813	0	0	0	0	0.947	0.062	0	0.221	0.958
RACGAP1	CCNB2	4448310	4436767	9606.ENSP00000404190	9606.ENSP00000288207	0	0	0	0	0.934	0.085	0	0.369	0.958
CDCA7	MCM5	4438272	4432914	9606.ENSP00000306968	9606.ENSP00000216122	0	0	0	0	0.941	0	0	0.313	0.958
CDK1	SFN	4446389	4441103	9606.ENSP00000378699	9606.ENSP00000340989	0	0	0	0	0.061	0.414	0.9	0.33	0.958
CKAP2	KIF11	4444991	4434801	9606.ENSP00000367276	9606.ENSP00000260731	0	0	0	0	0.957	0	0	0.075	0.958
E2F8	E2F7	4451562	4439589	9606.ENSP00000481103	9606.ENSP00000323246	0	0	0	0.774	0.231	0.379	0.9	0.883	0.958
TYMS	NCAPG	4439011	4434176	9606.ENSP00000315644	9606.ENSP00000251496	0	0	0	0	0.95	0	0	0.194	0.958
CDC20	CENPH	4443940	4436517	9606.ENSP00000361540	9606.ENSP00000283006	0	0	0	0	0.407	0	0.9	0.351	0.958
ASPM	AURKA	4442873	4432988	9606.ENSP00000356379	9606.ENSP00000216911	0	0	0	0	0.898	0.272	0	0.484	0.958
RRM2	CCNB2	4442396	4436767	9606.ENSP00000353770	9606.ENSP00000288207	0	0	0	0	0.909	0	0	0.559	0.958
CYP2E1	ADH4	4449959	4435613	9606.ENSP00000440689	9606.ENSP00000265512	0.043	0	0	0	0.064	0	0.9	0.588	0.958
ECT2	ASPM	4446064	4442873	9606.ENSP00000376457	9606.ENSP00000356379	0	0	0	0	0.942	0.084	0	0.287	0.958
HMGCS2	EHHADH	4443311	4433550	9606.ENSP00000358414	9606.ENSP00000231887	0.072	0	0	0	0.064	0	0.9	0.578	0.958
CEP55	MKI67	4443758	4443142	9606.ENSP00000360540	9606.ENSP00000357643	0	0	0	0	0.916	0	0	0.519	0.958
SHCBP1	KIF23	4438225	4434773	9606.ENSP00000306473	9606.ENSP00000260363	0	0	0	0	0.717	0.793	0	0.347	0.958
CYP2E1	NR1I3	4449959	4442999	9606.ENSP00000440689	9606.ENSP00000356959	0	0	0	0	0.063	0.085	0.9	0.562	0.957
C8A	C6	4442465	4435261	9606.ENSP00000354458	9606.ENSP00000263413	0	0	0	0.812	0.57	0	0.9	0.281	0.957
AGXT	DAO	4437874	4433414	9606.ENSP00000302620	9606.ENSP00000228476	0.13	0	0	0	0.268	0	0.9	0.411	0.957
CKAP2	ASPM	4444991	4442873	9606.ENSP00000367276	9606.ENSP00000356379	0	0	0	0	0.947	0	0	0.227	0.957
NUF2	SPDL1	4435979	4435578	9606.ENSP00000271452	9606.ENSP00000265295	0	0	0	0	0.406	0	0.9	0.344	0.957
CDCA3	UBE2C	4450021	4441865	9606.ENSP00000442068	9606.ENSP00000348838	0	0	0	0	0.929	0	0	0.43	0.957
ESR1	HSPB1	4448358	4434059	9606.ENSP00000405330	9606.ENSP00000248553	0	0	0	0	0	0.336	0.9	0.414	0.957
GLDC	AGXT	4445533	4437874	9606.ENSP00000370737	9606.ENSP00000302620	0	0	0	0	0.078	0	0.9	0.574	0.957
PTTG1	BUB1	4446209	4437860	9606.ENSP00000377536	9606.ENSP00000302530	0	0	0	0	0.85	0	0	0.724	0.957
KIF15	CCNA2	4439659	4436109	9606.ENSP00000324020	9606.ENSP00000274026	0	0	0	0	0.933	0.15	0	0.298	0.957
SMC4	MCM2	4441992	4435544	9606.ENSP00000349961	9606.ENSP00000265056	0	0	0	0	0.904	0	0	0.573	0.957
RRM2	UBE2C	4442396	4441865	9606.ENSP00000353770	9606.ENSP00000348838	0	0	0	0	0.92	0.064	0	0.474	0.957
IRAK1	IL1RL1	4443435	4433610	9606.ENSP00000358997	9606.ENSP00000233954	0	0	0	0	0	0.313	0.9	0.429	0.957
KIF4A	CCNA2	4444386	4436109	9606.ENSP00000363524	9606.ENSP00000274026	0	0	0	0	0.924	0.15	0	0.389	0.957
CEP55	UBE2C	4443758	4441865	9606.ENSP00000360540	9606.ENSP00000348838	0	0	0	0	0.911	0	0	0.535	0.957
CP	APOA1	4435459	4433668	9606.ENSP00000264613	9606.ENSP00000236850	0	0	0	0	0.109	0	0.9	0.556	0.957
ECT2	CDC20	4446064	4443940	9606.ENSP00000376457	9606.ENSP00000361540	0	0	0	0	0.938	0	0	0.348	0.957
CENPK	BIRC5	4446586	4437778	9606.ENSP00000379911	9606.ENSP00000301633	0	0	0	0	0.521	0	0.9	0.193	0.957
CDC20	TPX2	4443940	4437665	9606.ENSP00000361540	9606.ENSP00000300403	0	0	0	0	0.922	0	0	0.473	0.957
AFP	CP	4446452	4435459	9606.ENSP00000379138	9606.ENSP00000264613	0	0	0	0	0.123	0	0.9	0.557	0.957
CDK1	MKI67	4446389	4443142	9606.ENSP00000378699	9606.ENSP00000357643	0	0	0	0	0.841	0.379	0	0.599	0.957
CKAP2	TTK	4444991	4443396	9606.ENSP00000367276	9606.ENSP00000358813	0	0	0	0	0.957	0	0	0.054	0.957
BUB1	CDC6	4437860	4432832	9606.ENSP00000302530	9606.ENSP00000209728	0	0	0	0	0.871	0.177	0	0.633	0.957
PSMD4	UBE2C	4443212	4441865	9606.ENSP00000357879	9606.ENSP00000348838	0	0	0	0	0.084	0.441	0.9	0.258	0.957
PRC1	ECT2	4446249	4446064	9606.ENSP00000377793	9606.ENSP00000376457	0	0	0	0	0.916	0	0	0.505	0.957
RACGAP1	BUB1B	4448310	4436731	9606.ENSP00000404190	9606.ENSP00000287598	0	0	0	0	0.925	0	0	0.443	0.956
PLG	IGF1	4438461	4437883	9606.ENSP00000308938	9606.ENSP00000302665	0	0	0	0	0.109	0	0.9	0.547	0.956
PBK	CEP55	4449452	4443758	9606.ENSP00000428489	9606.ENSP00000360540	0	0	0	0	0.924	0	0	0.45	0.956
TPX2	NDC80	4437665	4434910	9606.ENSP00000300403	9606.ENSP00000261597	0	0	0	0	0.927	0	0	0.429	0.956
SMC4	CDC6	4441992	4432832	9606.ENSP00000349961	9606.ENSP00000209728	0.075	0	0	0	0.623	0.735	0	0.585	0.956
MAD2L1	DLGAP5	4437296	4434015	9606.ENSP00000296509	9606.ENSP00000247191	0	0	0	0	0.931	0	0	0.4	0.956
SPC25	CDCA5	4436467	4436187	9606.ENSP00000282074	9606.ENSP00000275517	0	0	0	0	0.434	0	0.9	0.297	0.956
CDK1	EZH2	4446389	4439336	9606.ENSP00000378699	9606.ENSP00000320147	0	0	0	0	0.682	0.39	0	0.79	0.956
HSD17B6	SULT1E1	4450358	4433371	9606.ENSP00000451406	9606.ENSP00000226444	0	0	0	0	0.063	0	0.9	0.575	0.956
PSPH	SDS	4446410	4434551	9606.ENSP00000378854	9606.ENSP00000257549	0.045	0	0	0	0.061	0	0.9	0.572	0.956
TPX2	CCNA2	4437665	4436109	9606.ENSP00000300403	9606.ENSP00000274026	0	0	0	0	0.927	0	0	0.417	0.956
OAT	OTC	4443204	4432619	9606.ENSP00000357838	9606.ENSP00000039007	0.295	0.59	0	0	0.276	0	0	0.815	0.956
CDK1	CKAP2	4446389	4444991	9606.ENSP00000378699	9606.ENSP00000367276	0	0	0	0	0.948	0	0	0.179	0.956
BUB1	MCM5	4437860	4432914	9606.ENSP00000302530	9606.ENSP00000216122	0	0	0	0	0.933	0.054	0	0.364	0.956
C8B	C9	4443704	4435259	9606.ENSP00000360281	9606.ENSP00000263408	0	0	0	0.739	0.53	0	0.9	0.483	0.956
CEP55	RRM2	4443758	4442396	9606.ENSP00000360540	9606.ENSP00000353770	0	0	0	0	0.92	0	0	0.473	0.956
APOA1	PON1	4433668	4433224	9606.ENSP00000236850	9606.ENSP00000222381	0	0	0	0	0.097	0.379	0.72	0.753	0.956
KIF2C	DLGAP5	4443901	4434015	9606.ENSP00000361298	9606.ENSP00000247191	0	0	0	0	0.903	0.082	0	0.545	0.956
FOXM1	AURKA	4441245	4432988	9606.ENSP00000342307	9606.ENSP00000216911	0	0	0	0	0.818	0	0	0.764	0.955
TTK	SMC4	4443396	4441992	9606.ENSP00000358813	9606.ENSP00000349961	0	0	0	0	0.947	0.063	0	0.18	0.955
CYP2A6	NAT2	4437722	4436677	9606.ENSP00000301141	9606.ENSP00000286479	0	0	0	0	0.063	0	0.9	0.56	0.955
ACADSB	EHHADH	4443211	4433550	9606.ENSP00000357873	9606.ENSP00000231887	0.048	0	0	0	0.123	0.085	0.9	0.509	0.955
NEK2	CCNB1	4442784	4434484	9606.ENSP00000355966	9606.ENSP00000256442	0	0	0	0	0.899	0	0	0.571	0.955
KIF20A	TTK	4446341	4443396	9606.ENSP00000378356	9606.ENSP00000358813	0	0	0	0	0.922	0.079	0	0.427	0.955
ANLN	KIF11	4435644	4434801	9606.ENSP00000265748	9606.ENSP00000260731	0	0	0	0	0.91	0.08	0	0.499	0.955
MCM7	FEN1	4438312	4438133	9606.ENSP00000307288	9606.ENSP00000305480	0	0	0	0	0.911	0.053	0	0.51	0.955
KIF2C	UBE2C	4443901	4441865	9606.ENSP00000361298	9606.ENSP00000348838	0	0	0	0	0.919	0.084	0	0.443	0.955
MKI67	CCNA2	4443142	4436109	9606.ENSP00000357643	9606.ENSP00000274026	0	0	0	0	0.922	0	0	0.444	0.955
CDCA7	MCM4	4438272	4435007	9606.ENSP00000306968	9606.ENSP00000262105	0	0	0	0	0.941	0	0	0.269	0.955
CDC7	POLE2	4447780	4432952	9606.ENSP00000393139	9606.ENSP00000216367	0	0	0	0	0.444	0	0.9	0.261	0.955
TOP2A	NEK2	4448614	4442784	9606.ENSP00000411532	9606.ENSP00000355966	0	0	0	0	0.923	0	0	0.45	0.955
CENPF	NCAPG	4442771	4434176	9606.ENSP00000355922	9606.ENSP00000251496	0	0	0	0	0.922	0	0	0.446	0.955
CYP8B1	AKR1D1	4439232	4433819	9606.ENSP00000318867	9606.ENSP00000242375	0	0	0	0	0.087	0	0.9	0.547	0.955
PRC1	AURKA	4446249	4432988	9606.ENSP00000377793	9606.ENSP00000216911	0	0	0	0	0.927	0.055	0	0.402	0.955
FEN1	RNASEH2A	4438133	4433165	9606.ENSP00000305480	9606.ENSP00000221486	0.135	0	0	0	0.784	0.266	0	0.714	0.955
STMN1	CCNB1	4448554	4434484	9606.ENSP00000410452	9606.ENSP00000256442	0	0	0	0	0.331	0	0.9	0.367	0.954
CENPU	CDCA5	4436429	4436187	9606.ENSP00000281453	9606.ENSP00000275517	0	0	0	0	0.566	0	0.9	0	0.954
CDKN3	CCNB1	4440665	4434484	9606.ENSP00000335357	9606.ENSP00000256442	0	0	0	0	0.868	0.185	0	0.607	0.954
NUSAP1	BIRC5	4450429	4437778	9606.ENSP00000453403	9606.ENSP00000301633	0	0	0	0	0.91	0	0	0.517	0.954
PRC1	CCNA2	4446249	4436109	9606.ENSP00000377793	9606.ENSP00000274026	0	0	0	0	0.928	0.341	0	0.122	0.954
PBK	RRM2	4449452	4442396	9606.ENSP00000428489	9606.ENSP00000353770	0	0	0	0	0.936	0	0	0.311	0.954
CEP55	CCNB1	4443758	4434484	9606.ENSP00000360540	9606.ENSP00000256442	0	0	0	0	0.867	0	0	0.671	0.954
AOX1	CYP2A6	4444440	4437722	9606.ENSP00000363832	9606.ENSP00000301141	0	0	0	0	0.064	0	0.9	0.554	0.954
SRD5A2	HSD17B2	4451219	4432776	9606.ENSP00000477587	9606.ENSP00000199936	0	0	0	0	0.062	0	0.9	0.551	0.954
CEP55	CCNA2	4443758	4436109	9606.ENSP00000360540	9606.ENSP00000274026	0	0	0	0	0.942	0	0	0.247	0.954
KIF20A	ECT2	4446341	4446064	9606.ENSP00000378356	9606.ENSP00000376457	0	0	0	0	0.866	0.083	0	0.655	0.954
RRM2	CCNB1	4442396	4434484	9606.ENSP00000353770	9606.ENSP00000256442	0	0	0	0	0.899	0	0	0.567	0.954
ESR1	ATAD2	4448358	4436722	9606.ENSP00000405330	9606.ENSP00000287394	0	0	0	0	0	0.387	0.9	0.313	0.954
RRM2	MCM4	4442396	4435007	9606.ENSP00000353770	9606.ENSP00000262105	0	0	0	0	0.932	0	0	0.348	0.954
HMMR	LYVE1	4446202	4434461	9606.ENSP00000377492	9606.ENSP00000256178	0	0	0	0	0	0	0.9	0.563	0.954
NNMT	AOX1	4449990	4444440	9606.ENSP00000441434	9606.ENSP00000363832	0	0	0	0	0.175	0	0.9	0.49	0.954
CENPL	NUF2	4441841	4435979	9606.ENSP00000348527	9606.ENSP00000271452	0	0	0	0	0.171	0	0.9	0.492	0.954
CEP55	BUB1B	4443758	4436731	9606.ENSP00000360540	9606.ENSP00000287598	0	0	0	0	0.921	0	0	0.443	0.954
STIL	ASPM	4443830	4442873	9606.ENSP00000360944	9606.ENSP00000356379	0	0	0	0	0.778	0	0	0.799	0.953
MCM8	MCM6	4445128	4435383	9606.ENSP00000368164	9606.ENSP00000264156	0	0	0	0.666	0.177	0.305	0.9	0.779	0.953
CHEK1	CCNA2	4447561	4436109	9606.ENSP00000388648	9606.ENSP00000274026	0	0	0	0	0.853	0.064	0	0.685	0.953
CHEK1	MCM8	4447561	4445128	9606.ENSP00000388648	9606.ENSP00000368164	0	0	0	0	0.199	0.166	0.9	0.387	0.953
EPHX2	AGXT	4449539	4437874	9606.ENSP00000430269	9606.ENSP00000302620	0.228	0	0	0	0.066	0	0.9	0.432	0.953
MELK	NCAPG	4437455	4434176	9606.ENSP00000298048	9606.ENSP00000251496	0	0	0	0	0.925	0	0	0.4	0.953
KIF15	BUB1	4439659	4437860	9606.ENSP00000324020	9606.ENSP00000302530	0	0	0	0	0.906	0.185	0	0.437	0.953
RDH16	CYP26A1	4446780	4433297	9606.ENSP00000381206	9606.ENSP00000224356	0	0	0	0	0.053	0.082	0.9	0.524	0.953
MKI67	KIF15	4443142	4439659	9606.ENSP00000357643	9606.ENSP00000324020	0	0	0	0	0.904	0.379	0	0.279	0.953
CXCL2	CCL19	4449392	4438451	9606.ENSP00000427279	9606.ENSP00000308815	0	0	0	0	0.061	0	0.9	0.545	0.953
CHEK1	CCNB1	4447561	4434484	9606.ENSP00000388648	9606.ENSP00000256442	0	0	0	0	0.739	0.072	0	0.821	0.953
KIF15	BUB1B	4439659	4436731	9606.ENSP00000324020	9606.ENSP00000287598	0	0	0	0	0.921	0.185	0	0.338	0.953
PIPOX	DAO	4439149	4433414	9606.ENSP00000317721	9606.ENSP00000228476	0	0	0	0	0.063	0	0.9	0.541	0.953
AGXT	EHHADH	4437874	4433550	9606.ENSP00000302620	9606.ENSP00000231887	0.052	0	0	0	0.065	0	0.9	0.54	0.953
TYMS	MCM5	4439011	4432914	9606.ENSP00000315644	9606.ENSP00000216122	0	0	0	0	0.934	0	0	0.32	0.953
APOA5	APOA1	4450143	4433668	9606.ENSP00000445002	9606.ENSP00000236850	0	0	0	0.616	0.371	0	0.9	0.757	0.953
MKI67	RRM2	4443142	4442396	9606.ENSP00000357643	9606.ENSP00000353770	0	0	0	0	0.923	0	0	0.426	0.953
PBK	TPX2	4449452	4437665	9606.ENSP00000428489	9606.ENSP00000300403	0	0	0	0	0.927	0.063	0	0.354	0.952
ECT2	CCNA2	4446064	4436109	9606.ENSP00000376457	9606.ENSP00000274026	0	0	0	0	0.936	0.104	0	0.243	0.952
CENPK	SPDL1	4446586	4435578	9606.ENSP00000379911	9606.ENSP00000265295	0	0	0	0	0.289	0	0.9	0.387	0.952
CPT2	FABP1	4443759	4437198	9606.ENSP00000360541	9606.ENSP00000295834	0	0	0	0	0.062	0	0.9	0.537	0.952
APOA5	FABP1	4450143	4437198	9606.ENSP00000445002	9606.ENSP00000295834	0	0	0	0	0.397	0	0.9	0.268	0.952
PSPH	AGXT	4446410	4437874	9606.ENSP00000378854	9606.ENSP00000302620	0.295	0	0	0	0.062	0.13	0.9	0.3	0.952
CEP55	ASPM	4443758	4442873	9606.ENSP00000360540	9606.ENSP00000356379	0	0	0	0	0.932	0	0	0.325	0.952
CKAP2	DLGAP5	4444991	4434015	9606.ENSP00000367276	9606.ENSP00000247191	0	0	0	0	0.941	0	0	0.216	0.952
CYP1A2	CYP3A4	4441211	4440831	9606.ENSP00000342007	9606.ENSP00000337915	0	0	0.442	0.604	0.139	0	0.9	0.935	0.952
HGFAC	HGF	4449187	4433227	9606.ENSP00000421801	9606.ENSP00000222390	0	0	0	0.627	0.061	0.379	0.9	0.676	0.952
SOCS2	SOCS3	4451575	4440175	9606.ENSP00000481249	9606.ENSP00000330341	0	0	0	0.771	0	0.432	0.9	0.886	0.952
RRM2	MCM2	4442396	4435544	9606.ENSP00000353770	9606.ENSP00000265056	0	0	0	0	0.927	0	0	0.38	0.952
ALDH6A1	ALDH2	4450308	4434937	9606.ENSP00000450436	9606.ENSP00000261733	0	0	0.344	0.741	0.19	0.295	0.9	0.652	0.952
HAO2	DAO	4451782	4433414	9606.ENSP00000483507	9606.ENSP00000228476	0	0	0	0	0.201	0	0.9	0.458	0.952
HSD17B6	AKR1D1	4450358	4433819	9606.ENSP00000451406	9606.ENSP00000242375	0	0	0	0	0.064	0	0.9	0.529	0.952
APCS	APOA1	4434407	4433668	9606.ENSP00000255040	9606.ENSP00000236850	0	0	0	0	0.114	0	0.9	0.511	0.952
NUSAP1	KIF2C	4450429	4443901	9606.ENSP00000453403	9606.ENSP00000361298	0	0	0	0	0.905	0	0	0.516	0.952
KIF2C	TTK	4443901	4443396	9606.ENSP00000361298	9606.ENSP00000358813	0	0	0	0	0.911	0.079	0	0.452	0.951
KIF20A	ASPM	4446341	4442873	9606.ENSP00000378356	9606.ENSP00000356379	0	0	0	0	0.914	0.086	0	0.43	0.951
EPHX2	CYP2C9	4449539	4434798	9606.ENSP00000430269	9606.ENSP00000260682	0.056	0	0	0	0.051	0.081	0.9	0.5	0.951
NUSAP1	CKAP2	4450429	4444991	9606.ENSP00000453403	9606.ENSP00000367276	0	0	0	0	0.929	0	0	0.344	0.951
BCAT1	CTH	4450085	4443637	9606.ENSP00000443459	9606.ENSP00000359976	0.072	0	0	0	0.064	0.185	0.9	0.414	0.951
CENPF	SPC25	4442771	4436467	9606.ENSP00000355922	9606.ENSP00000282074	0	0	0	0	0.427	0	0.9	0.225	0.951
TTK	MKI67	4443396	4443142	9606.ENSP00000358813	9606.ENSP00000357643	0	0	0	0	0.937	0	0	0.259	0.951
TTK	AURKA	4443396	4432988	9606.ENSP00000358813	9606.ENSP00000216911	0	0	0	0.626	0.914	0.265	0	0.706	0.951
MASP2	FCN2	4447034	4436933	9606.ENSP00000383690	9606.ENSP00000291744	0	0	0	0	0.061	0.454	0	0.913	0.951
MKI67	BUB1B	4443142	4436731	9606.ENSP00000357643	9606.ENSP00000287598	0	0	0	0	0.92	0	0	0.406	0.951
SFN	CCNB1	4441103	4434484	9606.ENSP00000340989	9606.ENSP00000256442	0	0	0	0	0.059	0.19	0.9	0.441	0.951
CYP2C19	CYP3A4	4443723	4440831	9606.ENSP00000360372	9606.ENSP00000337915	0	0	0.444	0.638	0.178	0	0.9	0.931	0.951
HRG	SERPINE1	4433552	4433266	9606.ENSP00000232003	9606.ENSP00000223095	0	0	0	0	0.063	0	0.9	0.515	0.95
ACAA1	ACADL	4440473	4433600	9606.ENSP00000333664	9606.ENSP00000233710	0.055	0	0	0	0.158	0	0.9	0.452	0.95
HSD11B1	AKR1D1	4442791	4433819	9606.ENSP00000355995	9606.ENSP00000242375	0	0	0	0	0.063	0	0.9	0.511	0.95
CDC20	CEP55	4443940	4443758	9606.ENSP00000361540	9606.ENSP00000360540	0	0	0	0	0.898	0	0	0.531	0.95
PBK	CENPF	4449452	4442771	9606.ENSP00000428489	9606.ENSP00000355922	0	0	0	0	0.917	0	0	0.42	0.95
HMMR	ASPM	4446202	4442873	9606.ENSP00000377492	9606.ENSP00000356379	0	0	0	0	0.931	0	0	0.297	0.95
CYP1A1	CYP3A4	4445265	4440831	9606.ENSP00000369050	9606.ENSP00000337915	0	0	0.443	0.605	0.129	0	0.9	0.895	0.95
MCM3	CDC20	4451546	4443940	9606.ENSP00000480987	9606.ENSP00000361540	0	0	0	0	0.886	0.127	0	0.54	0.95
CYP2C9	CYP4F2	4434798	4433177	9606.ENSP00000260682	9606.ENSP00000221700	0	0	0.446	0.59	0.107	0	0.9	0.865	0.95
KIF4A	MELK	4444386	4437455	9606.ENSP00000363524	9606.ENSP00000298048	0	0	0	0	0.926	0	0	0.356	0.95
TOP2A	KIF15	4448614	4439659	9606.ENSP00000411532	9606.ENSP00000324020	0	0	0	0	0.931	0	0	0.308	0.95
TOP2A	BIRC5	4448614	4437778	9606.ENSP00000411532	9606.ENSP00000301633	0	0	0	0	0.883	0	0	0.589	0.95
AOX1	CYP2B6	4444440	4439703	9606.ENSP00000363832	9606.ENSP00000324648	0	0	0	0	0.064	0	0.9	0.518	0.95
ADCY1	PRKAR2B	4437392	4435635	9606.ENSP00000297323	9606.ENSP00000265717	0.046	0	0	0	0.128	0.158	0.9	0.398	0.95
TTK	BIRC5	4443396	4437778	9606.ENSP00000358813	9606.ENSP00000301633	0	0	0	0	0.918	0	0	0.416	0.95
ASPM	MELK	4442873	4437455	9606.ENSP00000356379	9606.ENSP00000298048	0	0	0	0	0.923	0.064	0	0.346	0.949
TKT	ALDOB	4447693	4444463	9606.ENSP00000391481	9606.ENSP00000363988	0.11	0	0	0	0.064	0	0.9	0.469	0.949
CYP3A4	CYP2A6	4440831	4437722	9606.ENSP00000337915	9606.ENSP00000301141	0	0	0.44	0.633	0.14	0	0.9	0.904	0.949
TPX2	BUB1B	4437665	4436731	9606.ENSP00000300403	9606.ENSP00000287598	0	0	0	0	0.902	0	0	0.5	0.949
FABP1	EHHADH	4437198	4433550	9606.ENSP00000295834	9606.ENSP00000231887	0	0	0	0	0.064	0.05	0.9	0.501	0.949
TPX2	NUF2	4437665	4435979	9606.ENSP00000300403	9606.ENSP00000271452	0	0	0	0	0.899	0	0	0.511	0.949
CENPF	KIF15	4442771	4439659	9606.ENSP00000355922	9606.ENSP00000324020	0	0	0	0	0.902	0	0	0.506	0.949
BIRC5	DLGAP5	4437778	4434015	9606.ENSP00000301633	9606.ENSP00000247191	0	0	0	0	0.913	0	0	0.44	0.949
CENPF	CCNA2	4442771	4436109	9606.ENSP00000355922	9606.ENSP00000274026	0	0	0	0	0.908	0	0	0.473	0.949
RRM2	DLGAP5	4442396	4434015	9606.ENSP00000353770	9606.ENSP00000247191	0	0	0	0	0.913	0	0	0.441	0.949
EPHX2	CYP2C8	4449539	4443714	9606.ENSP00000430269	9606.ENSP00000360317	0.056	0	0	0	0.051	0.081	0.9	0.481	0.949
PSPH	PHGDH	4446410	4443312	9606.ENSP00000378854	9606.ENSP00000358417	0.185	0	0	0	0.103	0.403	0	0.898	0.949
CENPL	CENPE	4441841	4435566	9606.ENSP00000348527	9606.ENSP00000265148	0	0	0	0	0.125	0	0.9	0.471	0.949
SMC4	H2AFZ	4441992	4437274	9606.ENSP00000349961	9606.ENSP00000296417	0	0	0	0	0.214	0.087	0.9	0.381	0.949
PBK	NUF2	4449452	4435979	9606.ENSP00000428489	9606.ENSP00000271452	0	0	0	0	0.919	0	0	0.401	0.949
TOP2A	CHEK1	4448614	4447561	9606.ENSP00000411532	9606.ENSP00000388648	0	0	0	0	0.803	0.4	0	0.606	0.949
MCM8	GMNN	4445128	4433492	9606.ENSP00000368164	9606.ENSP00000230056	0	0	0	0	0.185	0	0.9	0.43	0.949
TDO2	KMO	4450131	4442693	9606.ENSP00000444788	9606.ENSP00000355517	0.18	0	0	0	0.115	0	0	0.935	0.949
CDK1	MCM8	4446389	4445128	9606.ENSP00000378699	9606.ENSP00000368164	0	0	0	0	0.202	0.157	0.9	0.342	0.949
NCAPG	AURKA	4434176	4432988	9606.ENSP00000251496	9606.ENSP00000216911	0	0	0	0	0.898	0.263	0	0.372	0.949
MCM8	CCNA2	4445128	4436109	9606.ENSP00000368164	9606.ENSP00000274026	0	0	0	0	0.267	0.182	0.9	0.252	0.949
RDH16	RBP1	4446780	4433555	9606.ENSP00000381206	9606.ENSP00000232219	0	0	0	0	0.056	0	0.9	0.495	0.948
CKAP2	CENPE	4444991	4435566	9606.ENSP00000367276	9606.ENSP00000265148	0	0	0	0	0.937	0	0	0.211	0.948
SLC27A2	EHHADH	4435783	4433550	9606.ENSP00000267842	9606.ENSP00000231887	0	0	0	0	0.08	0	0.9	0.486	0.948
ECT2	KIF11	4446064	4434801	9606.ENSP00000376457	9606.ENSP00000260731	0	0	0	0	0.921	0.054	0	0.356	0.948
FOS	H2AFZ	4438204	4437274	9606.ENSP00000306245	9606.ENSP00000296417	0	0	0	0	0	0	0.9	0.509	0.948
AFP	SPP1	4446452	4446370	9606.ENSP00000379138	9606.ENSP00000378517	0	0	0	0	0.078	0	0.9	0.481	0.948
KIF20A	PTTG1	4446341	4446209	9606.ENSP00000378356	9606.ENSP00000377536	0	0	0	0	0.917	0	0	0.404	0.948
LPL	PPARGC1A	4438536	4435507	9606.ENSP00000309757	9606.ENSP00000264867	0	0	0	0	0.075	0	0.9	0.486	0.948
AOX1	CYP3A4	4444440	4440831	9606.ENSP00000363832	9606.ENSP00000337915	0	0	0	0	0.088	0	0.9	0.481	0.948
CDCA3	ASPM	4450021	4442873	9606.ENSP00000442068	9606.ENSP00000356379	0	0	0	0	0.93	0	0	0.292	0.948
CHEK1	BRIP1	4447561	4434671	9606.ENSP00000388648	9606.ENSP00000259008	0	0	0	0	0.221	0.064	0.9	0.381	0.948
CYP2C8	CYP3A4	4443714	4440831	9606.ENSP00000360317	9606.ENSP00000337915	0	0	0.444	0.643	0.138	0	0.9	0.925	0.948
MAD2L1	KIF23	4437296	4434773	9606.ENSP00000296509	9606.ENSP00000260363	0	0	0	0	0.894	0.261	0	0.391	0.948
KIF20A	RRM2	4446341	4442396	9606.ENSP00000378356	9606.ENSP00000353770	0	0	0	0	0.927	0	0	0.317	0.948
RRM2	BUB1	4442396	4437860	9606.ENSP00000353770	9606.ENSP00000302530	0	0	0	0	0.913	0	0	0.424	0.948
CENPH	CDCA5	4436517	4436187	9606.ENSP00000283006	9606.ENSP00000275517	0	0	0	0	0.424	0	0.9	0.173	0.948
CYP3A4	CYP2B6	4440831	4439703	9606.ENSP00000337915	9606.ENSP00000324648	0	0	0.445	0.637	0.117	0	0.9	0.927	0.948
UBE2C	FOXM1	4441865	4441245	9606.ENSP00000348838	9606.ENSP00000342307	0	0	0	0	0.83	0.085	0	0.697	0.948
EZH2	EGR1	4439336	4433758	9606.ENSP00000320147	9606.ENSP00000239938	0	0	0	0	0.051	0.233	0.9	0.377	0.948
CENPF	RRM2	4442771	4442396	9606.ENSP00000355922	9606.ENSP00000353770	0	0	0	0	0.915	0	0	0.423	0.948
KIF4A	BIRC5	4444386	4437778	9606.ENSP00000363524	9606.ENSP00000301633	0	0	0	0	0.907	0	0	0.471	0.948
DEPDC1	TOP2A	4448643	4448614	9606.ENSP00000412292	9606.ENSP00000411532	0	0	0	0	0.94	0	0	0.158	0.947
SMC4	MCM4	4441992	4435007	9606.ENSP00000349961	9606.ENSP00000262105	0	0	0	0	0.905	0	0	0.462	0.947
CDC20	MSH2	4443940	4433580	9606.ENSP00000361540	9606.ENSP00000233146	0	0	0	0	0.231	0.929	0	0.108	0.947
KIF20A	FOXM1	4446341	4441245	9606.ENSP00000378356	9606.ENSP00000342307	0	0	0	0	0.844	0.05	0	0.673	0.947
CYP2B6	SULT2A1	4439703	4433198	9606.ENSP00000324648	9606.ENSP00000222002	0	0	0	0	0.078	0	0.9	0.472	0.947
PBK	ASPM	4449452	4442873	9606.ENSP00000428489	9606.ENSP00000356379	0	0	0	0	0.925	0.064	0	0.312	0.947
KCNN2	KCNMA1	4449386	4436684	9606.ENSP00000427120	9606.ENSP00000286628	0	0	0	0	0.082	0	0.8	0.734	0.947
AGXT	SDS	4437874	4434551	9606.ENSP00000302620	9606.ENSP00000257549	0.147	0	0	0	0.096	0.058	0.9	0.392	0.947
MELK	BUB1B	4437455	4436731	9606.ENSP00000298048	9606.ENSP00000287598	0	0	0	0	0.907	0.056	0	0.446	0.947
DEPDC1	DLGAP5	4448643	4434015	9606.ENSP00000412292	9606.ENSP00000247191	0	0	0	0	0.923	0	0	0.338	0.947
PRC1	MCM4	4446249	4435007	9606.ENSP00000377793	9606.ENSP00000262105	0	0	0	0	0.924	0	0	0.339	0.947
KIF2C	NEK2	4443901	4442784	9606.ENSP00000361298	9606.ENSP00000355966	0	0	0	0	0.896	0	0	0.51	0.947
RFC4	MAD2L1	4446025	4437296	9606.ENSP00000376272	9606.ENSP00000296509	0	0	0	0	0.919	0.086	0	0.35	0.947
RELN	FYN	4447749	4441647	9606.ENSP00000392423	9606.ENSP00000346671	0	0	0	0	0	0	0.9	0.488	0.946
CENPH	OIP5	4436517	4433119	9606.ENSP00000283006	9606.ENSP00000220514	0	0	0	0	0.439	0	0.9	0.128	0.946
MCM3	TYMS	4451546	4439011	9606.ENSP00000480987	9606.ENSP00000315644	0	0	0	0	0.918	0.05	0	0.358	0.946
CENPK	CCNB1	4446586	4434484	9606.ENSP00000379911	9606.ENSP00000256442	0	0	0	0	0.482	0	0.9	0.058	0.946
ASPM	CCNB2	4442873	4436767	9606.ENSP00000356379	9606.ENSP00000288207	0	0	0	0	0.909	0.063	0	0.423	0.946
ECT2	MELK	4446064	4437455	9606.ENSP00000376457	9606.ENSP00000298048	0	0	0	0	0.924	0.064	0	0.301	0.946
CKS2	TTK	4444630	4443396	9606.ENSP00000364976	9606.ENSP00000358813	0	0	0	0	0.868	0.457	0	0.317	0.946
CYP2E1	CYP3A4	4449959	4440831	9606.ENSP00000440689	9606.ENSP00000337915	0	0	0.441	0.618	0.061	0	0.9	0.922	0.946
CENPF	CENPL	4442771	4441841	9606.ENSP00000355922	9606.ENSP00000348527	0	0	0	0	0.155	0	0.9	0.422	0.946
CHEK1	FEN1	4447561	4438133	9606.ENSP00000388648	9606.ENSP00000305480	0	0	0	0	0.777	0.178	0	0.729	0.946
KIF2C	CEP55	4443901	4443758	9606.ENSP00000361298	9606.ENSP00000360540	0	0	0	0	0.905	0.085	0	0.427	0.946
ACSL1	FABP1	4449224	4437198	9606.ENSP00000422607	9606.ENSP00000295834	0	0	0	0	0.063	0	0.9	0.476	0.946
PTTG1	BIRC5	4446209	4437778	9606.ENSP00000377536	9606.ENSP00000301633	0	0	0	0	0.902	0	0	0.476	0.946
CENPK	CDC20	4446586	4443940	9606.ENSP00000379911	9606.ENSP00000361540	0	0	0	0	0.377	0	0.9	0.203	0.946
PTTG1	TPX2	4446209	4437665	9606.ENSP00000377536	9606.ENSP00000300403	0	0	0	0	0.913	0	0	0.41	0.946
ADH1C	ALDH2	4449347	4434937	9606.ENSP00000426083	9606.ENSP00000261733	0.048	0	0	0	0.087	0	0.65	0.843	0.946
DEPDC1	KIF11	4448643	4434801	9606.ENSP00000412292	9606.ENSP00000260731	0	0	0	0	0.939	0	0	0.124	0.945
HSD17B6	AKR1C3	4450358	4445414	9606.ENSP00000451406	9606.ENSP00000369927	0	0	0	0	0.062	0	0.8	0.732	0.945
CYP2C19	CYP4F2	4443723	4433177	9606.ENSP00000360372	9606.ENSP00000221700	0	0	0.445	0.59	0.13	0	0.9	0.674	0.945
KIF4A	NCAPG	4444386	4434176	9606.ENSP00000363524	9606.ENSP00000251496	0	0	0	0	0.89	0.064	0	0.51	0.945
ADH4	ALDH2	4435613	4434937	9606.ENSP00000265512	9606.ENSP00000261733	0.048	0	0	0	0.063	0	0.65	0.846	0.945
LPL	FABP1	4438536	4437198	9606.ENSP00000309757	9606.ENSP00000295834	0	0	0	0	0.055	0	0.9	0.472	0.945
ACSL4	ACADL	4440986	4433600	9606.ENSP00000339787	9606.ENSP00000233710	0.051	0	0	0	0.137	0.087	0.9	0.381	0.945
AR	NR3C2	4444436	4442077	9606.ENSP00000363822	9606.ENSP00000350815	0	0	0	0.779	0.061	0.379	0.9	0.67	0.945
CEP55	NCAPG	4443758	4434176	9606.ENSP00000360540	9606.ENSP00000251496	0	0	0	0	0.923	0	0	0.318	0.945
RRM2	NCAPG	4442396	4434176	9606.ENSP00000353770	9606.ENSP00000251496	0	0	0	0	0.925	0	0	0.293	0.945
HMMR	STAB2	4446202	4445802	9606.ENSP00000377492	9606.ENSP00000373539	0	0	0	0	0	0	0.9	0.474	0.945
CENPK	CCNB2	4446586	4436767	9606.ENSP00000379911	9606.ENSP00000288207	0	0	0	0	0.402	0	0.9	0.161	0.945
SMC4	BUB1	4441992	4437860	9606.ENSP00000349961	9606.ENSP00000302530	0	0	0	0	0.868	0.144	0	0.553	0.945
A1BG	HRG	4435199	4433552	9606.ENSP00000263100	9606.ENSP00000232003	0	0	0	0	0.098	0	0.9	0.442	0.945
LAMA3	ITGA2	4439693	4437310	9606.ENSP00000324532	9606.ENSP00000296585	0	0	0	0	0.116	0.157	0.9	0.351	0.945
CDKN3	AURKA	4440665	4432988	9606.ENSP00000335357	9606.ENSP00000216911	0	0	0	0	0.901	0.194	0	0.36	0.945
KIF4A	CCNB1	4444386	4434484	9606.ENSP00000363524	9606.ENSP00000256442	0	0	0	0	0.888	0.15	0	0.463	0.944
NUSAP1	NEK2	4450429	4442784	9606.ENSP00000453403	9606.ENSP00000355966	0	0	0	0	0.922	0	0	0.322	0.944
CYP2C8	CYP4A11	4443714	4438655	9606.ENSP00000360317	9606.ENSP00000311095	0	0	0.444	0.586	0.113	0	0.9	0.682	0.944
CYP2E1	CYP4A11	4449959	4438655	9606.ENSP00000440689	9606.ENSP00000311095	0	0	0.439	0.574	0.097	0	0.9	0.686	0.944
SARDH	DAO	4443828	4433414	9606.ENSP00000360938	9606.ENSP00000228476	0.079	0	0	0	0.063	0.268	0.9	0.255	0.944
CHEK1	FANCD2	4447561	4436734	9606.ENSP00000388648	9606.ENSP00000287647	0	0	0	0	0.338	0.379	0	0.875	0.944
PLCB1	GNAO1	4440851	4435094	9606.ENSP00000338185	9606.ENSP00000262494	0	0	0	0	0.09	0.157	0.9	0.365	0.944
ESR1	CXCL12	4448358	4446453	9606.ENSP00000405330	9606.ENSP00000379140	0	0	0	0	0	0	0.9	0.472	0.944
TOP2A	FOXM1	4448614	4441245	9606.ENSP00000411532	9606.ENSP00000342307	0	0	0	0	0.844	0.379	0	0.471	0.944
E2F8	CCNA2	4451562	4436109	9606.ENSP00000481103	9606.ENSP00000274026	0	0	0	0	0.82	0.169	0	0.656	0.944
CENPF	TPX2	4442771	4437665	9606.ENSP00000355922	9606.ENSP00000300403	0	0	0	0	0.891	0	0	0.51	0.944
TTK	TPX2	4443396	4437665	9606.ENSP00000358813	9606.ENSP00000300403	0	0	0	0	0.908	0	0	0.413	0.944
ITGA6	LAMC1	4447442	4434618	9606.ENSP00000386896	9606.ENSP00000258341	0	0	0	0	0.108	0.157	0.9	0.347	0.944
BIRC5	NCAPG	4437778	4434176	9606.ENSP00000301633	9606.ENSP00000251496	0	0	0	0	0.891	0.262	0	0.358	0.944
BRIP1	POLE2	4434671	4432952	9606.ENSP00000259008	9606.ENSP00000216367	0	0	0	0	0.228	0	0.9	0.333	0.944
DEPDC1	CENPF	4448643	4442771	9606.ENSP00000412292	9606.ENSP00000355922	0	0	0	0	0.919	0	0	0.342	0.944
PRIM1	TYMS	4442054	4439011	9606.ENSP00000350491	9606.ENSP00000315644	0	0	0	0	0.918	0	0	0.347	0.944
TPX2	TUBG1	4437665	4434173	9606.ENSP00000300403	9606.ENSP00000251413	0	0	0	0	0.231	0	0.9	0.335	0.944
ACADSB	GCDH	4443211	4433208	9606.ENSP00000357873	9606.ENSP00000222214	0	0	0.333	0.721	0.318	0	0.9	0.571	0.944
CYP4A11	CYP2A6	4438655	4437722	9606.ENSP00000311095	9606.ENSP00000301141	0	0	0.442	0.573	0.135	0	0.9	0.605	0.944
CKAP2	CDC20	4444991	4443940	9606.ENSP00000367276	9606.ENSP00000361540	0	0	0	0	0.934	0	0	0.185	0.944
PLIN1	PPARGC1A	4437623	4435507	9606.ENSP00000300055	9606.ENSP00000264867	0	0	0	0	0	0	0.9	0.472	0.944
PRC1	NDC80	4446249	4434910	9606.ENSP00000377793	9606.ENSP00000261597	0	0	0	0	0.934	0	0	0.19	0.944
CTH	SDS	4443637	4434551	9606.ENSP00000359976	9606.ENSP00000257549	0.165	0	0	0	0.081	0	0.8	0.68	0.944
IGF1	THBS1	4437883	4434771	9606.ENSP00000302665	9606.ENSP00000260356	0	0	0	0	0.06	0	0.9	0.445	0.943
CYP2B6	CYP4A11	4439703	4438655	9606.ENSP00000324648	9606.ENSP00000311095	0	0	0.44	0.577	0.08	0	0.9	0.682	0.943
TOP2A	MAD2L1	4448614	4437296	9606.ENSP00000411532	9606.ENSP00000296509	0	0	0	0	0.891	0	0	0.498	0.943
CYP3A4	SULT1E1	4440831	4433371	9606.ENSP00000337915	9606.ENSP00000226444	0	0	0	0	0.086	0	0.9	0.429	0.943
PIPOX	DMGDH	4439149	4434417	9606.ENSP00000317721	9606.ENSP00000255189	0.079	0	0	0.568	0.108	0.268	0.9	0.418	0.943
MAD2L1	MCM4	4437296	4435007	9606.ENSP00000296509	9606.ENSP00000262105	0	0	0	0	0.868	0.125	0	0.55	0.943
CYP2A7	CYP2A6	4437723	4437722	9606.ENSP00000301146	9606.ENSP00000301141	0	0	0.449	0.986	0.824	0.685	0	0.708	0.943
TOP2A	TYMS	4448614	4439011	9606.ENSP00000411532	9606.ENSP00000315644	0.112	0	0	0	0.83	0	0	0.653	0.943
CYP1A1	SULT1E1	4445265	4433371	9606.ENSP00000369050	9606.ENSP00000226444	0	0	0	0	0.063	0	0.9	0.445	0.943
KIF20A	ANLN	4446341	4435644	9606.ENSP00000378356	9606.ENSP00000265748	0	0	0	0	0.847	0.157	0	0.599	0.943
CYP4A11	CYP2C9	4438655	4434798	9606.ENSP00000311095	9606.ENSP00000260682	0	0	0.445	0.591	0.115	0	0.9	0.66	0.943
HSD17B6	CYP3A4	4450358	4440831	9606.ENSP00000451406	9606.ENSP00000337915	0	0	0	0	0.066	0.064	0.9	0.428	0.943
CCNA2	GMNN	4436109	4433492	9606.ENSP00000274026	9606.ENSP00000230056	0	0	0	0	0.618	0.571	0	0.682	0.943
HSD17B6	CYP1A1	4450358	4445265	9606.ENSP00000451406	9606.ENSP00000369050	0	0	0	0	0.062	0.064	0.9	0.43	0.943
GPC3	DCN	4446259	4432629	9606.ENSP00000377836	9606.ENSP00000052754	0	0	0	0	0.061	0.064	0.9	0.429	0.943
FABP1	PLIN2	4437198	4436246	9606.ENSP00000295834	9606.ENSP00000276914	0	0	0	0	0.061	0	0.9	0.451	0.943
AOX1	AGXT2	4444440	4433532	9606.ENSP00000363832	9606.ENSP00000231420	0	0	0	0	0.064	0	0.9	0.444	0.943
SLC27A2	ACADL	4435783	4433600	9606.ENSP00000267842	9606.ENSP00000233710	0	0	0	0	0	0	0.9	0.455	0.943
CENPK	KIF2C	4446586	4443901	9606.ENSP00000379911	9606.ENSP00000361298	0	0	0	0	0.321	0	0.9	0.22	0.942
COL4A2	LUM	4442382	4435725	9606.ENSP00000353654	9606.ENSP00000266718	0	0	0	0	0.298	0.082	0.9	0.209	0.942
IL33	IRAK1	4445550	4443435	9606.ENSP00000370842	9606.ENSP00000358997	0	0	0	0	0	0	0.9	0.448	0.942
NEK2	CENPE	4442784	4435566	9606.ENSP00000355966	9606.ENSP00000265148	0	0	0	0	0.881	0	0	0.532	0.942
CYP1A1	CYP4A11	4445265	4438655	9606.ENSP00000369050	9606.ENSP00000311095	0	0	0.442	0.575	0.116	0	0.9	0.6	0.942
SPP1	ITGA9	4446370	4435491	9606.ENSP00000378517	9606.ENSP00000264741	0	0	0	0	0	0.379	0.9	0.146	0.942
RBL1	CDC25C	4444239	4439463	9606.ENSP00000362768	9606.ENSP00000321656	0	0	0	0	0.119	0	0.9	0.397	0.942
KIF2C	ASPM	4443901	4442873	9606.ENSP00000361298	9606.ENSP00000356379	0	0	0	0	0.915	0.086	0	0.321	0.942
CDCA3	KIF20A	4450021	4446341	9606.ENSP00000442068	9606.ENSP00000378356	0	0	0	0	0.896	0	0	0.473	0.942
ABAT	ALDH1B1	4446571	4444922	9606.ENSP00000379845	9606.ENSP00000366927	0.053	0	0	0	0.113	0.126	0.9	0.337	0.942
CYP2C19	CYP4A11	4443723	4438655	9606.ENSP00000360372	9606.ENSP00000311095	0	0	0.444	0.592	0.102	0	0.9	0.655	0.942
CYP2J2	CYP4F2	4443694	4433177	9606.ENSP00000360247	9606.ENSP00000221700	0	0	0.443	0.606	0.083	0	0.9	0.709	0.942
CHEK1	BUB1	4447561	4437860	9606.ENSP00000388648	9606.ENSP00000302530	0	0	0	0	0.834	0.064	0	0.659	0.942
CDK1	CENPJ	4446389	4445612	9606.ENSP00000378699	9606.ENSP00000371308	0	0	0	0	0.16	0	0.9	0.371	0.942
EHHADH	GCDH	4433550	4433208	9606.ENSP00000231887	9606.ENSP00000222214	0.048	0	0	0	0.13	0.085	0.9	0.352	0.942
NNMT	S100A10	4449990	4443194	9606.ENSP00000441434	9606.ENSP00000357801	0	0	0	0	0.941	0	0	0.06	0.942
KIF4A	NDC80	4444386	4434910	9606.ENSP00000363524	9606.ENSP00000261597	0	0	0	0	0.895	0.18	0	0.381	0.942
TOP2A	PRC1	4448614	4446249	9606.ENSP00000411532	9606.ENSP00000377793	0	0	0	0	0.915	0.186	0	0.229	0.942
NEK2	BIRC5	4442784	4437778	9606.ENSP00000355966	9606.ENSP00000301633	0	0	0	0	0.893	0	0	0.479	0.942
CEP55	MELK	4443758	4437455	9606.ENSP00000360540	9606.ENSP00000298048	0	0	0	0	0.909	0	0	0.389	0.942
MCM8	CCNB1	4445128	4434484	9606.ENSP00000368164	9606.ENSP00000256442	0	0	0	0	0.183	0.182	0.9	0.244	0.942
BIRC5	SPDL1	4437778	4435578	9606.ENSP00000301633	9606.ENSP00000265295	0	0	0	0	0.393	0	0.9	0.105	0.941
CYP2J2	CYP4A11	4443694	4438655	9606.ENSP00000360247	9606.ENSP00000311095	0	0	0.435	0.608	0.062	0	0.9	0.73	0.941
KIF15	CCNB2	4439659	4436767	9606.ENSP00000324020	9606.ENSP00000288207	0	0	0	0	0.889	0.15	0	0.427	0.941
IGF1	DCN	4437883	4432629	9606.ENSP00000302665	9606.ENSP00000052754	0	0	0	0	0.124	0	0.8	0.695	0.941
MCM3	KIF23	4451546	4434773	9606.ENSP00000480987	9606.ENSP00000260363	0	0	0	0	0.93	0	0	0.192	0.941
MCM7	MSH2	4438312	4433580	9606.ENSP00000307288	9606.ENSP00000233146	0	0	0	0	0.912	0.052	0	0.351	0.941
KPNA2	CCNB2	4449870	4436767	9606.ENSP00000438483	9606.ENSP00000288207	0	0	0	0	0.902	0.283	0	0.231	0.941
MCM3	KIF11	4451546	4434801	9606.ENSP00000480987	9606.ENSP00000260731	0	0	0	0	0.927	0	0	0.226	0.941
CKS2	NCAPG	4444630	4434176	9606.ENSP00000364976	9606.ENSP00000251496	0	0	0	0	0.918	0	0	0.311	0.941
CENPH	SPDL1	4436517	4435578	9606.ENSP00000283006	9606.ENSP00000265295	0	0	0	0	0.269	0	0.9	0.265	0.941
CDKN2A	CDKN2C	4448997	4435124	9606.ENSP00000418915	9606.ENSP00000262662	0	0	0.223	0.827	0.097	0.294	0.9	0.771	0.941
KIF4A	UBE2C	4444386	4441865	9606.ENSP00000363524	9606.ENSP00000348838	0	0	0	0	0.905	0.084	0	0.38	0.941
KIF23	MCM5	4434773	4432914	9606.ENSP00000260363	9606.ENSP00000216122	0	0	0	0	0.927	0	0	0.231	0.941
CYP4A11	CYP2C18	4438655	4436654	9606.ENSP00000311095	9606.ENSP00000285979	0	0	0.443	0.592	0.08	0	0.9	0.655	0.941
CKS1B	NCAPG	4438654	4434176	9606.ENSP00000311083	9606.ENSP00000251496	0	0	0	0	0.938	0	0	0.084	0.941
TEK	PLG	4445310	4438461	9606.ENSP00000369375	9606.ENSP00000308938	0	0	0	0	0.055	0	0.9	0.43	0.941
PRIM1	RNASEH2A	4442054	4433165	9606.ENSP00000350491	9606.ENSP00000221486	0	0	0	0	0.883	0	0	0.521	0.941
CENPL	NDC80	4441841	4434910	9606.ENSP00000348527	9606.ENSP00000261597	0	0	0	0	0.147	0	0.9	0.366	0.941
LUM	DCN	4435725	4432629	9606.ENSP00000266718	9606.ENSP00000052754	0	0	0.445	0.736	0.914	0	0	0.894	0.941
RRM2	TPX2	4442396	4437665	9606.ENSP00000353770	9606.ENSP00000300403	0	0	0	0	0.923	0	0	0.265	0.941
MKI67	ASPM	4443142	4442873	9606.ENSP00000357643	9606.ENSP00000356379	0	0	0	0	0.927	0	0	0.225	0.941
HSP90AB1	NR3C2	4443770	4442077	9606.ENSP00000360609	9606.ENSP00000350815	0	0	0	0	0	0.311	0.9	0.201	0.94
FOSB	EGR1	4433953	4433758	9606.ENSP00000245919	9606.ENSP00000239938	0	0	0	0	0.754	0.073	0	0.758	0.94
LAMA3	PLG	4439693	4438461	9606.ENSP00000324532	9606.ENSP00000308938	0	0	0	0	0	0.379	0.9	0.116	0.94
MELK	KIF11	4437455	4434801	9606.ENSP00000298048	9606.ENSP00000260731	0	0	0	0	0.907	0	0	0.378	0.94
CEP55	FOXM1	4443758	4441245	9606.ENSP00000360540	9606.ENSP00000342307	0	0	0	0	0.826	0	0	0.671	0.94
BUB1B	KIF23	4436731	4434773	9606.ENSP00000287598	9606.ENSP00000260363	0	0	0	0	0.891	0.185	0	0.375	0.94
GPC3	BGN	4446259	4439914	9606.ENSP00000377836	9606.ENSP00000327336	0	0	0	0	0.065	0.064	0.9	0.4	0.94
PBK	KIF2C	4449452	4443901	9606.ENSP00000428489	9606.ENSP00000361298	0	0	0	0	0.913	0.126	0	0.27	0.94
ENO3	PCK2	4439661	4432982	9606.ENSP00000324105	9606.ENSP00000216780	0	0	0	0	0	0	0.9	0.427	0.94
TOP2A	CKAP2	4448614	4444991	9606.ENSP00000411532	9606.ENSP00000367276	0	0	0	0	0.933	0	0	0.133	0.94
CDCA7	CDC6	4438272	4432832	9606.ENSP00000306968	9606.ENSP00000209728	0	0	0	0	0.917	0	0	0.304	0.94
ENO3	PCK1	4439661	4439313	9606.ENSP00000324105	9606.ENSP00000319814	0	0	0	0	0	0	0.9	0.428	0.94
STMN1	CAMK2B	4448554	4446447	9606.ENSP00000410452	9606.ENSP00000379098	0	0	0	0	0.055	0	0.9	0.421	0.94
CHEK1	TYMS	4447561	4439011	9606.ENSP00000388648	9606.ENSP00000315644	0	0	0	0	0.811	0.275	0	0.597	0.94
RFC4	BRIP1	4446025	4434671	9606.ENSP00000376272	9606.ENSP00000259008	0.071	0	0	0	0.149	0.127	0.9	0.26	0.939
CDK1	KIF15	4446389	4439659	9606.ENSP00000378699	9606.ENSP00000324020	0	0	0	0	0.849	0.157	0	0.564	0.939
PTTG1	CENPF	4446209	4442771	9606.ENSP00000377536	9606.ENSP00000355922	0	0	0	0	0.856	0	0	0.592	0.939
MCM7	MAD2L1	4438312	4437296	9606.ENSP00000307288	9606.ENSP00000296509	0	0	0	0	0.875	0.125	0	0.487	0.939
CYP1A2	CYP4A11	4441211	4438655	9606.ENSP00000342007	9606.ENSP00000311095	0	0	0.438	0.575	0.077	0	0.9	0.583	0.939
FYN	EPHA3	4441647	4440792	9606.ENSP00000346671	9606.ENSP00000337451	0	0	0	0.757	0.077	0.343	0.9	0.356	0.939
MCM7	CCNB2	4438312	4436767	9606.ENSP00000307288	9606.ENSP00000288207	0	0	0	0	0.845	0.182	0	0.559	0.939
BIRC5	MELK	4437778	4437455	9606.ENSP00000301633	9606.ENSP00000298048	0	0	0	0	0.896	0.085	0	0.413	0.939
TYMS	MAD2L1	4439011	4437296	9606.ENSP00000315644	9606.ENSP00000296509	0	0	0	0	0.922	0	0	0.256	0.939
COLEC11	FCN2	4448620	4436933	9606.ENSP00000411770	9606.ENSP00000291744	0	0	0	0.586	0.062	0.157	0.9	0.735	0.939
BUB1	ANLN	4437860	4435644	9606.ENSP00000302530	9606.ENSP00000265748	0	0	0	0	0.913	0	0	0.328	0.939
CYP3A4	CYP4A11	4440831	4438655	9606.ENSP00000337915	9606.ENSP00000311095	0	0	0.447	0.685	0.116	0	0.9	0.765	0.939
CENPK	SPC25	4446586	4436467	9606.ENSP00000379911	9606.ENSP00000282074	0	0	0	0	0.416	0	0.9	0	0.939
TK1	BIRC5	4437779	4437778	9606.ENSP00000301634	9606.ENSP00000301633	0	0	0	0	0.892	0	0	0.46	0.939
MELK	NDC80	4437455	4434910	9606.ENSP00000298048	9606.ENSP00000261597	0	0	0	0	0.937	0	0	0.07	0.939
G6PC	PCK2	4434327	4432982	9606.ENSP00000253801	9606.ENSP00000216780	0	0	0	0	0.081	0	0	0.936	0.939
CHEK1	MAD2L1	4447561	4437296	9606.ENSP00000388648	9606.ENSP00000296509	0	0	0	0	0.832	0.261	0	0.547	0.939
RRM2	MCM7	4442396	4438312	9606.ENSP00000353770	9606.ENSP00000307288	0	0	0	0	0.881	0	0	0.51	0.939
LMNA	LMNB1	4443076	4434861	9606.ENSP00000357283	9606.ENSP00000261366	0	0	0	0.949	0	0.387	0.9	0.846	0.938
CENPK	CDCA5	4446586	4436187	9606.ENSP00000379911	9606.ENSP00000275517	0	0	0	0	0.389	0	0.9	0.077	0.938
RRM2	BIRC5	4442396	4437778	9606.ENSP00000353770	9606.ENSP00000301633	0	0	0	0	0.884	0	0	0.491	0.938
LPL	CETP	4438536	4432783	9606.ENSP00000309757	9606.ENSP00000200676	0	0	0	0	0.064	0.379	0.54	0.796	0.938
AOX1	ADH1B	4444440	4438237	9606.ENSP00000363832	9606.ENSP00000306606	0	0	0	0	0.108	0	0.9	0.367	0.938
H2AFZ	LMNB1	4437274	4434861	9606.ENSP00000296417	9606.ENSP00000261366	0	0	0	0	0.12	0.061	0.9	0.343	0.938
CDK1	TUBG1	4446389	4434173	9606.ENSP00000378699	9606.ENSP00000251413	0	0	0	0	0.189	0.125	0.9	0.235	0.938
CYP2J2	CYP3A4	4443694	4440831	9606.ENSP00000360247	9606.ENSP00000337915	0	0	0.439	0.647	0.089	0	0.9	0.708	0.938
GPC3	APOA1	4446259	4433668	9606.ENSP00000377836	9606.ENSP00000236850	0	0	0	0	0.3	0	0.9	0.191	0.938
FOXM1	BUB1B	4441245	4436731	9606.ENSP00000342307	9606.ENSP00000287598	0	0	0	0	0.816	0.085	0	0.665	0.938
HBB	APOA1	4440511	4433668	9606.ENSP00000333994	9606.ENSP00000236850	0	0	0	0	0.055	0	0.9	0.398	0.938
CDCA3	BIRC5	4450021	4437778	9606.ENSP00000442068	9606.ENSP00000301633	0	0	0	0	0.902	0	0	0.397	0.938
CEP55	CENPE	4443758	4435566	9606.ENSP00000360540	9606.ENSP00000265148	0	0	0	0	0.885	0.085	0	0.462	0.938
SPP1	GPC3	4446370	4446259	9606.ENSP00000378517	9606.ENSP00000377836	0	0	0	0	0.069	0	0.9	0.39	0.938
TTK	RRM2	4443396	4442396	9606.ENSP00000358813	9606.ENSP00000353770	0	0	0	0	0.917	0	0	0.287	0.938
MCM7	RNASEH2A	4438312	4433165	9606.ENSP00000307288	9606.ENSP00000221486	0	0	0	0	0.925	0	0	0.209	0.938
CCNE2	AURKA	4449487	4432988	9606.ENSP00000429089	9606.ENSP00000216911	0	0	0	0	0.275	0.879	0	0.354	0.938
ATF3	FOS	4441415	4438204	9606.ENSP00000344352	9606.ENSP00000306245	0	0	0	0.764	0.854	0.502	0	0.797	0.938
TTK	CKS1B	4443396	4438654	9606.ENSP00000358813	9606.ENSP00000311083	0	0	0	0	0.862	0.457	0	0.227	0.937
ASPM	KIF14	4442873	4442863	9606.ENSP00000356379	9606.ENSP00000356319	0	0	0	0	0.915	0.086	0	0.258	0.937
ALDH6A1	AGXT2	4450308	4433532	9606.ENSP00000450436	9606.ENSP00000231420	0	0.037	0	0	0.07	0	0.9	0.385	0.937
MCM10	CCNA2	4448957	4436109	9606.ENSP00000418268	9606.ENSP00000274026	0	0	0	0	0.885	0	0	0.471	0.937
GBP1	GBP2	4443543	4443541	9606.ENSP00000359504	9606.ENSP00000359497	0	0	0	0.979	0.784	0.719	0	0.903	0.937
RACGAP1	AURKA	4448310	4432988	9606.ENSP00000404190	9606.ENSP00000216911	0	0	0	0	0.874	0	0	0.523	0.937
CENPU	SPDL1	4436429	4435578	9606.ENSP00000281453	9606.ENSP00000265295	0	0	0	0	0.328	0	0.9	0.148	0.937
HBB	HPX	4440511	4435671	9606.ENSP00000333994	9606.ENSP00000265983	0	0	0	0	0.055	0	0.9	0.389	0.937
TYMS	NDC80	4439011	4434910	9606.ENSP00000315644	9606.ENSP00000261597	0	0	0	0	0.921	0	0	0.232	0.937
SHCBP1	NCAPG	4438225	4434176	9606.ENSP00000306473	9606.ENSP00000251496	0	0	0	0	0.936	0	0	0.047	0.937
UBE2C	MELK	4441865	4437455	9606.ENSP00000348838	9606.ENSP00000298048	0	0	0	0	0.89	0.079	0	0.428	0.937
CYP2C8	CYP4F2	4443714	4433177	9606.ENSP00000360317	9606.ENSP00000221700	0	0	0.445	0.581	0.085	0	0.9	0.518	0.937
PTGS2	CYP2B6	4442894	4439703	9606.ENSP00000356438	9606.ENSP00000324648	0	0	0	0	0.055	0	0.9	0.384	0.936
SERPINF2	SERPINE1	4439481	4433266	9606.ENSP00000321853	9606.ENSP00000223095	0	0	0.446	0.663	0.065	0	0.9	0.735	0.936
CDK1	TK1	4446389	4437779	9606.ENSP00000378699	9606.ENSP00000301634	0	0	0	0	0.781	0.379	0	0.567	0.936
CENPL	BUB1B	4441841	4436731	9606.ENSP00000348527	9606.ENSP00000287598	0	0	0	0	0.175	0	0.9	0.29	0.936
HMMR	NCAPG	4446202	4434176	9606.ENSP00000377492	9606.ENSP00000251496	0	0	0	0	0.929	0	0	0.136	0.936
MCM3	RRM2	4451546	4442396	9606.ENSP00000480987	9606.ENSP00000353770	0	0	0	0	0.908	0	0	0.332	0.936
PTTG1	NCAPG	4446209	4434176	9606.ENSP00000377536	9606.ENSP00000251496	0	0	0	0	0.902	0	0	0.375	0.936
RRM2	MAD2L1	4442396	4437296	9606.ENSP00000353770	9606.ENSP00000296509	0	0	0	0	0.888	0	0	0.456	0.936
MELK	MAD2L1	4437455	4437296	9606.ENSP00000298048	9606.ENSP00000296509	0	0	0	0	0.901	0	0	0.377	0.936
ITGA6	THBS1	4447442	4434771	9606.ENSP00000386896	9606.ENSP00000260356	0	0	0	0	0.065	0.173	0.9	0.274	0.936
CHEK1	CCNB2	4447561	4436767	9606.ENSP00000388648	9606.ENSP00000288207	0	0	0	0	0.815	0.072	0	0.657	0.936
CYP2E1	ADH6	4449959	4446342	9606.ENSP00000440689	9606.ENSP00000378359	0.043	0	0	0	0.079	0	0.9	0.363	0.936
PSMD4	CCNA2	4443212	4436109	9606.ENSP00000357879	9606.ENSP00000274026	0	0	0	0	0	0.349	0.9	0.1	0.936
PTGS2	CYP2C9	4442894	4434798	9606.ENSP00000356438	9606.ENSP00000260682	0	0	0	0	0.055	0	0.9	0.377	0.936
PBK	HMMR	4449452	4446202	9606.ENSP00000428489	9606.ENSP00000377492	0	0	0	0	0.911	0	0	0.311	0.936
NNMT	NAMPT	4449990	4433236	9606.ENSP00000441434	9606.ENSP00000222553	0	0	0	0	0	0	0.9	0.391	0.936
PTTG1	MAD2L1	4446209	4437296	9606.ENSP00000377536	9606.ENSP00000296509	0	0	0	0	0.832	0	0	0.636	0.936
CYP2B6	CYP4F2	4439703	4433177	9606.ENSP00000324648	9606.ENSP00000221700	0	0	0.443	0.597	0.079	0	0.9	0.515	0.936
ASPM	CDKN3	4442873	4440665	9606.ENSP00000356379	9606.ENSP00000335357	0	0	0	0	0.897	0.094	0	0.369	0.936
NUSAP1	MELK	4450429	4437455	9606.ENSP00000453403	9606.ENSP00000298048	0	0	0	0	0.873	0	0	0.52	0.936
C8B	C6	4443704	4435261	9606.ENSP00000360281	9606.ENSP00000263413	0	0	0	0.785	0.321	0	0.9	0.43	0.935
LCAT	PON1	4435353	4433224	9606.ENSP00000264005	9606.ENSP00000222381	0	0	0	0	0.065	0	0.72	0.772	0.935
UHRF1	MCM5	4451406	4432914	9606.ENSP00000479617	9606.ENSP00000216122	0	0	0	0	0.925	0	0	0.167	0.935
FBP1	HKDC1	4448472	4441643	9606.ENSP00000408025	9606.ENSP00000346643	0	0	0	0	0.049	0	0.9	0.378	0.935
ADCY1	GNAO1	4437392	4435094	9606.ENSP00000297323	9606.ENSP00000262494	0	0	0	0	0.172	0.184	0.9	0.162	0.935
CYP2E1	CYP4F2	4449959	4433177	9606.ENSP00000440689	9606.ENSP00000221700	0	0	0.44	0.575	0.061	0	0.9	0.493	0.935
CYP1A1	HSD17B2	4445265	4432776	9606.ENSP00000369050	9606.ENSP00000199936	0	0	0	0	0.064	0.064	0.9	0.35	0.935
ACSM3	ACADS	4436811	4433826	9606.ENSP00000289416	9606.ENSP00000242592	0	0.005	0	0	0.064	0	0.9	0.363	0.935
PBK	PTTG1	4449452	4446209	9606.ENSP00000428489	9606.ENSP00000377536	0	0	0	0	0.908	0	0	0.318	0.935
SMC4	NUF2	4441992	4435979	9606.ENSP00000349961	9606.ENSP00000271452	0	0	0	0	0.784	0.083	0	0.699	0.935
FOXM1	TPX2	4441245	4437665	9606.ENSP00000342307	9606.ENSP00000300403	0	0	0	0	0.903	0	0	0.359	0.935
HAO1	HOGA1	4445115	4443592	9606.ENSP00000368066	9606.ENSP00000359680	0.148	0	0	0	0.15	0	0.9	0.215	0.935
COL4A1	COL15A1	4444632	4444486	9606.ENSP00000364979	9606.ENSP00000364140	0	0	0	0.567	0.161	0	0.9	0.619	0.935
SPP1	IGFBP3	4446370	4445494	9606.ENSP00000378517	9606.ENSP00000370473	0	0	0	0	0.07	0	0.9	0.359	0.935
NUSAP1	KIF15	4450429	4439659	9606.ENSP00000453403	9606.ENSP00000324020	0	0	0	0	0.882	0	0	0.473	0.935
MASP2	MASP1	4447034	4437260	9606.ENSP00000383690	9606.ENSP00000296280	0	0	0	0.923	0.064	0.313	0.9	0.925	0.935
COL15A1	COL14A1	4444486	4437442	9606.ENSP00000364140	9606.ENSP00000297848	0	0	0	0.56	0.171	0	0.9	0.595	0.935
CYP26A1	ADH1A	4433297	4432830	9606.ENSP00000224356	9606.ENSP00000209668	0.043	0	0	0	0.059	0	0.9	0.364	0.935
DEPDC1	BUB1B	4448643	4436731	9606.ENSP00000412292	9606.ENSP00000287598	0	0	0	0	0.916	0	0	0.246	0.934
GLDC	GNMT	4445533	4444029	9606.ENSP00000370737	9606.ENSP00000361894	0	0	0	0	0.063	0	0.9	0.354	0.934
EPHX2	CYP2B6	4449539	4439703	9606.ENSP00000430269	9606.ENSP00000324648	0.056	0	0	0	0.051	0.081	0.9	0.326	0.934
CHEK1	CDC20	4447561	4443940	9606.ENSP00000388648	9606.ENSP00000361540	0	0	0	0	0.811	0.134	0	0.628	0.934
CENPJ	AURKA	4445612	4432988	9606.ENSP00000371308	9606.ENSP00000216911	0	0	0	0	0.109	0.1	0.9	0.277	0.934
SHCBP1	CCNA2	4438225	4436109	9606.ENSP00000306473	9606.ENSP00000274026	0	0	0	0	0.929	0	0	0.108	0.934
MCM2	CCNB1	4435544	4434484	9606.ENSP00000265056	9606.ENSP00000256442	0	0	0	0	0.804	0.24	0	0.592	0.934
HAO2	HOGA1	4451782	4443592	9606.ENSP00000483507	9606.ENSP00000359680	0.148	0	0	0	0.15	0	0.9	0.203	0.934
E2F8	RRM2	4451562	4442396	9606.ENSP00000481103	9606.ENSP00000353770	0	0	0	0	0.904	0	0	0.339	0.934
IL33	TSLP	4445550	4440990	9606.ENSP00000370842	9606.ENSP00000339804	0	0	0	0	0	0	0	0.934	0.934
MAD2L1	MCM6	4437296	4435383	9606.ENSP00000296509	9606.ENSP00000264156	0	0	0	0	0.863	0.125	0	0.493	0.934
CEP55	KIF15	4443758	4439659	9606.ENSP00000360540	9606.ENSP00000324020	0	0	0	0	0.892	0.085	0	0.387	0.934
ECT2	ANLN	4446064	4435644	9606.ENSP00000376457	9606.ENSP00000265748	0	0	0	0	0.643	0	0	0.824	0.934
CDK1	FEN1	4446389	4438133	9606.ENSP00000378699	9606.ENSP00000305480	0	0	0	0	0.849	0.362	0	0.374	0.934
COL15A1	COL4A2	4444486	4442382	9606.ENSP00000364140	9606.ENSP00000353654	0	0	0	0.558	0.167	0	0.9	0.577	0.934
CYP1A1	SULT2A1	4445265	4433198	9606.ENSP00000369050	9606.ENSP00000222002	0	0	0	0	0.063	0	0.9	0.356	0.934
CYP1A1	CYP26A1	4445265	4433297	9606.ENSP00000369050	9606.ENSP00000224356	0	0	0.433	0.563	0.062	0	0.9	0.457	0.934
TPX2	KIF23	4437665	4434773	9606.ENSP00000300403	9606.ENSP00000260363	0	0	0	0	0.87	0	0	0.514	0.934
ALDH6A1	EHHADH	4450308	4433550	9606.ENSP00000450436	9606.ENSP00000231887	0	0	0	0	0.129	0	0.9	0.307	0.934
EZH2	MECOM	4439336	4435476	9606.ENSP00000320147	9606.ENSP00000264674	0	0	0	0	0.051	0.164	0.9	0.269	0.934
CYP2B6	CYP26A1	4439703	4433297	9606.ENSP00000324648	9606.ENSP00000224356	0	0	0.429	0.568	0	0	0.9	0.492	0.934
KIF2C	RRM2	4443901	4442396	9606.ENSP00000361298	9606.ENSP00000353770	0	0	0	0	0.915	0	0	0.256	0.934
UBE2T	UBE2S	4442849	4435448	9606.ENSP00000356243	9606.ENSP00000264552	0	0	0	0.786	0.27	0	0.9	0.614	0.933
AGTR1	TBXA2R	4449040	4447795	9606.ENSP00000419422	9606.ENSP00000393333	0	0	0	0	0.061	0	0.9	0.353	0.933
CENPK	OIP5	4446586	4433119	9606.ENSP00000379911	9606.ENSP00000220514	0	0	0	0	0.364	0	0.9	0	0.933
NUSAP1	CCNB1	4450429	4434484	9606.ENSP00000453403	9606.ENSP00000256442	0	0	0	0	0.883	0	0	0.455	0.933
TTK	KIF23	4443396	4434773	9606.ENSP00000358813	9606.ENSP00000260363	0	0	0	0	0.893	0.079	0	0.376	0.933
COL4A1	ITGA2	4444632	4437310	9606.ENSP00000364979	9606.ENSP00000296585	0	0	0	0	0.07	0	0.9	0.342	0.933
DTL	NCAPG	4442781	4434176	9606.ENSP00000355958	9606.ENSP00000251496	0	0	0	0	0.93	0	0	0.081	0.933
BGN	DCN	4439914	4432629	9606.ENSP00000327336	9606.ENSP00000052754	0	0	0.431	0.951	0.314	0	0.9	0.955	0.933
AKR1C3	SULT1E1	4445414	4433371	9606.ENSP00000369927	9606.ENSP00000226444	0	0	0	0	0.061	0	0.9	0.349	0.933
KPNA2	CKS2	4449870	4444630	9606.ENSP00000438483	9606.ENSP00000364976	0	0	0	0	0.779	0.297	0	0.603	0.933
CCNB2	MCM4	4436767	4435007	9606.ENSP00000288207	9606.ENSP00000262105	0	0	0	0	0.817	0.26	0	0.548	0.933
ESR1	TRIM59	4448358	4438665	9606.ENSP00000405330	9606.ENSP00000311219	0	0	0	0	0	0.358	0.9	0	0.933
GPC3	HS3ST3B1	4446259	4442439	9606.ENSP00000377836	9606.ENSP00000354213	0	0	0	0	0	0.096	0.9	0.326	0.933
ALDH6A1	ACAA1	4450308	4440473	9606.ENSP00000450436	9606.ENSP00000333664	0	0	0	0	0.189	0	0.9	0.246	0.933
E2F8	BUB1B	4451562	4436731	9606.ENSP00000481103	9606.ENSP00000287598	0	0	0	0	0.914	0	0	0.255	0.933
CYP1A2	CYP2A6	4441211	4437722	9606.ENSP00000342007	9606.ENSP00000301141	0	0	0.435	0.776	0.108	0	0.9	0.912	0.932
GNMT	AGXT	4444029	4437874	9606.ENSP00000361894	9606.ENSP00000302620	0	0	0	0	0.133	0	0.9	0.279	0.932
RACGAP1	DLGAP5	4448310	4434015	9606.ENSP00000404190	9606.ENSP00000247191	0	0	0	0	0.887	0.08	0	0.399	0.932
NUSAP1	KIF4A	4450429	4444386	9606.ENSP00000453403	9606.ENSP00000363524	0	0	0	0	0.861	0	0	0.535	0.932
KIF4A	NEK2	4444386	4442784	9606.ENSP00000363524	9606.ENSP00000355966	0	0	0	0	0.9	0	0	0.348	0.932
KIF2C	CENPL	4443901	4441841	9606.ENSP00000361298	9606.ENSP00000348527	0	0	0	0	0.108	0	0.9	0.304	0.932
JUN	EZH2	4443699	4439336	9606.ENSP00000360266	9606.ENSP00000320147	0	0	0	0	0	0	0.9	0.348	0.932
HAO2	HAO1	4451782	4445115	9606.ENSP00000483507	9606.ENSP00000368066	0	0	0.449	0.939	0.299	0	0.9	0.936	0.932
FGFR2	JUN	4448546	4443699	9606.ENSP00000410294	9606.ENSP00000360266	0	0	0	0	0	0.124	0.9	0.287	0.932
CYP3A4	CYP26A1	4440831	4433297	9606.ENSP00000337915	9606.ENSP00000224356	0	0	0.433	0.599	0	0	0.9	0.502	0.932
CEP55	NDC80	4443758	4434910	9606.ENSP00000360540	9606.ENSP00000261597	0	0	0	0	0.91	0	0	0.268	0.932
ADH4	CYP26A1	4435613	4433297	9606.ENSP00000265512	9606.ENSP00000224356	0.043	0	0	0	0.097	0	0.9	0.311	0.932
ZWINT	CENPL	4444294	4441841	9606.ENSP00000363055	9606.ENSP00000348527	0	0	0	0	0.089	0	0.9	0.32	0.932
ASS1	OAT	4443929	4443204	9606.ENSP00000361471	9606.ENSP00000357838	0.295	0	0	0	0.347	0	0	0.865	0.932
ITGA2	LAMC1	4437310	4434618	9606.ENSP00000296585	9606.ENSP00000258341	0	0	0	0	0.102	0.157	0.9	0.211	0.932
PBK	KIF4A	4449452	4444386	9606.ENSP00000428489	9606.ENSP00000363524	0	0	0	0	0.896	0.126	0	0.318	0.932
MKI67	SMC4	4443142	4441992	9606.ENSP00000357643	9606.ENSP00000349961	0	0	0	0	0.919	0	0	0.187	0.932
ABAT	ALDH2	4446571	4434937	9606.ENSP00000379845	9606.ENSP00000261733	0.053	0	0	0	0.113	0.126	0.9	0.219	0.932
MCM2	MSH2	4435544	4433580	9606.ENSP00000265056	9606.ENSP00000233146	0	0	0	0	0.838	0.052	0	0.592	0.932
UHRF1	H2AFZ	4451406	4437274	9606.ENSP00000479617	9606.ENSP00000296417	0	0	0	0	0.111	0.147	0.9	0.218	0.932
KIF2C	FOXM1	4443901	4441245	9606.ENSP00000361298	9606.ENSP00000342307	0	0	0	0	0.895	0.05	0	0.372	0.932
MKI67	BIRC5	4443142	4437778	9606.ENSP00000357643	9606.ENSP00000301633	0	0	0	0	0.841	0	0	0.589	0.932
CKAP2	BUB1	4444991	4437860	9606.ENSP00000367276	9606.ENSP00000302530	0	0	0	0	0.928	0	0	0.076	0.931
MCM4	MSH2	4435007	4433580	9606.ENSP00000262105	9606.ENSP00000233146	0	0	0	0	0.908	0.052	0	0.28	0.931
MCM3	TOP2A	4451546	4448614	9606.ENSP00000480987	9606.ENSP00000411532	0	0	0	0	0.855	0.05	0	0.539	0.931
CDK1	ANLN	4446389	4435644	9606.ENSP00000378699	9606.ENSP00000265748	0	0	0	0	0.864	0	0	0.515	0.931
CDKN2A	CDKN2B	4448997	4436247	9606.ENSP00000418915	9606.ENSP00000276925	0	0	0.44	0.972	0.245	0.139	0.9	0.896	0.931
CKS2	UBE2C	4444630	4441865	9606.ENSP00000364976	9606.ENSP00000348838	0	0	0	0	0.867	0.05	0	0.503	0.931
COL4A2	COL8A1	4442382	4434820	9606.ENSP00000353654	9606.ENSP00000261037	0	0	0.392	0.683	0.098	0	0.9	0.584	0.931
SPP1	APOA1	4446370	4433668	9606.ENSP00000378517	9606.ENSP00000236850	0	0	0	0	0	0.102	0.9	0.296	0.931
CKAP2	MKI67	4444991	4443142	9606.ENSP00000367276	9606.ENSP00000357643	0	0	0	0	0.926	0	0	0.097	0.931
CCNE2	CCNB2	4449487	4436767	9606.ENSP00000429089	9606.ENSP00000288207	0	0	0	0.635	0.354	0.86	0	0.765	0.931
CKAP2	CENPF	4444991	4442771	9606.ENSP00000367276	9606.ENSP00000355922	0	0	0	0	0.918	0	0	0.19	0.931
RFC4	TYMS	4446025	4439011	9606.ENSP00000376272	9606.ENSP00000315644	0	0	0	0	0.898	0	0	0.35	0.931
ALDH6A1	ALDH1B1	4450308	4444922	9606.ENSP00000450436	9606.ENSP00000366927	0	0	0.344	0.76	0.16	0	0.9	0.663	0.931
LCN2	LYZ	4444080	4434847	9606.ENSP00000362108	9606.ENSP00000261267	0	0	0	0	0.101	0	0.9	0.297	0.931
RFC4	RRM2	4446025	4442396	9606.ENSP00000376272	9606.ENSP00000353770	0	0	0	0	0.873	0.057	0	0.467	0.931
IDO2	CYP1A1	4450084	4445265	9606.ENSP00000443432	9606.ENSP00000369050	0	0	0	0	0.15	0	0.9	0.262	0.931
CYP1A2	CYP2C9	4441211	4434798	9606.ENSP00000342007	9606.ENSP00000260682	0	0	0.444	0.772	0.077	0	0.9	0.923	0.931
CYP2E1	CYP1A2	4449959	4441211	9606.ENSP00000440689	9606.ENSP00000342007	0	0	0.442	0.769	0.062	0	0.9	0.921	0.93
TTK	MELK	4443396	4437455	9606.ENSP00000358813	9606.ENSP00000298048	0	0	0	0.571	0.914	0.05	0	0.445	0.93
ANLN	DLGAP5	4435644	4434015	9606.ENSP00000265748	9606.ENSP00000247191	0	0	0	0	0.909	0	0	0.266	0.93
CENPW	H2AFZ	4443084	4437274	9606.ENSP00000357308	9606.ENSP00000296417	0	0	0	0	0.295	0	0.9	0.087	0.93
ECT2	AURKA	4446064	4432988	9606.ENSP00000376457	9606.ENSP00000216911	0	0	0	0	0.872	0.09	0	0.451	0.93
FABP1	PPARGC1A	4437198	4435507	9606.ENSP00000295834	9606.ENSP00000264867	0	0	0	0	0.065	0	0.9	0.312	0.93
CYP2C8	PTGS2	4443714	4442894	9606.ENSP00000360317	9606.ENSP00000356438	0	0	0	0	0.055	0	0.9	0.324	0.93
COL4A1	COL14A1	4444632	4437442	9606.ENSP00000364979	9606.ENSP00000297848	0	0	0	0.546	0.161	0	0.9	0.48	0.93
LPA	PON1	4439432	4433224	9606.ENSP00000321334	9606.ENSP00000222381	0	0	0	0	0.171	0	0.72	0.725	0.93
RRM2	MCM6	4442396	4435383	9606.ENSP00000353770	9606.ENSP00000264156	0	0	0	0	0.89	0	0	0.39	0.93
LYZ	APCS	4434847	4434407	9606.ENSP00000261267	9606.ENSP00000255040	0	0	0	0	0	0	0.9	0.329	0.93
GTSE1	KIF2C	4448783	4443901	9606.ENSP00000415430	9606.ENSP00000361298	0	0	0	0	0.806	0	0	0.653	0.93
CDCA3	KIF2C	4450021	4443901	9606.ENSP00000442068	9606.ENSP00000361298	0	0	0	0	0.9	0	0	0.329	0.93
HMMR	TUBG1	4446202	4434173	9606.ENSP00000377492	9606.ENSP00000251413	0	0	0	0	0.136	0	0.9	0.259	0.93
CYP1A1	HSD11B1	4445265	4442791	9606.ENSP00000369050	9606.ENSP00000355995	0	0	0	0	0.145	0.131	0.9	0.17	0.93
RDH16	AOX1	4446780	4444440	9606.ENSP00000381206	9606.ENSP00000363832	0	0	0	0	0.062	0	0.9	0.318	0.93
CYP1A2	CYP2B6	4441211	4439703	9606.ENSP00000342007	9606.ENSP00000324648	0	0	0.439	0.767	0.068	0	0.9	0.92	0.93
RNASEH2A	MCM5	4433165	4432914	9606.ENSP00000221486	9606.ENSP00000216122	0	0	0	0	0.927	0	0	0.08	0.93
CYP2C19	CYP1A2	4443723	4441211	9606.ENSP00000360372	9606.ENSP00000342007	0	0	0.444	0.751	0	0	0.9	0.923	0.93
AFP	IGFBP3	4446452	4445494	9606.ENSP00000379138	9606.ENSP00000370473	0	0	0	0	0.152	0	0.9	0.243	0.93
COL4A1	COL8A1	4444632	4434820	9606.ENSP00000364979	9606.ENSP00000261037	0	0	0.423	0.721	0.116	0	0.9	0.574	0.93
CDC20	FEN1	4443940	4438133	9606.ENSP00000361540	9606.ENSP00000305480	0	0	0	0	0.868	0.187	0	0.392	0.929
IGFBP3	APOA1	4445494	4433668	9606.ENSP00000370473	9606.ENSP00000236850	0	0	0	0	0.137	0	0.9	0.25	0.929
AOX1	ADH1A	4444440	4432830	9606.ENSP00000363832	9606.ENSP00000209668	0	0	0	0	0.097	0	0.9	0.281	0.929
HSD11B1	CYP3A4	4442791	4440831	9606.ENSP00000355995	9606.ENSP00000337915	0	0	0	0	0.113	0.059	0.9	0.255	0.929
PPARGC1A	EHHADH	4435507	4433550	9606.ENSP00000264867	9606.ENSP00000231887	0	0	0	0	0	0	0.9	0.32	0.929
MCM4	NCAPG	4435007	4434176	9606.ENSP00000262105	9606.ENSP00000251496	0	0	0	0	0.913	0	0	0.212	0.929
KIF20A	MKI67	4446341	4443142	9606.ENSP00000378356	9606.ENSP00000357643	0	0	0	0	0.91	0	0	0.249	0.929
AOX1	CYP1A2	4444440	4441211	9606.ENSP00000363832	9606.ENSP00000342007	0	0	0	0	0.062	0	0.9	0.309	0.929
CDCA3	DLGAP5	4450021	4434015	9606.ENSP00000442068	9606.ENSP00000247191	0	0	0	0	0.892	0	0	0.374	0.929
TOP2A	MCM2	4448614	4435544	9606.ENSP00000411532	9606.ENSP00000265056	0	0	0	0	0.812	0.05	0	0.637	0.929
EZH2	EGR2	4439336	4433822	9606.ENSP00000320147	9606.ENSP00000242480	0	0	0	0	0.051	0.164	0.9	0.213	0.929
CDC20	KIF15	4443940	4439659	9606.ENSP00000361540	9606.ENSP00000324020	0	0	0	0	0.892	0.078	0	0.341	0.929
CHEK1	CDK1	4447561	4446389	9606.ENSP00000388648	9606.ENSP00000378699	0	0	0.287	0.726	0.853	0.331	0	0.939	0.929
COL4A2	ITGA2	4442382	4437310	9606.ENSP00000353654	9606.ENSP00000296585	0	0	0	0	0.076	0	0.9	0.3	0.929
KIF20A	MELK	4446341	4437455	9606.ENSP00000378356	9606.ENSP00000298048	0	0	0	0	0.909	0	0	0.256	0.929
CENPJ	NEK2	4445612	4442784	9606.ENSP00000371308	9606.ENSP00000355966	0	0	0	0	0.088	0	0.9	0.284	0.929
RACGAP1	MELK	4448310	4437455	9606.ENSP00000404190	9606.ENSP00000298048	0	0	0	0	0.88	0	0	0.431	0.929
ASPM	UBE2C	4442873	4441865	9606.ENSP00000356379	9606.ENSP00000348838	0	0	0	0	0.898	0.081	0	0.296	0.928
CYP4A11	CYP26A1	4438655	4433297	9606.ENSP00000311095	9606.ENSP00000224356	0	0	0.431	0.622	0.049	0	0.9	0.421	0.928
ESR1	FOSB	4448358	4433953	9606.ENSP00000405330	9606.ENSP00000245919	0	0	0	0	0	0.098	0.9	0.267	0.928
CDKN3	BUB1	4440665	4437860	9606.ENSP00000335357	9606.ENSP00000302530	0	0	0	0	0.903	0.058	0	0.278	0.928
CYP2C8	CYP1A2	4443714	4441211	9606.ENSP00000360317	9606.ENSP00000342007	0	0	0.444	0.763	0	0	0.9	0.891	0.928
ABAT	AGXT2	4446571	4433532	9606.ENSP00000379845	9606.ENSP00000231420	0	0	0	0.582	0.086	0	0.9	0.607	0.928
CENPL	BUB1	4441841	4437860	9606.ENSP00000348527	9606.ENSP00000302530	0	0	0	0	0.159	0	0.9	0.215	0.928
C6	C9	4435261	4435259	9606.ENSP00000263413	9606.ENSP00000263408	0	0	0	0.733	0.171	0	0.9	0.655	0.928
PTTG1	CDKN3	4446209	4440665	9606.ENSP00000377536	9606.ENSP00000335357	0	0	0	0	0.907	0	0	0.262	0.928
ITGA6	SFN	4447442	4441103	9606.ENSP00000386896	9606.ENSP00000340989	0	0	0	0	0.065	0.262	0.9	0.083	0.928
PTTG1	KIF2C	4446209	4443901	9606.ENSP00000377536	9606.ENSP00000361298	0	0	0	0	0.872	0	0	0.463	0.928
ADAMTS13	ADAMTSL2	4443840	4441626	9606.ENSP00000360997	9606.ENSP00000346478	0	0	0	0.566	0.061	0	0.9	0.641	0.928
CXCL12	NPY1R	4446453	4442512	9606.ENSP00000379140	9606.ENSP00000354652	0	0	0	0	0.077	0.162	0.9	0.188	0.928
KIF2C	MKI67	4443901	4443142	9606.ENSP00000361298	9606.ENSP00000357643	0	0	0	0	0.904	0	0	0.284	0.928
AR	H2AFZ	4444436	4437274	9606.ENSP00000363822	9606.ENSP00000296417	0	0	0	0	0	0	0.9	0.313	0.928
KIF11	CDC6	4434801	4432832	9606.ENSP00000260731	9606.ENSP00000209728	0	0	0	0	0.9	0.054	0	0.301	0.928
E2F8	DLGAP5	4451562	4434015	9606.ENSP00000481103	9606.ENSP00000247191	0	0	0	0	0.915	0	0	0.186	0.928
RRM2	CDC6	4442396	4432832	9606.ENSP00000353770	9606.ENSP00000209728	0	0	0	0	0.861	0	0	0.503	0.928
AKR1C3	CYP1A1	4445414	4445265	9606.ENSP00000369927	9606.ENSP00000369050	0	0	0	0	0.062	0	0.9	0.294	0.928
MELK	AURKA	4437455	4432988	9606.ENSP00000298048	9606.ENSP00000216911	0	0	0	0.738	0.917	0	0	0.54	0.928
CYP1A1	CYP2B6	4445265	4439703	9606.ENSP00000369050	9606.ENSP00000324648	0	0	0.437	0.801	0.087	0	0.9	0.893	0.928
EPHX2	HAO1	4449539	4445115	9606.ENSP00000430269	9606.ENSP00000368066	0.156	0	0	0	0.063	0	0.9	0.206	0.928
MAT1A	TAT	4443900	4441813	9606.ENSP00000361287	9606.ENSP00000348234	0.075	0	0	0	0.163	0	0.9	0.191	0.928
HBB	LYZ	4440511	4434847	9606.ENSP00000333994	9606.ENSP00000261267	0	0	0	0	0.098	0	0.9	0.272	0.928
CYP2A6	CYP26A1	4437722	4433297	9606.ENSP00000301141	9606.ENSP00000224356	0	0	0.407	0.574	0.055	0	0.9	0.34	0.928
HMMR	CEP55	4446202	4443758	9606.ENSP00000377492	9606.ENSP00000360540	0	0	0	0	0.907	0	0	0.258	0.928
CDKN3	MAD2L1	4440665	4437296	9606.ENSP00000335357	9606.ENSP00000296509	0	0	0	0	0.847	0.311	0	0.37	0.928
PTGS2	CYP4F2	4442894	4433177	9606.ENSP00000356438	9606.ENSP00000221700	0	0	0	0	0.05	0	0.9	0.305	0.928
CYP1A2	CYP26A1	4441211	4433297	9606.ENSP00000342007	9606.ENSP00000224356	0	0	0.436	0.554	0	0	0.9	0.313	0.928
E2F8	TOP2A	4451562	4448614	9606.ENSP00000481103	9606.ENSP00000411532	0	0	0	0	0.91	0	0	0.231	0.927
TBXA2R	AVPR1A	4447795	4437545	9606.ENSP00000393333	9606.ENSP00000299178	0	0	0	0	0	0	0.9	0.302	0.927
ABAT	UPB1	4446571	4439682	9606.ENSP00000379845	9606.ENSP00000324343	0.07	0	0	0	0.09	0	0.9	0.242	0.927
CDCA3	CCNA2	4450021	4436109	9606.ENSP00000442068	9606.ENSP00000274026	0	0	0	0	0.881	0	0	0.412	0.927
COL4A2	COL14A1	4442382	4437442	9606.ENSP00000353654	9606.ENSP00000297848	0	0	0	0.544	0.148	0	0.9	0.419	0.927
CYP2E1	CYP1A1	4449959	4445265	9606.ENSP00000440689	9606.ENSP00000369050	0	0	0.439	0.788	0.063	0	0.9	0.893	0.927
AGTR1	GNA14	4449040	4444755	9606.ENSP00000419422	9606.ENSP00000365807	0	0	0	0	0.061	0.177	0.9	0.174	0.927
AKR1D1	HSD17B2	4433819	4432776	9606.ENSP00000242375	9606.ENSP00000199936	0	0	0	0	0.064	0	0.9	0.284	0.927
HSD17B6	AOX1	4450358	4444440	9606.ENSP00000451406	9606.ENSP00000363832	0	0	0	0	0.062	0	0.9	0.292	0.927
HELLS	MCM2	4446220	4435544	9606.ENSP00000377601	9606.ENSP00000265056	0	0	0	0	0.892	0.157	0	0.261	0.927
SMC4	BUB1B	4441992	4436731	9606.ENSP00000349961	9606.ENSP00000287598	0	0	0	0	0.847	0.144	0	0.489	0.927
ROBO1	CXCL12	4449112	4446453	9606.ENSP00000420321	9606.ENSP00000379140	0	0	0	0	0.065	0	0.9	0.291	0.927
CYP3A4	HSD17B2	4440831	4432776	9606.ENSP00000337915	9606.ENSP00000199936	0	0	0	0	0.07	0.064	0.9	0.262	0.927
CD109	THY1	4436708	4436571	9606.ENSP00000287097	9606.ENSP00000284240	0	0	0	0	0.061	0	0.9	0.286	0.927
JUN	LPL	4443699	4438536	9606.ENSP00000360266	9606.ENSP00000309757	0	0	0	0	0.062	0	0.9	0.294	0.927
LDLR	AGTR1	4450447	4449040	9606.ENSP00000454071	9606.ENSP00000419422	0	0	0	0	0	0.062	0.9	0.291	0.927
RACGAP1	MAD2L1	4448310	4437296	9606.ENSP00000404190	9606.ENSP00000296509	0	0	0	0	0.902	0	0	0.291	0.927
HSP90AB1	FYN	4443770	4441647	9606.ENSP00000360609	9606.ENSP00000346671	0	0	0	0	0	0.253	0.9	0.105	0.927
NUSAP1	DEPDC1	4450429	4448643	9606.ENSP00000453403	9606.ENSP00000412292	0	0	0	0	0.884	0	0	0.397	0.927
NUSAP1	CDCA3	4450429	4450021	9606.ENSP00000453403	9606.ENSP00000442068	0	0	0	0	0.884	0	0	0.389	0.926
CYP2C19	PTGS2	4443723	4442894	9606.ENSP00000360372	9606.ENSP00000356438	0	0	0	0	0.055	0	0.9	0.286	0.926
ADAMTS13	THBS1	4443840	4434771	9606.ENSP00000360997	9606.ENSP00000260356	0	0	0	0.541	0	0	0.9	0.589	0.926
KIF23	NCAPG	4434773	4434176	9606.ENSP00000260363	9606.ENSP00000251496	0	0	0	0	0.891	0.064	0	0.334	0.926
IRAK1	S100A8	4443435	4443164	9606.ENSP00000358997	9606.ENSP00000357722	0	0	0	0	0	0	0.9	0.295	0.926
IL33	IL1RAP	4445550	4438954	9606.ENSP00000370842	9606.ENSP00000314807	0	0	0	0	0.061	0.731	0	0.732	0.926
SMC4	KIF15	4441992	4439659	9606.ENSP00000349961	9606.ENSP00000324020	0	0	0	0	0.9	0.057	0	0.283	0.926
CENPJ	TPX2	4445612	4437665	9606.ENSP00000371308	9606.ENSP00000300403	0	0	0	0	0.209	0	0.9	0.141	0.926
ESR1	H2AFZ	4448358	4437274	9606.ENSP00000405330	9606.ENSP00000296417	0	0	0	0	0	0	0.9	0.296	0.926
SFN	CCNB2	4441103	4436767	9606.ENSP00000340989	9606.ENSP00000288207	0	0	0	0	0.061	0.19	0.9	0.142	0.926
SPC25	CENPU	4436467	4436429	9606.ENSP00000282074	9606.ENSP00000281453	0	0	0	0	0.293	0	0.9	0	0.926
HMMR	CENPF	4446202	4442771	9606.ENSP00000377492	9606.ENSP00000355922	0	0	0	0	0.88	0	0	0.409	0.926
LYZ	CFP	4434847	4434012	9606.ENSP00000261267	9606.ENSP00000247153	0	0	0	0	0.138	0	0.9	0.217	0.926
GNA14	AVPR1A	4444755	4437545	9606.ENSP00000365807	9606.ENSP00000299178	0	0	0	0	0	0.177	0.9	0.184	0.926
TYMS	CDCA7	4439011	4438272	9606.ENSP00000315644	9606.ENSP00000306968	0	0	0	0	0.926	0	0	0.041	0.926
FOXO1	PPARGC1A	4445233	4435507	9606.ENSP00000368880	9606.ENSP00000264867	0	0	0	0	0	0.084	0.8	0.633	0.926
ZWINT	LMNB1	4444294	4434861	9606.ENSP00000363055	9606.ENSP00000261366	0	0	0	0	0.346	0.89	0	0.064	0.926
DEPDC1	ASPM	4448643	4442873	9606.ENSP00000412292	9606.ENSP00000356379	0	0	0	0	0.9	0	0	0.292	0.926
EDNRB	AVPR1A	4444853	4437545	9606.ENSP00000366416	9606.ENSP00000299178	0	0	0	0.571	0	0	0.9	0.639	0.926
FOS	JDP2	4438204	4435772	9606.ENSP00000306245	9606.ENSP00000267569	0	0	0	0.77	0.914	0	0	0.639	0.926
CYP1A1	CYP2C9	4445265	4434798	9606.ENSP00000369050	9606.ENSP00000260682	0	0	0.446	0.803	0.087	0	0.9	0.791	0.926
EPHX2	PIPOX	4449539	4439149	9606.ENSP00000430269	9606.ENSP00000317721	0.178	0	0	0	0.064	0	0.9	0.153	0.926
TOP2A	MCM7	4448614	4438312	9606.ENSP00000411532	9606.ENSP00000307288	0	0	0	0	0.744	0.05	0	0.719	0.925
HAO2	EPHX2	4451782	4449539	9606.ENSP00000483507	9606.ENSP00000430269	0.156	0	0	0	0.062	0	0.9	0.168	0.925
SMC4	MCM5	4441992	4432914	9606.ENSP00000349961	9606.ENSP00000216122	0	0	0	0	0.894	0	0	0.322	0.925
ALDH6A1	ACAA2	4450308	4436619	9606.ENSP00000450436	9606.ENSP00000285093	0	0	0	0	0.192	0	0.9	0.149	0.925
JUN	H2AFZ	4443699	4437274	9606.ENSP00000360266	9606.ENSP00000296417	0	0	0	0	0	0	0.9	0.281	0.925
GPC3	DKK1	4446259	4444299	9606.ENSP00000377836	9606.ENSP00000363081	0	0	0	0	0	0	0.9	0.29	0.925
BUB1B	NCAPG	4436731	4434176	9606.ENSP00000287598	9606.ENSP00000251496	0	0	0	0	0.899	0	0	0.286	0.925
PRKAG2	PPARGC1A	4436747	4435507	9606.ENSP00000287878	9606.ENSP00000264867	0	0	0	0	0.064	0	0.9	0.263	0.925
FGFR2	FOS	4448546	4438204	9606.ENSP00000410294	9606.ENSP00000306245	0	0	0	0	0	0	0.9	0.287	0.925
LIPC	CETP	4437532	4432783	9606.ENSP00000299022	9606.ENSP00000200676	0	0	0	0	0.088	0	0.54	0.837	0.925
CCNA2	TRIP13	4436109	4432699	9606.ENSP00000274026	9606.ENSP00000166345	0	0	0	0	0.905	0.165	0	0.132	0.925
AOX1	CYP2C9	4444440	4434798	9606.ENSP00000363832	9606.ENSP00000260682	0	0	0	0	0.064	0	0.9	0.266	0.925
HELLS	CDCA7	4446220	4438272	9606.ENSP00000377601	9606.ENSP00000306968	0	0	0	0	0.864	0	0	0.474	0.925
MCM3	RNASEH2A	4451546	4433165	9606.ENSP00000480987	9606.ENSP00000221486	0	0	0	0	0.92	0	0	0.101	0.925
SARDH	DMGDH	4443828	4434417	9606.ENSP00000360938	9606.ENSP00000255189	0	0	0.439	0.813	0.064	0	0.9	0.95	0.925
BBOX1	ALDH2	4435209	4434937	9606.ENSP00000263182	9606.ENSP00000261733	0	0	0	0	0.096	0.111	0.9	0.18	0.925
CDKN2A	MCM2	4448997	4435544	9606.ENSP00000418915	9606.ENSP00000265056	0	0	0	0	0.06	0.873	0	0.421	0.925
SPP1	CP	4446370	4435459	9606.ENSP00000378517	9606.ENSP00000264613	0	0	0	0	0.088	0	0.9	0.246	0.925
H2AFZ	FOSB	4437274	4433953	9606.ENSP00000296417	9606.ENSP00000245919	0	0	0	0	0	0	0.9	0.288	0.925
KIF20A	NUF2	4446341	4435979	9606.ENSP00000378356	9606.ENSP00000271452	0	0	0	0	0.825	0.151	0	0.539	0.925
AKR1C3	CYP3A4	4445414	4440831	9606.ENSP00000369927	9606.ENSP00000337915	0	0	0	0	0.062	0	0.9	0.268	0.925
NEK2	TUBG1	4442784	4434173	9606.ENSP00000355966	9606.ENSP00000251413	0	0	0	0	0.117	0	0.9	0.226	0.925
TOP2A	PTTG1	4448614	4446209	9606.ENSP00000411532	9606.ENSP00000377536	0	0	0	0	0.854	0	0	0.507	0.925
BUB1B	CDC6	4436731	4432832	9606.ENSP00000287598	9606.ENSP00000209728	0	0	0	0	0.806	0.177	0	0.571	0.925
IDO2	INMT	4450084	4432594	9606.ENSP00000443432	9606.ENSP00000013222	0	0	0	0	0.086	0	0.9	0.251	0.925
CKAP2	BUB1B	4444991	4436731	9606.ENSP00000367276	9606.ENSP00000287598	0	0	0	0	0.919	0	0	0.12	0.925
H2AFZ	CENPU	4437274	4436429	9606.ENSP00000296417	9606.ENSP00000281453	0	0	0	0	0.279	0	0.9	0	0.924
EPHX2	DAO	4449539	4433414	9606.ENSP00000430269	9606.ENSP00000228476	0.178	0	0	0	0.061	0	0.9	0.137	0.924
ADAMTSL2	THBS1	4441626	4434771	9606.ENSP00000346478	9606.ENSP00000260356	0	0	0	0.542	0.062	0	0.9	0.517	0.924
NEK2	PRKAR2B	4442784	4435635	9606.ENSP00000355966	9606.ENSP00000265717	0	0	0	0	0.064	0.085	0.9	0.226	0.924
TPX2	OIP5	4437665	4433119	9606.ENSP00000300403	9606.ENSP00000220514	0	0	0	0	0.839	0	0	0.549	0.924
APOA5	CETP	4450143	4432783	9606.ENSP00000445002	9606.ENSP00000200676	0	0	0	0	0.061	0	0.72	0.735	0.924
AOX1	ADH4	4444440	4435613	9606.ENSP00000363832	9606.ENSP00000265512	0	0	0	0	0.063	0	0.9	0.258	0.924
CDCA3	KIF11	4450021	4434801	9606.ENSP00000442068	9606.ENSP00000260731	0	0	0	0	0.879	0	0	0.399	0.924
CYP1A1	CYP2C18	4445265	4436654	9606.ENSP00000369050	9606.ENSP00000285979	0	0	0.445	0.803	0.087	0	0.9	0.674	0.924
CYP1A1	CYP2A6	4445265	4437722	9606.ENSP00000369050	9606.ENSP00000301141	0	0	0.434	0.815	0.087	0	0.9	0.802	0.924
ADH6	CYP26A1	4446342	4433297	9606.ENSP00000378359	9606.ENSP00000224356	0.043	0	0	0	0.061	0	0.9	0.257	0.924
CYP1A1	CYP2C8	4445265	4443714	9606.ENSP00000369050	9606.ENSP00000360317	0	0	0.446	0.8	0.087	0	0.9	0.709	0.924
JUN	MSH2	4443699	4433580	9606.ENSP00000360266	9606.ENSP00000233146	0	0	0	0	0	0.098	0.9	0.229	0.924
ALDH6A1	ACACB	4450308	4441110	9606.ENSP00000450436	9606.ENSP00000341044	0	0	0	0	0.086	0	0.9	0.243	0.924
TOP2A	RACGAP1	4448614	4448310	9606.ENSP00000411532	9606.ENSP00000404190	0	0	0	0	0.887	0	0	0.359	0.924
CENPF	MELK	4442771	4437455	9606.ENSP00000355922	9606.ENSP00000298048	0	0	0	0	0.874	0	0	0.427	0.924
MCM3	MSH2	4451546	4433580	9606.ENSP00000480987	9606.ENSP00000233146	0	0	0	0	0.899	0.052	0	0.275	0.924
CDCA3	BUB1	4450021	4437860	9606.ENSP00000442068	9606.ENSP00000302530	0	0	0	0	0.89	0	0	0.343	0.924
C7	C6	4439494	4435261	9606.ENSP00000322061	9606.ENSP00000263413	0	0	0	0.811	0.173	0	0.9	0.645	0.924
RFC4	MSH2	4446025	4433580	9606.ENSP00000376272	9606.ENSP00000233146	0.049	0	0	0	0.761	0.123	0	0.666	0.924
ADH1C	CYP26A1	4449347	4433297	9606.ENSP00000426083	9606.ENSP00000224356	0.043	0	0	0	0.059	0	0.9	0.262	0.924
AKR1B10	DCXR	4442268	4437953	9606.ENSP00000352584	9606.ENSP00000303356	0	0	0	0	0.055	0	0.9	0.261	0.924
AKR1C3	HSD17B2	4445414	4432776	9606.ENSP00000369927	9606.ENSP00000199936	0	0	0	0	0.062	0	0.8	0.63	0.924
NRG1	FYN	4447144	4441647	9606.ENSP00000384620	9606.ENSP00000346671	0	0	0	0	0	0	0.9	0.275	0.924
DTL	RRM2	4442781	4442396	9606.ENSP00000355958	9606.ENSP00000353770	0	0	0	0	0.855	0.264	0	0.343	0.924
H2AFZ	OIP5	4437274	4433119	9606.ENSP00000296417	9606.ENSP00000220514	0	0	0	0	0.279	0	0.9	0	0.924
ASPM	KNTC1	4442873	4440000	9606.ENSP00000356379	9606.ENSP00000328236	0	0	0	0	0.874	0.261	0	0.238	0.923
CYP4A11	FABP1	4438655	4437198	9606.ENSP00000311095	9606.ENSP00000295834	0	0	0	0	0.096	0	0.9	0.224	0.923
NEK2	RRM2	4442784	4442396	9606.ENSP00000355966	9606.ENSP00000353770	0	0	0	0	0.882	0	0	0.375	0.923
PBX1	KLF4	4448380	4444433	9606.ENSP00000405890	9606.ENSP00000363804	0	0	0	0	0	0.063	0.9	0.252	0.923
KIF2C	NCAPG	4443901	4434176	9606.ENSP00000361298	9606.ENSP00000251496	0	0	0	0	0.884	0.064	0	0.348	0.923
NUSAP1	HMMR	4450429	4446202	9606.ENSP00000453403	9606.ENSP00000377492	0	0	0	0	0.834	0	0	0.554	0.923
ALDH2	AGXT2	4434937	4433532	9606.ENSP00000261733	9606.ENSP00000231420	0.053	0.002	0	0	0.113	0.126	0.9	0.115	0.923
PTTG1	HMMR	4446209	4446202	9606.ENSP00000377536	9606.ENSP00000377492	0	0	0	0	0.9	0	0	0.266	0.923
GPT2	AGXT	4441506	4437874	9606.ENSP00000345282	9606.ENSP00000302620	0.111	0	0	0	0.246	0.112	0.8	0.455	0.923
ADAMTSL2	ADAMTSL3	4441626	4436694	9606.ENSP00000346478	9606.ENSP00000286744	0	0	0	0.602	0.049	0	0.9	0.602	0.923
ACADS	GCDH	4433826	4433208	9606.ENSP00000242592	9606.ENSP00000222214	0	0	0.32	0.764	0.063	0	0.9	0.696	0.923
MSH2	MCM5	4433580	4432914	9606.ENSP00000233146	9606.ENSP00000216122	0	0	0	0	0.905	0.052	0	0.215	0.923
A1BG	HGF	4435199	4433227	9606.ENSP00000263100	9606.ENSP00000222390	0	0	0	0	0	0	0.9	0.269	0.923
LCN2	ARG1	4444080	4441926	9606.ENSP00000362108	9606.ENSP00000349446	0	0	0	0	0.061	0	0.9	0.25	0.923
AGXT	SLC27A2	4437874	4435783	9606.ENSP00000302620	9606.ENSP00000267842	0	0	0	0	0.129	0	0.9	0.189	0.923
FABP1	SULT2A1	4437198	4433198	9606.ENSP00000295834	9606.ENSP00000222002	0	0	0	0	0.172	0	0.9	0.149	0.923
CENPF	UBE2C	4442771	4441865	9606.ENSP00000355922	9606.ENSP00000348838	0	0	0	0	0.85	0	0	0.51	0.923
BRIP1	RAD51AP1	4434671	4433433	9606.ENSP00000259008	9606.ENSP00000228843	0	0	0	0	0.227	0	0.9	0.086	0.923
ALDH1B1	BBOX1	4444922	4435209	9606.ENSP00000366927	9606.ENSP00000263182	0	0	0	0	0.073	0.111	0.9	0.177	0.923
IRAK1	CD14	4443435	4438033	9606.ENSP00000358997	9606.ENSP00000304236	0	0	0	0	0.046	0	0.9	0.261	0.923
NUSAP1	PTTG1	4450429	4446209	9606.ENSP00000453403	9606.ENSP00000377536	0	0	0	0	0.859	0	0	0.477	0.923
RFC4	NDC80	4446025	4434910	9606.ENSP00000376272	9606.ENSP00000261597	0	0	0	0	0.883	0	0	0.362	0.922
UHRF1	TOP2A	4451406	4448614	9606.ENSP00000479617	9606.ENSP00000411532	0.045	0	0	0	0.773	0.457	0	0.42	0.922
CDKN2B	CDKN2C	4436247	4435124	9606.ENSP00000276925	9606.ENSP00000262662	0	0	0	0.859	0	0.166	0.9	0.82	0.922
AFP	SPP2	4446452	4432703	9606.ENSP00000379138	9606.ENSP00000168148	0	0	0	0	0.226	0	0.9	0.075	0.922
PBK	KIF23	4449452	4434773	9606.ENSP00000428489	9606.ENSP00000260363	0	0	0	0	0.902	0.126	0	0.166	0.922
PBX1	EZH2	4448380	4439336	9606.ENSP00000405890	9606.ENSP00000320147	0	0	0	0	0	0	0.9	0.257	0.922
TOP2A	SPC25	4448614	4436467	9606.ENSP00000411532	9606.ENSP00000282074	0	0	0	0	0.913	0	0	0.145	0.922
CDCA3	BUB1B	4450021	4436731	9606.ENSP00000442068	9606.ENSP00000287598	0	0	0	0	0.877	0	0	0.392	0.922
UHRF1	MCM2	4451406	4435544	9606.ENSP00000479617	9606.ENSP00000265056	0	0	0	0	0.894	0	0	0.294	0.922
ASPM	NEK2	4442873	4442784	9606.ENSP00000356379	9606.ENSP00000355966	0	0	0	0	0.91	0.064	0	0.149	0.922
GTSE1	CDC20	4448783	4443940	9606.ENSP00000415430	9606.ENSP00000361540	0	0	0	0	0.876	0	0	0.398	0.922
HELLS	MCM5	4446220	4432914	9606.ENSP00000377601	9606.ENSP00000216122	0	0	0	0	0.87	0.261	0	0.255	0.922
ROBO1	LHX2	4449112	4444226	9606.ENSP00000420321	9606.ENSP00000362717	0	0	0	0	0	0	0.9	0.255	0.922
CPS1	GLS2	4448239	4438590	9606.ENSP00000402608	9606.ENSP00000310447	0	0	0	0	0.087	0	0.9	0.216	0.922
RRM2	MCM5	4442396	4432914	9606.ENSP00000353770	9606.ENSP00000216122	0	0	0	0	0.873	0	0	0.415	0.922
CYP1A1	AOX1	4445265	4444440	9606.ENSP00000369050	9606.ENSP00000363832	0	0	0	0	0.065	0	0.9	0.224	0.921
ALDH1B1	AGXT2	4444922	4433532	9606.ENSP00000366927	9606.ENSP00000231420	0.053	0.002	0	0	0.113	0.126	0.9	0.094	0.921
MCM7	CCNB1	4438312	4434484	9606.ENSP00000307288	9606.ENSP00000256442	0	0	0	0	0.792	0.182	0	0.578	0.921
UHRF1	CDC20	4451406	4443940	9606.ENSP00000479617	9606.ENSP00000361540	0	0	0	0	0.894	0	0	0.284	0.921
SMC4	MAD2L1	4441992	4437296	9606.ENSP00000349961	9606.ENSP00000296509	0	0	0	0	0.868	0.071	0	0.412	0.921
LPL	EHHADH	4438536	4433550	9606.ENSP00000309757	9606.ENSP00000231887	0	0	0	0	0	0	0.9	0.243	0.921
CDC20	PSMD4	4443940	4443212	9606.ENSP00000361540	9606.ENSP00000357879	0	0	0	0	0.085	0.079	0.9	0.177	0.921
PIPOX	SLC27A2	4439149	4435783	9606.ENSP00000317721	9606.ENSP00000267842	0	0	0	0	0.092	0	0.9	0.2	0.921
C6	CFP	4435261	4434012	9606.ENSP00000263413	9606.ENSP00000247153	0	0	0	0	0	0	0.9	0.251	0.921
ECT2	CKAP2	4446064	4444991	9606.ENSP00000376457	9606.ENSP00000367276	0	0	0	0	0.911	0	0	0.15	0.921
SHBG	SULT2A1	4445394	4433198	9606.ENSP00000369816	9606.ENSP00000222002	0	0	0	0	0	0	0	0.921	0.921
ABAT	CNDP1	4446571	4442175	9606.ENSP00000379845	9606.ENSP00000351682	0.074	0	0	0	0.107	0.086	0.9	0.118	0.921
HAMP	LCN2	4451011	4444080	9606.ENSP00000471894	9606.ENSP00000362108	0	0	0	0	0.052	0.818	0	0.583	0.921
CDK1	PRKAR2B	4446389	4435635	9606.ENSP00000378699	9606.ENSP00000265717	0	0	0	0	0.078	0.131	0.9	0.132	0.921
CENPL	CDCA5	4441841	4436187	9606.ENSP00000348527	9606.ENSP00000275517	0	0	0	0	0.129	0	0.9	0.174	0.921
HPR	APOA1	4450004	4433668	9606.ENSP00000441828	9606.ENSP00000236850	0	0	0	0	0.224	0.379	0.72	0.485	0.921
TPX2	MAD2L1	4437665	4437296	9606.ENSP00000300403	9606.ENSP00000296509	0	0	0	0	0.841	0	0	0.517	0.92
ASPM	DTL	4442873	4442781	9606.ENSP00000356379	9606.ENSP00000355958	0	0	0	0	0.92	0	0	0	0.92
ADAMTS13	ADAMTSL3	4443840	4436694	9606.ENSP00000360997	9606.ENSP00000286744	0	0	0	0.578	0	0	0.9	0.497	0.92
ECT2	NDC80	4446064	4434910	9606.ENSP00000376457	9606.ENSP00000261597	0	0	0	0	0.902	0	0	0.216	0.92
DTL	GMNN	4442781	4433492	9606.ENSP00000355958	9606.ENSP00000230056	0	0	0	0	0.723	0	0	0.723	0.92
CDCA3	CENPE	4450021	4435566	9606.ENSP00000442068	9606.ENSP00000265148	0	0	0	0	0.894	0	0	0.274	0.92
RACGAP1	CDC20	4448310	4443940	9606.ENSP00000404190	9606.ENSP00000361540	0	0	0	0	0.882	0	0	0.348	0.92
SLC27A2	DAO	4435783	4433414	9606.ENSP00000267842	9606.ENSP00000228476	0	0	0	0	0.063	0	0.9	0.214	0.92
DEPDC1	KIF20A	4448643	4446341	9606.ENSP00000412292	9606.ENSP00000378356	0	0	0	0	0.854	0	0	0.474	0.92
TBXA2R	GNA14	4447795	4444755	9606.ENSP00000393333	9606.ENSP00000365807	0	0	0	0	0	0.177	0.9	0.117	0.92
DEPDC1	CEP55	4448643	4443758	9606.ENSP00000412292	9606.ENSP00000360540	0	0	0	0	0.86	0	0	0.454	0.92
MCM7	KIF11	4438312	4434801	9606.ENSP00000307288	9606.ENSP00000260731	0	0	0	0	0.892	0	0	0.288	0.92
PBK	CDKN3	4449452	4440665	9606.ENSP00000428489	9606.ENSP00000335357	0	0	0	0	0.904	0.131	0	0.113	0.92
BUB1B	MCM4	4436731	4435007	9606.ENSP00000287598	9606.ENSP00000262105	0	0	0	0	0.894	0.05	0	0.276	0.92
ASPM	NUF2	4442873	4435979	9606.ENSP00000356379	9606.ENSP00000271452	0	0	0	0	0.897	0	0	0.257	0.92
CYP2J2	PTGS2	4443694	4442894	9606.ENSP00000360247	9606.ENSP00000356438	0	0	0	0	0.055	0	0.9	0.226	0.92
ADRA1A	EDNRB	4445417	4444853	9606.ENSP00000369960	9606.ENSP00000366416	0	0	0	0.57	0.064	0	0.9	0.451	0.92
ALAS1	GLDC	4446357	4445533	9606.ENSP00000378416	9606.ENSP00000370737	0	0	0	0	0.062	0	0.9	0.218	0.92
MKI67	CCNB2	4443142	4436767	9606.ENSP00000357643	9606.ENSP00000288207	0	0	0	0	0.859	0	0	0.455	0.92
PIPOX	AGXT2	4439149	4433532	9606.ENSP00000317721	9606.ENSP00000231420	0.074	0	0	0	0.134	0	0.9	0.131	0.92
FEN1	CCNA2	4438133	4436109	9606.ENSP00000305480	9606.ENSP00000274026	0	0	0	0	0.817	0.402	0	0.333	0.92
COL15A1	COL8A1	4444486	4434820	9606.ENSP00000364140	9606.ENSP00000261037	0	0	0	0.658	0.076	0	0.9	0.534	0.92
AGTR1	EDNRB	4449040	4444853	9606.ENSP00000419422	9606.ENSP00000366416	0	0	0	0.618	0.062	0	0.9	0.518	0.92
EHHADH	DAO	4433550	4433414	9606.ENSP00000231887	9606.ENSP00000228476	0	0	0	0	0.061	0	0.9	0.216	0.92
COLEC11	MBL2	4448620	4444298	9606.ENSP00000411770	9606.ENSP00000363079	0	0	0	0.743	0.064	0	0.9	0.736	0.92
UBE2C	NDC80	4441865	4434910	9606.ENSP00000348838	9606.ENSP00000261597	0	0	0	0	0.885	0.067	0	0.317	0.92
CYP2E1	HSD11B1	4449959	4442791	9606.ENSP00000440689	9606.ENSP00000355995	0	0	0	0	0.102	0.131	0.9	0.102	0.92
HMMR	CENPJ	4446202	4445612	9606.ENSP00000377492	9606.ENSP00000371308	0	0	0	0	0.152	0	0.9	0.134	0.92
AGTR1	ADRA1A	4449040	4445417	9606.ENSP00000419422	9606.ENSP00000369960	0	0	0	0.602	0.043	0	0.9	0.532	0.92
SPC25	SPDL1	4436467	4435578	9606.ENSP00000282074	9606.ENSP00000265295	0	0	0	0	0.225	0	0.9	0	0.919
EDNRB	GNAO1	4444853	4435094	9606.ENSP00000366416	9606.ENSP00000262494	0	0	0	0	0.077	0.178	0.9	0.062	0.919
NPY1R	ADCY1	4442512	4437392	9606.ENSP00000354652	9606.ENSP00000297323	0	0	0	0	0.108	0.06	0.9	0.152	0.919
PRC1	UBE2C	4446249	4441865	9606.ENSP00000377793	9606.ENSP00000348838	0	0	0	0	0.899	0	0	0.235	0.919
APOA1	RBP1	4433668	4433555	9606.ENSP00000236850	9606.ENSP00000232219	0	0	0	0	0.062	0	0.9	0.21	0.919
CDKN3	CCNB2	4440665	4436767	9606.ENSP00000335357	9606.ENSP00000288207	0	0	0	0	0.857	0.185	0	0.363	0.919
CDKN3	DLGAP5	4440665	4434015	9606.ENSP00000335357	9606.ENSP00000247191	0	0	0	0	0.913	0.058	0	0.086	0.919
SARDH	AGXT	4443828	4437874	9606.ENSP00000360938	9606.ENSP00000302620	0.046	0	0	0	0.116	0	0.9	0.159	0.919
ALAS1	DAO	4446357	4433414	9606.ENSP00000378416	9606.ENSP00000228476	0.052	0	0	0	0.063	0	0.9	0.197	0.919
VIPR1	ADCY1	4439908	4437392	9606.ENSP00000327246	9606.ENSP00000297323	0	0	0	0	0	0.092	0.9	0.188	0.919
EHHADH	AGXT2	4433550	4433532	9606.ENSP00000231887	9606.ENSP00000231420	0	0	0	0	0.081	0	0.9	0.195	0.919
MOGAT1	LPL	4448426	4438536	9606.ENSP00000406674	9606.ENSP00000309757	0	0	0	0	0	0	0.9	0.23	0.919
GNA14	PLCB1	4444755	4440851	9606.ENSP00000365807	9606.ENSP00000338185	0	0	0	0	0	0.124	0.9	0.159	0.919
CCNB1	GMNN	4434484	4433492	9606.ENSP00000256442	9606.ENSP00000230056	0	0	0	0	0.786	0	0	0.639	0.919
CYP2J2	CYP1A2	4443694	4441211	9606.ENSP00000360247	9606.ENSP00000342007	0	0	0.439	0.787	0	0	0.9	0.581	0.919
CDCA3	KIF4A	4450021	4444386	9606.ENSP00000442068	9606.ENSP00000363524	0	0	0	0	0.881	0	0	0.35	0.919
RRM2	NDC80	4442396	4434910	9606.ENSP00000353770	9606.ENSP00000261597	0	0	0	0	0.904	0	0	0.199	0.919
ARG1	LYZ	4441926	4434847	9606.ENSP00000349446	9606.ENSP00000261267	0	0	0	0	0.08	0	0.9	0.197	0.919
CDC20	CDC25C	4443940	4439463	9606.ENSP00000361540	9606.ENSP00000321656	0	0	0	0	0.642	0.41	0	0.647	0.919
BUB1B	TRIP13	4436731	4432699	9606.ENSP00000287598	9606.ENSP00000166345	0	0	0	0	0.805	0.336	0	0.429	0.919
AOX1	CYP2C8	4444440	4443714	9606.ENSP00000363832	9606.ENSP00000360317	0	0	0	0	0.064	0	0.9	0.211	0.919
CKS2	ASPM	4444630	4442873	9606.ENSP00000364976	9606.ENSP00000356379	0	0	0	0	0.917	0	0	0.066	0.919
HSD11B1	CYP2A6	4442791	4437722	9606.ENSP00000355995	9606.ENSP00000301141	0	0	0	0	0.11	0.134	0.9	0.081	0.919
IGF1	A1BG	4437883	4435199	9606.ENSP00000302665	9606.ENSP00000263100	0	0	0	0	0.061	0	0.9	0.211	0.919
CEP55	NEK2	4443758	4442784	9606.ENSP00000360540	9606.ENSP00000355966	0	0	0	0	0.87	0	0	0.408	0.919
TAT	BHMT	4441813	4436127	9606.ENSP00000348234	9606.ENSP00000274353	0	0	0	0	0.102	0	0.9	0.18	0.919
CDKN3	MELK	4440665	4437455	9606.ENSP00000335357	9606.ENSP00000298048	0	0	0	0	0.9	0.182	0	0.097	0.919
AGTR1	AVPR1A	4449040	4437545	9606.ENSP00000419422	9606.ENSP00000299178	0	0	0	0.591	0.065	0	0.9	0.427	0.918
TYMS	RNASEH2A	4439011	4433165	9606.ENSP00000315644	9606.ENSP00000221486	0.275	0	0	0	0.877	0	0	0.149	0.918
MBL2	COLEC10	4444298	4440388	9606.ENSP00000363079	9606.ENSP00000332723	0	0	0	0.749	0.109	0	0.9	0.525	0.918
SERPINF2	A1BG	4439481	4435199	9606.ENSP00000321853	9606.ENSP00000263100	0	0	0	0	0.063	0	0.9	0.195	0.918
APOA1	SPP2	4433668	4432703	9606.ENSP00000236850	9606.ENSP00000168148	0	0	0	0	0.175	0	0.9	0.088	0.918
LY6E	THY1	4449457	4436571	9606.ENSP00000428572	9606.ENSP00000284240	0	0	0	0	0	0	0.9	0.222	0.918
NUSAP1	ECT2	4450429	4446064	9606.ENSP00000453403	9606.ENSP00000376457	0	0	0	0	0.891	0	0	0.278	0.918
TOP2A	NUF2	4448614	4435979	9606.ENSP00000411532	9606.ENSP00000271452	0	0	0	0	0.852	0.05	0	0.464	0.918
AGTR1	PLCB1	4449040	4440851	9606.ENSP00000419422	9606.ENSP00000338185	0	0	0	0	0	0.062	0.9	0.198	0.918
PRIM1	MSH2	4442054	4433580	9606.ENSP00000350491	9606.ENSP00000233146	0	0	0	0	0.877	0.052	0	0.351	0.918
COL14A1	COL8A1	4437442	4434820	9606.ENSP00000297848	9606.ENSP00000261037	0	0	0	0.627	0.062	0	0.9	0.462	0.918
AR	GNAO1	4444436	4435094	9606.ENSP00000363822	9606.ENSP00000262494	0	0	0	0	0	0.079	0.9	0.185	0.918
GLDC	GLS2	4445533	4438590	9606.ENSP00000370737	9606.ENSP00000310447	0	0	0	0	0.081	0	0.8	0.593	0.918
LDLR	DNAJC6	4450447	4443659	9606.ENSP00000454071	9606.ENSP00000360108	0	0	0	0	0.067	0.084	0.9	0.159	0.918
KIF11	POLE2	4434801	4432952	9606.ENSP00000260731	9606.ENSP00000216367	0	0	0	0	0.901	0	0	0.203	0.918
CENPL	CCNB1	4441841	4434484	9606.ENSP00000348527	9606.ENSP00000256442	0	0	0	0	0.191	0	0.9	0.077	0.918
ADH1C	AOX1	4449347	4444440	9606.ENSP00000426083	9606.ENSP00000363832	0	0	0	0	0.063	0	0.9	0.203	0.918
GBP1	MT2A	4443543	4433922	9606.ENSP00000359504	9606.ENSP00000245185	0	0	0	0	0.077	0	0.9	0.187	0.918
CCNA2	NUF2	4436109	4435979	9606.ENSP00000274026	9606.ENSP00000271452	0	0	0	0	0.879	0	0	0.352	0.918
NUSAP1	FOXM1	4450429	4441245	9606.ENSP00000453403	9606.ENSP00000342307	0	0	0	0	0.888	0	0	0.298	0.918
ASPM	RRM2	4442873	4442396	9606.ENSP00000356379	9606.ENSP00000353770	0	0	0	0	0.913	0.064	0	0.077	0.918
ESR1	GNAO1	4448358	4435094	9606.ENSP00000405330	9606.ENSP00000262494	0	0	0	0	0	0.079	0.9	0.185	0.918
FABP1	ABCB4	4437198	4435637	9606.ENSP00000295834	9606.ENSP00000265723	0	0	0	0	0.064	0	0.9	0.196	0.918
CENPL	MAD2L1	4441841	4437296	9606.ENSP00000348527	9606.ENSP00000296509	0	0	0	0	0.199	0	0.9	0.065	0.918
ADH1B	CYP26A1	4438237	4433297	9606.ENSP00000306606	9606.ENSP00000224356	0.043	0	0	0	0.059	0	0.9	0.205	0.918
CTH	AGXT2	4443637	4433532	9606.ENSP00000359976	9606.ENSP00000231420	0	0	0	0	0.08	0	0.9	0.186	0.918
ID1	THBS1	4444680	4434771	9606.ENSP00000365280	9606.ENSP00000260356	0	0	0	0	0.071	0	0.8	0.596	0.918
ALAS1	SARDH	4446357	4443828	9606.ENSP00000378416	9606.ENSP00000360938	0	0	0	0	0.061	0	0.9	0.203	0.918
TOP2A	HMMR	4448614	4446202	9606.ENSP00000411532	9606.ENSP00000377492	0	0	0	0	0.849	0	0	0.471	0.917
PBK	AURKA	4449452	4432988	9606.ENSP00000428489	9606.ENSP00000216911	0	0	0	0	0.877	0.065	0	0.337	0.917
TBXA2R	EDNRB	4447795	4444853	9606.ENSP00000393333	9606.ENSP00000366416	0	0	0	0	0	0	0.9	0.213	0.917
ECM1	SPP2	4443247	4432703	9606.ENSP00000358045	9606.ENSP00000168148	0	0	0	0	0	0	0.9	0.211	0.917
KIF20A	SHCBP1	4446341	4438225	9606.ENSP00000378356	9606.ENSP00000306473	0	0	0	0	0.901	0.16	0	0.092	0.917
MCM10	DTL	4448957	4442781	9606.ENSP00000418268	9606.ENSP00000355958	0	0	0	0	0.854	0	0	0.452	0.917
KIF20A	CKAP2	4446341	4444991	9606.ENSP00000378356	9606.ENSP00000367276	0	0	0	0	0.895	0	0	0.246	0.917
PPARGC1A	APOA1	4435507	4433668	9606.ENSP00000264867	9606.ENSP00000236850	0	0	0	0	0	0	0.9	0.211	0.917
THBS1	CFP	4434771	4434012	9606.ENSP00000260356	9606.ENSP00000247153	0	0	0	0.66	0	0	0.9	0.526	0.917
RACGAP1	SHCBP1	4448310	4438225	9606.ENSP00000404190	9606.ENSP00000306473	0	0	0	0	0.657	0.59	0	0.462	0.917
MCM10	GINS1	4448957	4435088	9606.ENSP00000418268	9606.ENSP00000262460	0	0	0	0	0.569	0.304	0	0.747	0.917
CDCA3	TTK	4450021	4443396	9606.ENSP00000442068	9606.ENSP00000358813	0	0	0	0	0.888	0	0	0.293	0.917
ANXA2	FABP5	4441580	4437379	9606.ENSP00000346032	9606.ENSP00000297258	0	0	0	0	0	0	0.9	0.209	0.917
PSMD4	BUB1B	4443212	4436731	9606.ENSP00000357879	9606.ENSP00000287598	0	0	0	0	0	0.055	0.9	0.197	0.917
UHRF1	CDCA7	4451406	4438272	9606.ENSP00000479617	9606.ENSP00000306968	0	0	0	0	0.897	0	0	0.23	0.917
APOA5	LPA	4450143	4439432	9606.ENSP00000445002	9606.ENSP00000321334	0	0	0	0	0.222	0	0.72	0.651	0.917
ALDH6A1	AOX1	4450308	4444440	9606.ENSP00000450436	9606.ENSP00000363832	0	0	0	0	0.088	0	0.9	0.171	0.917
E2F8	KIF11	4451562	4434801	9606.ENSP00000481103	9606.ENSP00000260731	0	0	0	0	0.903	0	0	0.178	0.917
TOP2A	ECT2	4448614	4446064	9606.ENSP00000411532	9606.ENSP00000376457	0	0	0	0	0.884	0	0	0.314	0.917
RAB3B	CHML	4443791	4442691	9606.ENSP00000360718	9606.ENSP00000355511	0	0	0	0	0	0.164	0.9	0.089	0.917
CNDP1	UPB1	4442175	4439682	9606.ENSP00000351682	9606.ENSP00000324343	0.059	0	0	0	0.063	0	0.9	0.173	0.917
PSMD4	CKS1B	4443212	4438654	9606.ENSP00000357879	9606.ENSP00000311083	0	0	0	0	0.122	0.058	0.9	0.116	0.917
HAO2	SLC27A2	4451782	4435783	9606.ENSP00000483507	9606.ENSP00000267842	0	0	0	0	0.078	0	0.9	0.164	0.916
ASPM	BIRC5	4442873	4437778	9606.ENSP00000356379	9606.ENSP00000301633	0	0	0	0	0.892	0	0	0.253	0.916
EDNRB	GNA14	4444853	4444755	9606.ENSP00000366416	9606.ENSP00000365807	0	0	0	0	0.065	0.177	0.9	0	0.916
EPHB1	FYN	4446762	4441647	9606.ENSP00000381097	9606.ENSP00000346671	0	0	0	0.757	0.098	0.084	0.9	0.327	0.916
PBK	RACGAP1	4449452	4448310	9606.ENSP00000428489	9606.ENSP00000404190	0	0	0	0	0.898	0.064	0	0.188	0.916
ADAMTS13	CFP	4443840	4434012	9606.ENSP00000360997	9606.ENSP00000247153	0	0	0	0.558	0.061	0	0.9	0.36	0.916
ADH1C	ADH1A	4449347	4432830	9606.ENSP00000426083	9606.ENSP00000209668	0	0	0.449	0.985	0.182	0	0.9	0.86	0.916
ITGA2	HGF	4437310	4433227	9606.ENSP00000296585	9606.ENSP00000222390	0	0	0	0	0	0	0.9	0.197	0.916
ARG1	ACAA1	4441926	4440473	9606.ENSP00000349446	9606.ENSP00000333664	0	0	0	0	0.062	0	0.9	0.185	0.916
PTH1R	ADCY1	4439492	4437392	9606.ENSP00000321999	9606.ENSP00000297323	0	0	0	0	0.077	0.092	0.9	0.119	0.916
CDC20	CENPL	4443940	4441841	9606.ENSP00000361540	9606.ENSP00000348527	0	0	0	0	0.168	0	0.9	0.073	0.916
GPC3	IGFBP3	4446259	4445494	9606.ENSP00000377836	9606.ENSP00000370473	0	0	0	0	0.096	0	0.9	0.155	0.916
CDC7	CDK1	4447780	4446389	9606.ENSP00000393139	9606.ENSP00000378699	0	0	0	0	0.595	0.356	0	0.703	0.916
PLG	A1BG	4438461	4435199	9606.ENSP00000308938	9606.ENSP00000263100	0	0	0	0	0.085	0	0.9	0.162	0.916
CCNB2	GMNN	4436767	4433492	9606.ENSP00000288207	9606.ENSP00000230056	0	0	0	0	0.847	0	0	0.474	0.916
PBX1	H2AFZ	4448380	4437274	9606.ENSP00000405890	9606.ENSP00000296417	0	0	0	0	0.064	0	0.9	0.176	0.916
PHLDA1	AURKA	4435719	4432988	9606.ENSP00000266671	9606.ENSP00000216911	0	0	0	0	0	0	0.9	0.203	0.916
TOP2A	MCM4	4448614	4435007	9606.ENSP00000411532	9606.ENSP00000262105	0	0	0	0	0.846	0.05	0	0.471	0.916
KIF18B	CDC20	4450792	4443940	9606.ENSP00000465992	9606.ENSP00000361540	0	0	0	0	0.895	0.185	0	0.099	0.916
PLCB1	AVPR1A	4440851	4437545	9606.ENSP00000338185	9606.ENSP00000299178	0	0	0	0	0	0.062	0.9	0.185	0.916
GLDC	PIPOX	4445533	4439149	9606.ENSP00000370737	9606.ENSP00000317721	0	0	0	0	0.082	0	0.9	0.152	0.915
CP	SPP2	4435459	4432703	9606.ENSP00000264613	9606.ENSP00000168148	0	0	0	0	0.064	0	0.9	0.172	0.915
FOS	MSH2	4438204	4433580	9606.ENSP00000306245	9606.ENSP00000233146	0	0	0	0	0	0	0.9	0.185	0.915
HAO1	SLC27A2	4445115	4435783	9606.ENSP00000368066	9606.ENSP00000267842	0	0	0	0	0.13	0	0.9	0.108	0.915
PBX1	EGR2	4448380	4433822	9606.ENSP00000405890	9606.ENSP00000242480	0	0	0	0	0	0.063	0.9	0.171	0.915
SERPINF2	HGF	4439481	4433227	9606.ENSP00000321853	9606.ENSP00000222390	0	0	0	0	0.069	0.129	0.9	0.081	0.915
C7	C9	4439494	4435259	9606.ENSP00000322061	9606.ENSP00000263408	0	0	0	0.723	0	0	0.9	0.594	0.915
KMO	ACMSD	4442693	4441832	9606.ENSP00000355517	9606.ENSP00000348459	0.185	0	0.296	0	0.15	0	0	0.847	0.915
ANXA2	LYZ	4441580	4434847	9606.ENSP00000346032	9606.ENSP00000261267	0	0	0	0	0.061	0	0.9	0.172	0.915
CEP55	ANLN	4443758	4435644	9606.ENSP00000360540	9606.ENSP00000265748	0	0	0	0	0.832	0	0	0.517	0.915
GLDC	DAO	4445533	4433414	9606.ENSP00000370737	9606.ENSP00000228476	0	0	0	0	0.081	0	0.9	0.152	0.915
ADH6	AOX1	4446342	4444440	9606.ENSP00000378359	9606.ENSP00000363832	0	0	0	0	0.063	0	0.9	0.165	0.915
CXCL12	GNAO1	4446453	4435094	9606.ENSP00000379140	9606.ENSP00000262494	0	0	0	0	0	0	0.9	0.185	0.915
CDC25C	BUB1	4439463	4437860	9606.ENSP00000321656	9606.ENSP00000302530	0	0	0	0	0.8	0	0	0.593	0.915
KPNA2	AURKA	4449870	4432988	9606.ENSP00000438483	9606.ENSP00000216911	0	0	0	0	0.881	0	0	0.316	0.915
CYP2E1	AKR1B10	4449959	4442268	9606.ENSP00000440689	9606.ENSP00000352584	0	0	0	0	0.061	0	0.9	0.169	0.915
CYP1A1	FABP1	4445265	4437198	9606.ENSP00000369050	9606.ENSP00000295834	0	0	0	0	0.129	0	0.9	0.108	0.915
CDC20	TYMS	4443940	4439011	9606.ENSP00000361540	9606.ENSP00000315644	0	0	0	0	0.872	0	0	0.364	0.915
MAD2L1	MCM5	4437296	4432914	9606.ENSP00000296509	9606.ENSP00000216122	0	0	0	0	0.859	0.125	0	0.37	0.915
CNDP1	HAL	4442175	4434837	9606.ENSP00000351682	9606.ENSP00000261208	0.15	0	0	0	0.062	0	0.9	0.068	0.915
KPNA2	ESR1	4449870	4448358	9606.ENSP00000438483	9606.ENSP00000405330	0	0	0	0	0	0.085	0.9	0.149	0.915
CKS1B	KIF11	4438654	4434801	9606.ENSP00000311083	9606.ENSP00000260731	0	0	0	0	0.899	0	0	0.185	0.914
FOXM1	BUB1	4441245	4437860	9606.ENSP00000342307	9606.ENSP00000302530	0	0	0	0	0.84	0.085	0	0.458	0.914
IGFBP3	EVA1A	4445494	4433601	9606.ENSP00000370473	9606.ENSP00000233712	0	0	0	0	0.183	0	0.9	0	0.914
PRKAR2B	AURKA	4435635	4432988	9606.ENSP00000265717	9606.ENSP00000216911	0	0.001	0	0	0.114	0.096	0.9	0.057	0.914
EPHX2	EHHADH	4449539	4433550	9606.ENSP00000430269	9606.ENSP00000231887	0	0	0	0	0.083	0.079	0.9	0.112	0.914
ALDH1B1	UPB1	4444922	4439682	9606.ENSP00000366927	9606.ENSP00000324343	0	0	0	0	0.09	0	0.9	0.131	0.914
RACGAP1	CCNA2	4448310	4436109	9606.ENSP00000404190	9606.ENSP00000274026	0	0	0	0	0.878	0.085	0	0.296	0.914
AOX1	EHHADH	4444440	4433550	9606.ENSP00000363832	9606.ENSP00000231887	0	0	0	0	0.062	0	0.9	0.159	0.914
CYP2E1	CYP2A6	4449959	4437722	9606.ENSP00000440689	9606.ENSP00000301141	0	0	0.44	0.94	0.108	0	0.9	0.908	0.914
ADRA1A	GNA14	4445417	4444755	9606.ENSP00000369960	9606.ENSP00000365807	0	0	0	0	0	0.177	0.9	0	0.914
CEP55	CCNB2	4443758	4436767	9606.ENSP00000360540	9606.ENSP00000288207	0	0	0	0	0.852	0	0	0.448	0.914
FAM83D	TPX2	4451564	4437665	9606.ENSP00000481110	9606.ENSP00000300403	0	0	0	0	0.773	0	0	0.638	0.914
APOA5	GPC3	4450143	4446259	9606.ENSP00000445002	9606.ENSP00000377836	0	0	0	0	0.109	0	0.9	0.114	0.914
UPB1	ALDH2	4439682	4434937	9606.ENSP00000324343	9606.ENSP00000261733	0	0	0	0	0.09	0	0.9	0.131	0.914
KIF11	MCM5	4434801	4432914	9606.ENSP00000260731	9606.ENSP00000216122	0	0	0	0	0.892	0	0	0.233	0.914
CYP2C8	CYP2J2	4443714	4443694	9606.ENSP00000360317	9606.ENSP00000360247	0	0	0.442	0.904	0.077	0	0.9	0.785	0.914
UHRF1	CCNA2	4451406	4436109	9606.ENSP00000479617	9606.ENSP00000274026	0	0	0	0	0.877	0	0	0.33	0.914
APOA1	EHHADH	4433668	4433550	9606.ENSP00000236850	9606.ENSP00000231887	0	0	0	0	0.064	0	0.9	0.162	0.914
NCAPG	CDC6	4434176	4432832	9606.ENSP00000251496	9606.ENSP00000209728	0	0	0	0	0.905	0	0	0.138	0.914
MELK	NUF2	4437455	4435979	9606.ENSP00000298048	9606.ENSP00000271452	0	0	0	0	0.868	0.077	0	0.354	0.914
KIF4A	CEP55	4444386	4443758	9606.ENSP00000363524	9606.ENSP00000360540	0	0	0	0	0.825	0.085	0	0.508	0.914
ALDH1B1	CNDP1	4444922	4442175	9606.ENSP00000366927	9606.ENSP00000351682	0.044	0	0	0	0	0	0.9	0.174	0.914
IGFALS	PLG	4448841	4438461	9606.ENSP00000416683	9606.ENSP00000308938	0	0	0	0	0.114	0.099	0.9	0.056	0.914
CEP55	AURKA	4443758	4432988	9606.ENSP00000360540	9606.ENSP00000216911	0	0	0	0	0.848	0.102	0	0.426	0.914
MCM4	CCNB1	4435007	4434484	9606.ENSP00000262105	9606.ENSP00000256442	0	0	0	0	0.781	0.26	0	0.512	0.914
CYP2C19	CYP2J2	4443723	4443694	9606.ENSP00000360372	9606.ENSP00000360247	0	0	0.442	0.899	0.073	0	0.9	0.673	0.913
BUB1	OIP5	4437860	4433119	9606.ENSP00000302530	9606.ENSP00000220514	0	0	0	0	0.9	0	0	0.17	0.913
EPHB1	EPHA2	4446762	4442119	9606.ENSP00000381097	9606.ENSP00000351209	0	0	0	0.932	0	0.131	0.9	0.615	0.913
ACSM2A	ACADS	4450617	4433826	9606.ENSP00000459451	9606.ENSP00000242592	0	0.01	0	0	0.064	0	0.9	0.15	0.913
KIF14	DLGAP5	4442863	4434015	9606.ENSP00000356319	9606.ENSP00000247191	0	0	0	0	0.847	0.056	0	0.45	0.913
ADRA1A	PLCB1	4445417	4440851	9606.ENSP00000369960	9606.ENSP00000338185	0	0	0	0	0	0.062	0.9	0.147	0.913
AKR1C3	AKR1B10	4445414	4442268	9606.ENSP00000369927	9606.ENSP00000352584	0	0	0.449	0.933	0.102	0	0.9	0.669	0.913
JUN	JDP2	4443699	4435772	9606.ENSP00000360266	9606.ENSP00000267569	0	0	0	0	0.112	0.588	0	0.78	0.913
C8A	C7	4442465	4439494	9606.ENSP00000354458	9606.ENSP00000322061	0	0	0	0.775	0.064	0	0.9	0.506	0.913
SULT1A1	ADH1B	4446428	4438237	9606.ENSP00000378972	9606.ENSP00000306606	0	0	0	0	0.064	0	0.9	0.149	0.913
PRC1	OIP5	4446249	4433119	9606.ENSP00000377793	9606.ENSP00000220514	0	0	0	0	0.833	0	0	0.502	0.913
AKR1C3	CYP1A2	4445414	4441211	9606.ENSP00000369927	9606.ENSP00000342007	0	0	0	0	0.061	0	0.9	0.15	0.913
CENPK	H2AFZ	4446586	4437274	9606.ENSP00000379911	9606.ENSP00000296417	0	0	0	0	0.171	0	0.9	0	0.913
CENPF	AURKA	4442771	4432988	9606.ENSP00000355922	9606.ENSP00000216911	0	0	0	0	0.846	0	0	0.46	0.913
PBK	NEK2	4449452	4442784	9606.ENSP00000428489	9606.ENSP00000355966	0	0	0	0.575	0.886	0.084	0	0.487	0.913
PON1	CETP	4433224	4432783	9606.ENSP00000222381	9606.ENSP00000200676	0	0	0	0	0	0	0.72	0.703	0.913
CDK1	PSMD4	4446389	4443212	9606.ENSP00000378699	9606.ENSP00000357879	0	0	0	0	0	0.052	0.9	0.156	0.913
CDK1	CENPL	4446389	4441841	9606.ENSP00000378699	9606.ENSP00000348527	0	0	0	0	0.137	0	0.9	0.078	0.913
SARDH	AGXT2	4443828	4433532	9606.ENSP00000360938	9606.ENSP00000231420	0.069	0	0	0	0.064	0	0.9	0.127	0.913
H2AFZ	CENPH	4437274	4436517	9606.ENSP00000296417	9606.ENSP00000283006	0	0	0	0	0.169	0	0.9	0	0.913
CDKN2A	MCM5	4448997	4432914	9606.ENSP00000418915	9606.ENSP00000216122	0	0	0	0	0.109	0.873	0	0.292	0.913
CENPL	BIRC5	4441841	4437778	9606.ENSP00000348527	9606.ENSP00000301633	0	0	0	0	0.143	0	0.9	0.076	0.913
ECT2	NCAPG	4446064	4434176	9606.ENSP00000376457	9606.ENSP00000251496	0	0	0	0	0.883	0	0	0.287	0.913
JUN	APOA1	4443699	4433668	9606.ENSP00000360266	9606.ENSP00000236850	0	0	0	0	0	0	0.9	0.17	0.913
DEPDC1	TTK	4448643	4443396	9606.ENSP00000412292	9606.ENSP00000358813	0	0	0	0	0.854	0	0	0.43	0.913
CYP2A6	CYP2C9	4437722	4434798	9606.ENSP00000301141	9606.ENSP00000260682	0	0	0.445	0.945	0.108	0	0.9	0.893	0.913
MT1G	MT1H	4447689	4440195	9606.ENSP00000391397	9606.ENSP00000330587	0	0	0	0.973	0.912	0	0	0.647	0.913
VNN1	PIGR	4442984	4441870	9606.ENSP00000356905	9606.ENSP00000348888	0	0	0	0	0.087	0	0.9	0.125	0.913
CYP2E1	CYP2C8	4449959	4443714	9606.ENSP00000440689	9606.ENSP00000360317	0	0	0.444	0.96	0.113	0	0.9	0.798	0.912
ADRA1A	AVPR1A	4445417	4437545	9606.ENSP00000369960	9606.ENSP00000299178	0	0	0	0.578	0.049	0	0.9	0.308	0.912
CYP2J2	CYP2C9	4443694	4434798	9606.ENSP00000360247	9606.ENSP00000260682	0	0	0.443	0.896	0.049	0	0.9	0.733	0.912
ADAMTSL2	CFP	4441626	4434012	9606.ENSP00000346478	9606.ENSP00000247153	0	0	0	0	0	0	0.9	0.164	0.912
PTGS2	CYP4A11	4442894	4438655	9606.ENSP00000356438	9606.ENSP00000311095	0	0	0	0	0.05	0	0.9	0.149	0.912
MKI67	UBE2C	4443142	4441865	9606.ENSP00000357643	9606.ENSP00000348838	0	0	0	0	0.846	0	0	0.454	0.912
CYP2C19	CYP2C8	4443723	4443714	9606.ENSP00000360372	9606.ENSP00000360317	0	0	0.449	0.98	0.137	0	0.9	0.92	0.912
EPHA2	FYN	4442119	4441647	9606.ENSP00000351209	9606.ENSP00000346671	0	0	0	0.753	0.061	0	0.9	0.44	0.912
KIF4A	ANLN	4444386	4435644	9606.ENSP00000363524	9606.ENSP00000265748	0	0	0	0	0.797	0.08	0	0.569	0.912
IGFBP3	LAMC1	4445494	4434618	9606.ENSP00000370473	9606.ENSP00000258341	0	0	0	0	0.152	0	0.9	0.05	0.912
AOX1	CYP26A1	4444440	4433297	9606.ENSP00000363832	9606.ENSP00000224356	0	0	0	0	0.049	0	0.9	0.149	0.912
CEP55	NUF2	4443758	4435979	9606.ENSP00000360540	9606.ENSP00000271452	0	0	0	0	0.832	0	0	0.496	0.912
RFC4	GINS1	4446025	4435088	9606.ENSP00000376272	9606.ENSP00000262460	0	0	0	0	0.899	0.129	0	0.08	0.912
EPHA2	EPHA3	4442119	4440792	9606.ENSP00000351209	9606.ENSP00000337451	0	0	0	0.943	0	0.131	0.9	0.684	0.912
MKI67	CCNB1	4443142	4434484	9606.ENSP00000357643	9606.ENSP00000256442	0	0	0	0	0.791	0	0	0.596	0.912
TYMS	KIF11	4439011	4434801	9606.ENSP00000315644	9606.ENSP00000260731	0	0	0	0	0.897	0	0	0.181	0.912
SEMA6D	PLXNC1	4439723	4434641	9606.ENSP00000324857	9606.ENSP00000258526	0	0	0	0	0	0.188	0	0.896	0.912
PLG	HGF	4438461	4433227	9606.ENSP00000308938	9606.ENSP00000222390	0	0	0	0.864	0.059	0	0.9	0.813	0.912
CYP2B6	CYP2C9	4439703	4434798	9606.ENSP00000324648	9606.ENSP00000260682	0	0	0.446	0.945	0.09	0	0.9	0.92	0.912
CENPL	KNTC1	4441841	4440000	9606.ENSP00000348527	9606.ENSP00000328236	0	0	0	0	0.16	0	0.9	0	0.912
EDNRB	PLCB1	4444853	4440851	9606.ENSP00000366416	9606.ENSP00000338185	0	0	0	0	0.061	0.062	0.9	0.116	0.911
APOA5	SPP2	4450143	4432703	9606.ENSP00000445002	9606.ENSP00000168148	0	0	0	0	0.153	0	0.9	0	0.911
KIF2C	MELK	4443901	4437455	9606.ENSP00000361298	9606.ENSP00000298048	0	0	0	0	0.848	0	0	0.44	0.911
EPHX2	SLC27A2	4449539	4435783	9606.ENSP00000430269	9606.ENSP00000267842	0	0	0	0	0.081	0.084	0.9	0.075	0.911
CYP2C19	CYP2B6	4443723	4439703	9606.ENSP00000360372	9606.ENSP00000324648	0	0	0.446	0.944	0.083	0	0.9	0.92	0.911
CYP2B6	CYP2A6	4439703	4437722	9606.ENSP00000324648	9606.ENSP00000301141	0	0	0.445	0.952	0.089	0	0.9	0.92	0.911
ASS1	ASPA	4443929	4435190	9606.ENSP00000361471	9606.ENSP00000263080	0	0	0	0	0.061	0	0.9	0.135	0.911
PTTG1	PSMD4	4446209	4443212	9606.ENSP00000377536	9606.ENSP00000357879	0	0	0	0	0.065	0	0.9	0.127	0.911
F11	KLKB1	4447185	4435478	9606.ENSP00000384957	9606.ENSP00000264690	0	0	0.436	0.963	0.115	0	0.9	0.734	0.911
RFC4	AURKA	4446025	4432988	9606.ENSP00000376272	9606.ENSP00000216911	0	0	0	0	0.874	0	0	0.329	0.911
FCN2	FCN3	4436933	4435966	9606.ENSP00000291744	9606.ENSP00000270879	0	0	0	0.934	0.099	0	0.9	0.917	0.911
H2AFZ	LEF1	4437274	4435569	9606.ENSP00000296417	9606.ENSP00000265165	0	0	0	0	0	0	0.9	0.147	0.911
AMDHD1	HAL	4435729	4434837	9606.ENSP00000266736	9606.ENSP00000261208	0.219	0.377	0.448	0	0.132	0	0	0.678	0.911
FOXM1	BIRC5	4441245	4437778	9606.ENSP00000342307	9606.ENSP00000301633	0	0	0	0	0.809	0	0	0.556	0.911
ABAT	AOX1	4446571	4444440	9606.ENSP00000379845	9606.ENSP00000363832	0	0	0	0	0.063	0	0.9	0.133	0.911
GNMT	AGXT2	4444029	4433532	9606.ENSP00000361894	9606.ENSP00000231420	0	0	0	0	0.086	0	0.9	0.108	0.911
MCM10	CDK1	4448957	4446389	9606.ENSP00000418268	9606.ENSP00000378699	0	0	0	0	0.841	0	0	0.462	0.911
CYP2E1	CYP2J2	4449959	4443694	9606.ENSP00000440689	9606.ENSP00000360247	0	0	0.437	0.898	0.063	0	0.9	0.595	0.911
CYP2E1	CYP2C9	4449959	4434798	9606.ENSP00000440689	9606.ENSP00000260682	0	0	0.444	0.961	0.099	0	0.9	0.895	0.91
APOA5	CP	4450143	4435459	9606.ENSP00000445002	9606.ENSP00000264613	0	0	0	0	0.116	0	0.9	0.071	0.91
CDK1	DTL	4446389	4442781	9606.ENSP00000378699	9606.ENSP00000355958	0	0	0	0	0.855	0	0	0.409	0.91
CYP2J2	CYP2B6	4443694	4439703	9606.ENSP00000360247	9606.ENSP00000324648	0	0	0.436	0.908	0.049	0	0.9	0.669	0.91
CYP4A11	CYP4F2	4438655	4433177	9606.ENSP00000311095	9606.ENSP00000221700	0	0	0.448	0.913	0	0	0.9	0.813	0.91
GBP2	EGR1	4443541	4433758	9606.ENSP00000359497	9606.ENSP00000239938	0	0	0	0	0.062	0.06	0.9	0.105	0.91
ECT2	CCNB2	4446064	4436767	9606.ENSP00000376457	9606.ENSP00000288207	0	0	0	0	0.86	0.143	0	0.314	0.91
CENPL	CCNB2	4441841	4436767	9606.ENSP00000348527	9606.ENSP00000288207	0	0	0	0	0.127	0	0.9	0.058	0.91
FOXO1	G6PC	4445233	4434327	9606.ENSP00000368880	9606.ENSP00000253801	0	0	0	0	0	0.379	0	0.862	0.91
TEK	FYN	4445310	4441647	9606.ENSP00000369375	9606.ENSP00000346671	0	0	0	0.659	0	0.096	0.9	0.19	0.91
LAMC1	EVA1A	4434618	4433601	9606.ENSP00000258341	9606.ENSP00000233712	0	0	0	0	0.14	0	0.9	0	0.91
COLEC11	COLEC10	4448620	4440388	9606.ENSP00000411770	9606.ENSP00000332723	0	0	0.439	0.937	0.064	0	0.9	0.931	0.91
CCNB1	OIP5	4434484	4433119	9606.ENSP00000256442	9606.ENSP00000220514	0	0	0	0	0.902	0	0	0.118	0.91
TBXA2R	PLCB1	4447795	4440851	9606.ENSP00000393333	9606.ENSP00000338185	0	0	0	0	0	0.062	0.9	0.122	0.91
SERPINA4	SPP2	4450325	4432703	9606.ENSP00000450838	9606.ENSP00000168148	0	0	0	0	0.146	0	0.9	0	0.91
ALAS1	PIPOX	4446357	4439149	9606.ENSP00000378416	9606.ENSP00000317721	0.052	0	0	0	0	0	0.9	0.128	0.91
ITGA2	LUM	4437310	4435725	9606.ENSP00000296585	9606.ENSP00000266718	0	0	0	0	0.063	0.055	0.9	0.106	0.91
CENPF	KIF23	4442771	4434773	9606.ENSP00000355922	9606.ENSP00000260363	0	0	0	0	0.835	0	0	0.48	0.91
IDO2	CYP1A2	4450084	4441211	9606.ENSP00000443432	9606.ENSP00000342007	0	0	0	0	0.107	0	0.9	0.083	0.91
RACGAP1	TPX2	4448310	4437665	9606.ENSP00000404190	9606.ENSP00000300403	0	0	0	0	0.867	0	0	0.354	0.91
CYP2E1	CYP2B6	4449959	4439703	9606.ENSP00000440689	9606.ENSP00000324648	0	0	0.441	0.936	0.064	0	0.9	0.892	0.91
PRC1	CDKN3	4446249	4440665	9606.ENSP00000377793	9606.ENSP00000335357	0	0	0	0	0.819	0.267	0	0.376	0.91
PTTG1	RRM2	4446209	4442396	9606.ENSP00000377536	9606.ENSP00000353770	0	0	0	0	0.833	0	0	0.474	0.909
DTL	MCM2	4442781	4435544	9606.ENSP00000355958	9606.ENSP00000265056	0	0	0	0	0.856	0	0	0.392	0.909
ADAMTSL3	THBS1	4436694	4434771	9606.ENSP00000286744	9606.ENSP00000260356	0	0	0	0.54	0.062	0	0.9	0.198	0.909
CDCA3	CCNB1	4450021	4434484	9606.ENSP00000442068	9606.ENSP00000256442	0	0	0	0	0.843	0	0	0.447	0.909
ALDH2	ADH1A	4434937	4432830	9606.ENSP00000261733	9606.ENSP00000209668	0.048	0	0	0	0.135	0	0.65	0.724	0.909
TOP2A	LMNB1	4448614	4434861	9606.ENSP00000411532	9606.ENSP00000261366	0	0	0	0	0.885	0.069	0	0.221	0.909
GPC3	LAMC1	4446259	4434618	9606.ENSP00000377836	9606.ENSP00000258341	0	0	0	0	0.076	0	0.9	0.104	0.909
PBK	OIP5	4449452	4433119	9606.ENSP00000428489	9606.ENSP00000220514	0	0	0	0	0.891	0	0	0.199	0.909
XDH	NAT2	4445208	4436677	9606.ENSP00000368727	9606.ENSP00000286479	0	0	0	0	0.102	0	0.9	0.072	0.909
AFP	LAMC1	4446452	4434618	9606.ENSP00000379138	9606.ENSP00000258341	0	0	0	0	0.067	0	0.9	0.104	0.909
PTTG1	CKS2	4446209	4444630	9606.ENSP00000377536	9606.ENSP00000364976	0	0	0	0	0.85	0	0	0.418	0.909
ALAS1	AGXT2	4446357	4433532	9606.ENSP00000378416	9606.ENSP00000231420	0	0	0	0	0.061	0	0.9	0.116	0.909
ACSM5	ACADS	4439963	4433826	9606.ENSP00000327916	9606.ENSP00000242592	0	0.009	0	0	0.064	0	0.9	0.108	0.909
DPT	DCN	4442962	4432629	9606.ENSP00000356791	9606.ENSP00000052754	0	0	0	0	0.531	0.379	0	0.711	0.908
AOX1	CYP2C18	4444440	4436654	9606.ENSP00000363832	9606.ENSP00000285979	0	0	0	0	0.064	0	0.9	0.104	0.908
CHEK1	BUB1B	4447561	4436731	9606.ENSP00000388648	9606.ENSP00000287598	0	0	0	0	0.729	0.064	0	0.667	0.908
SERPINF2	THBS1	4439481	4434771	9606.ENSP00000321853	9606.ENSP00000260356	0	0	0	0	0.061	0	0.9	0.106	0.908
CENPL	SPC25	4441841	4436467	9606.ENSP00000348527	9606.ENSP00000282074	0	0	0	0	0.123	0	0.9	0	0.908
PLAC8	LYZ	4448082	4434847	9606.ENSP00000399700	9606.ENSP00000261267	0	0	0	0	0.121	0	0.9	0	0.908
SPP1	LAMC1	4446370	4434618	9606.ENSP00000378517	9606.ENSP00000258341	0	0	0	0	0.061	0	0.9	0.108	0.908
PTTG1	TTK	4446209	4443396	9606.ENSP00000377536	9606.ENSP00000358813	0	0	0	0	0.833	0	0	0.475	0.908
MCM3	CCNB1	4451546	4434484	9606.ENSP00000480987	9606.ENSP00000256442	0	0	0	0	0.776	0.182	0	0.541	0.908
CYP2E1	AKR1C3	4449959	4445414	9606.ENSP00000440689	9606.ENSP00000369927	0	0	0	0	0.062	0	0.9	0.107	0.908
LPL	LIPC	4438536	4437532	9606.ENSP00000309757	9606.ENSP00000299022	0	0	0	0.917	0.064	0	0.9	0.813	0.908
TPX2	ANLN	4437665	4435644	9606.ENSP00000300403	9606.ENSP00000265748	0	0	0	0	0.839	0	0	0.455	0.908
CDC20	CDKN3	4443940	4440665	9606.ENSP00000361540	9606.ENSP00000335357	0	0	0	0	0.825	0.161	0	0.427	0.908
CNDP1	ALDH2	4442175	4434937	9606.ENSP00000351682	9606.ENSP00000261733	0.044	0	0	0	0.069	0	0.9	0.098	0.908
LDHD	OTC	4437622	4432619	9606.ENSP00000300051	9606.ENSP00000039007	0	0	0	0	0.062	0	0.9	0.102	0.908
ECT2	RFC4	4446064	4446025	9606.ENSP00000376457	9606.ENSP00000376272	0	0	0	0	0.617	0	0	0.77	0.908
MELK	OIP5	4437455	4433119	9606.ENSP00000298048	9606.ENSP00000220514	0	0	0	0	0.894	0	0	0.163	0.908
TBXA2R	ADRA1A	4447795	4445417	9606.ENSP00000393333	9606.ENSP00000369960	0	0	0	0.581	0	0	0.9	0.237	0.908
JUN	FABP1	4443699	4437198	9606.ENSP00000360266	9606.ENSP00000295834	0	0	0	0	0	0	0.9	0.121	0.908
CYP2C8	CYP2B6	4443714	4439703	9606.ENSP00000360317	9606.ENSP00000324648	0	0	0.446	0.947	0.056	0	0.9	0.86	0.908
MASP2	FCN3	4447034	4435966	9606.ENSP00000383690	9606.ENSP00000270879	0	0	0	0	0	0.157	0	0.896	0.908
SLCO4C1	SLC27A2	4438533	4435783	9606.ENSP00000309741	9606.ENSP00000267842	0	0	0	0	0	0	0.9	0.118	0.908
TYMS	CCNA2	4439011	4436109	9606.ENSP00000315644	9606.ENSP00000274026	0	0	0	0	0.838	0	0	0.447	0.907
ROBO1	CAP2	4449112	4433486	9606.ENSP00000420321	9606.ENSP00000229922	0	0	0	0	0.098	0	0.9	0.054	0.907
LAMC1	SPP2	4434618	4432703	9606.ENSP00000258341	9606.ENSP00000168148	0	0	0	0	0	0	0.9	0.11	0.907
PRC1	MCM7	4446249	4438312	9606.ENSP00000377793	9606.ENSP00000307288	0	0	0	0	0.902	0	0	0.094	0.907
PRC1	ANLN	4446249	4435644	9606.ENSP00000377793	9606.ENSP00000265748	0	0	0	0	0.854	0	0	0.391	0.907
AGTR1	NPY1R	4449040	4442512	9606.ENSP00000419422	9606.ENSP00000354652	0	0	0	0.655	0	0	0.9	0.254	0.907
XDH	CYP1A2	4445208	4441211	9606.ENSP00000368727	9606.ENSP00000342007	0	0	0	0	0.061	0	0.9	0.096	0.907
CKS2	TYMS	4444630	4439011	9606.ENSP00000364976	9606.ENSP00000315644	0	0	0	0	0.863	0	0	0.348	0.907
CENPW	CCNB2	4443084	4436767	9606.ENSP00000357308	9606.ENSP00000288207	0	0	0	0	0.887	0	0	0.211	0.907
SPP1	SPP2	4446370	4432703	9606.ENSP00000378517	9606.ENSP00000168148	0	0	0	0	0	0	0.9	0.112	0.907
H2AFZ	EGR2	4437274	4433822	9606.ENSP00000296417	9606.ENSP00000242480	0	0	0	0	0.062	0.06	0.9	0.073	0.907
MAD2L1	MCM2	4437296	4435544	9606.ENSP00000296509	9606.ENSP00000265056	0	0	0	0	0.82	0.125	0	0.455	0.907
SERPINF2	IGF1	4439481	4437883	9606.ENSP00000321853	9606.ENSP00000302665	0	0	0	0	0.062	0	0.9	0.094	0.907
ACACB	ACOT12	4441110	4437948	9606.ENSP00000341044	9606.ENSP00000303246	0.05	0	0	0	0.064	0	0.9	0.086	0.907
IGF1	NTRK2	4437883	4436251	9606.ENSP00000302665	9606.ENSP00000277120	0	0	0	0	0	0.262	0.6	0.71	0.907
CENPL	OIP5	4441841	4433119	9606.ENSP00000348527	9606.ENSP00000220514	0	0	0	0	0.113	0	0.9	0	0.907
CDCA3	AURKA	4450021	4432988	9606.ENSP00000442068	9606.ENSP00000216911	0	0	0	0	0.87	0	0	0.316	0.907
ABAT	EHHADH	4446571	4433550	9606.ENSP00000379845	9606.ENSP00000231887	0	0	0	0	0.061	0	0.9	0.096	0.907
CENPL	SPDL1	4441841	4435578	9606.ENSP00000348527	9606.ENSP00000265295	0	0	0	0	0.108	0	0.9	0	0.907
AOX1	CYP4A11	4444440	4438655	9606.ENSP00000363832	9606.ENSP00000311095	0	0	0	0	0.066	0	0.9	0.084	0.907
ALAS1	AGXT	4446357	4437874	9606.ENSP00000378416	9606.ENSP00000302620	0	0	0	0	0.062	0	0.9	0.094	0.907
IGFBP3	CP	4445494	4435459	9606.ENSP00000370473	9606.ENSP00000264613	0	0	0	0	0.076	0	0.9	0.076	0.907
C8B	C7	4443704	4439494	9606.ENSP00000360281	9606.ENSP00000322061	0	0	0	0.74	0.061	0	0.9	0.237	0.907
ARG1	CFP	4441926	4434012	9606.ENSP00000349446	9606.ENSP00000247153	0	0	0	0	0.076	0	0.9	0.077	0.907
GNMT	DAO	4444029	4433414	9606.ENSP00000361894	9606.ENSP00000228476	0	0	0	0	0.063	0	0.9	0.093	0.907
CDKN3	NCAPG	4440665	4434176	9606.ENSP00000335357	9606.ENSP00000251496	0	0	0	0	0.904	0.053	0	0.058	0.907
PTTG1	CEP55	4446209	4443758	9606.ENSP00000377536	9606.ENSP00000360540	0	0	0	0	0.831	0	0	0.473	0.907
CHEK1	RRM2	4447561	4442396	9606.ENSP00000388648	9606.ENSP00000353770	0	0	0	0	0.799	0	0	0.556	0.907
BUB1	MCM6	4437860	4435383	9606.ENSP00000302530	9606.ENSP00000264156	0	0	0	0	0.844	0.056	0	0.419	0.907
CCL20	P2RY13	4442174	4439360	9606.ENSP00000351671	9606.ENSP00000320376	0	0	0	0	0	0	0.9	0.104	0.906
NUSAP1	CKS2	4450429	4444630	9606.ENSP00000453403	9606.ENSP00000364976	0	0	0	0	0.844	0	0	0.424	0.906
XPNPEP2	VNN1	4443668	4442984	9606.ENSP00000360147	9606.ENSP00000356905	0.045	0	0	0	0.097	0	0.9	0	0.906
SULT1A1	DIO1	4446428	4442509	9606.ENSP00000378972	9606.ENSP00000354643	0	0	0	0	0.063	0	0.9	0.082	0.906
E2F8	KIF15	4451562	4439659	9606.ENSP00000481103	9606.ENSP00000324020	0	0	0	0	0.877	0	0	0.265	0.906
FGFR2	FGF13	4448546	4439521	9606.ENSP00000410294	9606.ENSP00000322390	0	0	0	0	0.061	0.267	0	0.874	0.906
KIF15	CCNB1	4439659	4434484	9606.ENSP00000324020	9606.ENSP00000256442	0	0	0	0	0.836	0.15	0	0.382	0.906
[truncated: 2,174 more rows]
